# Supplementary material for: Identifying Candidate Genes for Litter Size and Three Morphological Traits in Youzhou Dark Goats Based on Genome-Wide SNP Markers
Source: Genes (Basel). 2023 May 29;14(6):1183. doi: 10.3390/genes14061183 (PMC10298679; doi:10.3390/genes14061183)
Supplement: Supplementary file 1 [file genes-14-01183-s001.zip]

Archive with 14 entries (13 files):
- Figure S1.tif
- Figure S2.tif
- Supplementary file 1.pptx
- Table S1-S10-20230403/
- Table S1-S10-20230403/Table S1 The GWAS phenotypic data.xlsx
- Table S1-S10-20230403/Table S10 ROH result.xlsx
- Table S1-S10-20230403/Table S2 The GWAS genotypic data.xlsx
- Table S1-S10-20230403/Table S3 The GWAS result for litter size.xlsx
- Table S1-S10-20230403/Table S4 The GWAS result for coat colour.xlsx
- Table S1-S10-20230403/Table S5 The GWAS result for black middorsal stripe.xlsx
- Table S1-S10-20230403/Table S6 The GWAS result for skin color.xlsx
- Table S1-S10-20230403/Table S7 The SNPs obtatined with estimated iHS scores by selection signature analyses.xlsx
- Table S1-S10-20230403/Table S8 A summary of genes from iHS in YZD goats.xlsx
- Table S1-S10-20230403/Table S9 GO and KEGG enrichment analysis of selected genes by iHS in YZD goats.xlsx
