# Supplementary material for: Identifying Candidate Genes for Litter Size and Three Morphological Traits in Youzhou Dark Goats Based on Genome-Wide SNP Markers
Source: Genes (Basel). 2023 May 29;14(6):1183. doi: 10.3390/genes14061183 (PMC10298679; doi:10.3390/genes14061183)
Supplement: Supplementary file 1 [file genes-14-01183-s001.zip › Table S1-S10-20230403/Table S1 The GWAS phenotypic data.xlsx]

## Sheet: phenotypic data
Table S1. The GWAS phenotypic data
Goat ID	Sex	Age	Skin colour	Litter size	Black middorsal stripe	Coat colour
103	1	2	1		2	1
113	2	3	2	1	2	1
114	2	4	2	1	2	1
120	1	4	1		1	1
124	1	4	2		2	1
130	1	4	2		1	1
1412	2	4	2	1	2	1
1424	2	2	2	1	2	1
1427	1	1	1		2	1
1429	2	1	2	1	1	1
1431	2	2	2	1	1	1
1432	2	2	2	1	2	1
1450	2	1	2	1	2	1
1460	2	4	1	1	1	1
1461	1	1	2		2	1
1463	2	1	2	1	2	1
1475	2	2	2	1	1	1
1476	2	1	2	1	2	2
1479	2	4	2	1	2	2
148	2	2	2	1	1	1
162	2	4	2	1	1	2
17	2	3	1	1	1	1
180	unknown	NA	NA	NA	NA	NA
182	1	4	1		2	1
185	1	4	2		2	1
186	2	2	1	1	1	1
194	2	3	2	1	1	1
198	1	4	1		1	1
199	1	4	2		2	1
2	2	4	2	1	2	1
220	2	4	1	1	1	2
222	1	4	1		1	1
224	2	4	2	1	1	1
27	1	4	1		2	1
280	2	4	2	1	1	1
283	2	4	2	1	2	1
291	2	4	2	1	NA	NA
302	2	4	2	2	1	1
305	1	4	2		2	1
308	2	4	2	1	2	1
310	2	4	2	1	1	1
32	2	4	2	1	1	1
323	2	4	2	1	1	1
337	2	4	2	1	2	1
339	2	4	2	1	1	1
341-2	1	4	1		2	1
351	2	4	2	1	2	1
352	2	4	2	1	1	1
353	2	4	2	1	2	1
360	2	4	2	1	1	1
418	2	1	2	1	2	1
5015	2	4	2	1	2	1
5021	1	4	2		1	1
5029	1	4	2		1	1
5037	2	4	2	2	1	1
504	2	2	2	1	1	1
507	2	2	2	1	1	1
5070	2	4	2	1	NA	NA
5072	2	4	2	1	1	1
5075	2	4	2	1	1	1
5084	2	4	2	1	1	1
5086	2	4	2	1	1	1
5091	2	1	2	1	2	1
5100	1	4	2		2	1
513	2	2	2	1	1	1
518	2	1	2	1	1	1
523	2	1	2	1	1	1
536	2	2	2	1	2	1
539	2	4	2	1	2	1
546	2	4	2	1	1	1
548	1	4	2		2	1
549	1	2	1		2	1
555	1	4	2		1	1
556	1	1	2		2	1
557	2	1	2	1	1	1
582	2	1	2	1	2	1
593	1	4	1		1	1
60	1	4	2		1	1
600	2	1	2	1	1	1
620	2	4	2	1	2	1
626	1	1	2		2	1
665	2	1	2	1	2	1
670	1	1	2		1	1
675	1	1	1		2	1
683	2	1	1	1	NA	NA
693	1	4	2		2	1
716	2	4	2	1	2	1
717	1	1	2		1	1
745	2	2	2	1	2	1
757	2	2	2	1	2	1
768	1	2	1		1	1
792	1	4	1		2	1
797	2	3	1	1	2	1
800	1	4	1		1	1
Y110	2	4	2	1	NA	NA
Y1136	2	NA	1	NA	1	1
Y1152	2	NA	1	NA	1	1
Y116	2	4	2	1	1	1
Y1165	2	NA	1	NA	1	1
Y1173	2	NA	1	NA	1	1
Y1186	2	NA	1	NA	1	1
Y1199	2	NA	1	NA	1	1
Y125	2	4	2	1	1	1
Y1404	2	3	1	1	2	1
Y1415	2	4	1	1	2	2
Y1428	2	4	2	1	2	1
Y1439	2	4	2	1	NA	NA
Y1440	2	4	2	1	2	1
Y1458	1	4	2		2	1
Y1464	1	4	1		2	1
Y1466	2	4	2	1	1	1
Y1468	2	4	2	1	1	1
Y1471	1	1	2		2	1
Y1482	1	4	1		1	1
Y1489	2	4	2	1	2	1
Y1491	2	4	2	1	1	1
Y1498	2	4	1	1	1	1
Y15	2	4	1	1	1	1
Y155	2	4	1	1	1	1
Y179	2	4	2	1	2	1
Y181	2	4	2	1	2	1
Y188	2	4	1	2	1	2
Y200	2	4	2	1	NA	NA
Y215	2	4	2	1	1	1
Y218	2	4	2	1	1	1
Y229	2	4	1	1	1	2
Y253	2	4	2	1	1	1
Y261	2	4	1	2	1	1
Y265	2	3	2	1	1	1
Y2728	2	NA	1	1	1	1
Y2754	2	NA	1	1	1	1
Y3	2	4	2	1	1	2
Y302	2	NA	1	2	1	1
Y3046	2	NA	1	1	1	1
Y310	2	NA	1	1	1	1
Y311	2	NA	1	1	1	1
Y33	2	4	2	1	1	1
Y338	2	NA	1	1	1	1
Y354	2	4	2	1	1	1
Y358	2	4	2	1	2	1
Y369	2	4	2	1	2	1
Y372	2	4	2	1	1	1
Y376	2	4	2	1	NA	NA
Y380	2	4	2	1	1	1
Y383	2	4	2	1	1	1
Y389	2	4	2	1	1	1
Y392	2	4	2	2	1	1
Y411	2	4	2	1	1	1
Y414	2	4	2	1	1	1
Y416	2	4	2	1	2	1
Y42	2	4	1	1	2	1
Y421	1	4	1		2	1
Y422	2	NA	1	1	1	1
Y45	2	4	1	1	NA	NA
Y471	2	4	2	1	1	1
Y491	2	4	2	1	1	2
Y5005	2	4	1	1	1	1
Y5016	2	4	1	1	1	1
Y5017	2	4	2	1	2	1
Y5021	1	4	2		1	1
Y5025	2	4	2	1	2	1
Y5041	2	NA	1	1	1	1
Y5043	1	4	1		2	1
Y5045	2	4	1	1	1	1
Y5052	2	4	2	1	1	1
Y5054	2	4	2	1	1	1
Y5057	1	4	2		2	1
Y5058	2	4	2	1	1	1
Y5061	2	4	2	1	1	1
Y5064	2	4	2	1	NA	NA
Y5071	2	4	2	1	1	1
Y5081	1	4	1		2	1
Y5082	2	4	2	1	2	1
Y5083	2	4	2	1	1	1
Y5090	2	4	2	1	1	1
Y5094	2	4	2	1	2	1
Y5098	2	4	1	1	2	1
Y53	1	4	1		1	1
Y560	2	4	1	1	1	1
Y562	2	4	2	1	1	1
Y567	1	2	1		1	1
Y573	2	4	2	1	1	1
Y584	2	2	1	1	1	1
Y6302	2	4	2	1	2	1
Y6317	2	4	2	1	1	1
Y6374	2	4	2	1	1	1
Y69	2	4	2	2	1	1
Y710	2	2	1	1	1	1
Y7249	2	4	2	1	1	1
Y7253	2	4	2	1	1	1
Y7256	2	4	2	1	1	1
Y7258	2	4	2	1	2	1
Y7261	2	4	2	1	1	1
Y7266	2	4	2	1	1	1
Y7279	2	4	2	1	1	1
Y731	2	2	1	1	1	1
Y733	2	2	2	1	2	1
Y779	1	4	1		2	1
Y786	2	1	1	1	2	1
Y789	1	2	1		2	1
Y794	2	4	2	1	2	1
Y8066	2	4	2	1	1	1
Y84	2	4	1	1	2	2
Y840	2	NA	1	1	1	1
Y8574	2	4	2	1	2	1
Y875	2	1	1	1	1	1

## Sheet: Statistics and substitution
Traits	The total number	Phenotype grouping	Substitution	Number	Note
Sex	205	Female ♀	2	161
		Male ♂	1	44
		Lack of phenotypic data	unknown	1
Skin colour	205	unpigmented	1	66	control
		pigmented	2	139	case
		Lack of phenotypic data	NA	1
Litter size	161	1 to 2 lambs	1	147	control
		More than 2 lambs	2	7	case
		Lack of phenotypic data	NA	7
Black middorsal stripe	196	Absent	1	119	control
		Present	2	77	case
		Lack of phenotypic data	NA	10
Coat colour	196	White	1	186	control
		Brown	2	10	case
		Lack of phenotypic data	NA	10
