# Supplementary material for: Identifying Candidate Genes for Litter Size and Three Morphological Traits in Youzhou Dark Goats Based on Genome-Wide SNP Markers
Source: Genes (Basel). 2023 May 29;14(6):1183. doi: 10.3390/genes14061183 (PMC10298679; doi:10.3390/genes14061183)
Supplement: Supplementary file 1 [file genes-14-01183-s001.zip › Table S1-S10-20230403/Table S10 ROH result.xlsx]

## Sheet: 个体ROH总结
Table S10. ROH result
FID	IID	PHE	NSEG	KB	KBAVG			FID	pedigree id
263	103	-9	19	141456	7445.03			IID	individual id
264	113	-9	14	43648.4	3117.74			PHE	phenotype
265	114	-9	12	47957	3996.42			NSEG	ROH number
266	120	-9	14	124055	8861.08			KB	ROH total length
267	124	-9	12	33118.9	2759.91			KBAVG	ROH average length
268	130	-9	19	162676	8561.9
320	1412	-9	20	141906	7095.3
321	1424	-9	9	24199.5	2688.83
322	1427	-9	19	146269	7698.35
323	1429	-9	10	37934.2	3793.42
334	1431	-9	8	31816.8	3977.1
335	1432	-9	15	36799.6	2453.31
336	1450	-9	13	94233.1	7248.7
324	1460	-9	51	547341	10732.2
325	1461	-9	20	139737	6986.84
326	1463	-9	4	8659.97	2164.99
327	1475	-9	7	19050.3	2721.47
328	1476	-9	20	54175.3	2708.77
329	1479	-9	9	25761.3	2862.37
269	148	-9	8	19974.3	2496.79
270	162	-9	11	33703.7	3063.97
260	17	-9	25	126952	5078.07
271	180	-9	15	68928.5	4595.23
243	182	-9	46	436204	9482.7
272	185	-9	11	115292	10481.1
273	186	-9	11	25110.8	2282.8
244	194	-9	10	30831.8	3083.18
274	198	-9	11	25584.3	2325.84
245	199	-9	10	112578	11257.8
241	2	-9	18	51230.5	2846.14
275	220	-9	38	634890	16707.6
276	222	-9	19	135406	7126.61
277	224	-9	24	130595	5441.44
242	27	-9	8	109565	13695.6
278	280	-9	18	54830.8	3046.16
279	283	-9	37	245181	6626.51
280	291	-9	26	85651.3	3294.28
281	302	-9	21	62438.4	2973.26
282	305	-9	17	130011	7647.72
283	308	-9	65	655125	10078.8
284	310	-9	11	27759.5	2523.59
261	32	-9	14	52565.4	3754.67
285	323	-9	15	41450.4	2763.36
286	337	-9	19	49765.1	2619.22
246	339	-9	23	91170.8	3963.95
247	341-2	-9	22	145677	6621.68
248	351	-9	13	31379.8	2413.83
288	352	-9	35	269813	7708.96
289	353	-9	40	251179	6279.47
290	360	-9	20	51424.5	2571.22
249	418	-9	16	41090.3	2568.14
250	5015	-9	23	59033.7	2566.68
333	5021	-9	17	136914	8053.77
251	5029	-9	11	117800	10709.1
252	5037	-9	11	26435.5	2403.22
291	504	-9	10	23869.4	2386.94
292	507	-9	12	34614.2	2884.51
253	5070	-9	24	72265.1	3011.04
254	5072	-9	12	37444.9	3120.41
255	5075	-9	19	61389.1	3231.01
256	5084	-9	56	666178	11896
257	5086	-9	29	195117	6728.17
258	5091	-9	16	40987.7	2561.73
259	5100	-9	26	173457	6671.41
293	513	-9	19	63367.2	3335.12
294	518	-9	34	158690	4667.34
295	523	-9	10	25969.3	2596.93
330	536	-9	16	41504.1	2594.01
331	539	-9	19	55999.3	2947.33
297	546	-9	16	42742.6	2671.41
298	548	-9	16	129289	8080.57
299	549	-9	14	126567	9040.47
300	555	-9	17	141556	8326.81
301	556	-9	6	103339	17223.1
302	557	-9	15	37368.6	2491.24
332	582	-9	45	406969	9043.75
303	593	-9	28	352917	12604.2
262	60	-9	12	116281	9690.09
304	600	-9	13	32711.2	2516.25
305	620	-9	21	57845.4	2754.54
306	626	-9	23	144462	6280.94
307	665	-9	22	51841.9	2356.45
308	670	-9	17	131624	7742.58
309	675	-9	21	227366	10827
310	683	-9	11	30227.2	2747.92
311	693	-9	14	122429	8744.89
312	716	-9	13	32080	2467.69
313	717	-9	26	159470	6133.47
314	745	-9	15	36193.9	2412.93
315	757	-9	13	39008	3000.61
316	768	-9	14	130616	9329.69
317	792	-9	17	135912	7994.81
318	797	-9	17	41226.2	2425.07
319	800	-9	16	131030	8189.39
9	Y110	-9	35	321863	9196.08
157	Y1136	-9	22	69537.6	3160.8
159	Y1152	-9	51	572843	11232.2
10	Y116	-9	22	64044.5	2911.12
160	Y1165	-9	33	268091	8123.97
161	Y1173	-9	14	33848.6	2417.76
162	Y1186	-9	16	38799.3	2424.96
164	Y1199	-9	18	51775.5	2876.42
11	Y125	-9	38	196988	5183.89
48	Y1404	-9	9	23889.9	2654.44
49	Y1415	-9	17	43934	2584.35
50	Y1428	-9	23	57172.8	2485.78
51	Y1439	-9	28	140953	5034.02
52	Y1440	-9	57	450435	7902.37
53	Y1458	-9	14	91745.8	6553.27
54	Y1464	-9	19	72975.1	3840.8
55	Y1466	-9	9	24900.1	2766.68
56	Y1468	-9	57	567655	9958.85
57	Y1471	-9	15	128025	8534.99
58	Y1482	-9	58	705281	12160
61	Y1489	-9	20	78502.5	3925.12
62	Y1491	-9	18	55685.2	3093.62
63	Y1498	-9	19	63690	3352.11
2	Y15	-9	7	20634.5	2947.79
12	Y155	-9	10	23985.7	2398.57
13	Y179	-9	17	53876.6	3169.21
14	Y181	-9	9	39868.4	4429.82
98	Y188	-9	10	30479.6	3047.96
15	Y200	-9	26	88620.7	3408.49
16	Y215	-9	28	114582	4092.21
17	Y218	-9	15	43653.9	2910.26
18	Y229	-9	1	6085.19	6085.19
19	Y253	-9	49	186904	3814.37
20	Y261	-9	9	28512.9	3168.1
21	Y265	-9	84	399560	4756.67
216	Y2728	-9	14	40825.9	2916.14
218	Y2754	-9	16	44401	2775.06
1	Y3	-9	10	26498.1	2649.81
220	Y302	-9	25	200024	8000.95
221	Y3046	-9	16	57728.9	3608.06
225	Y310	-9	54	527342	9765.59
226	Y311	-9	25	120616	4824.64
3	Y33	-9	25	90173.2	3606.93
228	Y338	-9	18	61069.3	3392.74
22	Y354	-9	53	770869	14544.7
23	Y358	-9	18	48266	2681.45
24	Y369	-9	12	29182.5	2431.87
25	Y372	-9	16	41951.7	2621.98
26	Y376	-9	10	30052.1	3005.21
27	Y380	-9	11	35803	3254.82
28	Y383	-9	17	44637.2	2625.72
29	Y389	-9	36	163764	4548.99
30	Y392	-9	18	78076.1	4337.56
31	Y411	-9	34	252272	7419.75
32	Y414	-9	34	156965	4616.63
33	Y416	-9	25	63789.4	2551.58
4	Y42	-9	22	59831.1	2719.6
34	Y421	-9	20	143396	7169.8
229	Y422	-9	12	30071	2505.92
5	Y45	-9	15	42161.9	2810.8
35	Y471	-9	14	41838.5	2988.47
36	Y491	-9	11	30926.8	2811.52
64	Y5005	-9	68	663311	9754.57
65	Y5016	-9	15	43255.4	2883.7
66	Y5017	-9	16	45516.3	2844.77
67	Y5021	-9	21	83113.3	3957.78
68	Y5025	-9	8	23080.9	2885.12
234	Y5041	-9	44	228193	5186.2
69	Y5043	-9	22	146198	6645.35
70	Y5045	-9	77	281744	3659.02
71	Y5052	-9	22	91152.3	4143.29
72	Y5054	-9	7	21544.2	3077.74
73	Y5057	-9	22	119717	5441.67
74	Y5058	-9	30	162350	5411.68
75	Y5061	-9	20	49134.5	2456.72
76	Y5064	-9	17	42300.6	2488.27
77	Y5071	-9	28	182982	6535.06
78	Y5081	-9	18	67024.9	3723.61
79	Y5082	-9	13	33875.2	2605.78
80	Y5083	-9	15	42951.9	2863.46
81	Y5090	-9	33	329771	9993.06
82	Y5094	-9	51	357211	7004.14
83	Y5098	-9	17	135807	7988.63
6	Y53	-9	69	757826	10983
179	Y560	-9	15	37974.4	2531.63
38	Y562	-9	12	32193.6	2682.8
39	Y567	-9	26	186759	7183.04
40	Y573	-9	13	76978.5	5921.42
41	Y584	-9	8	24592.4	3074.05
84	Y6302	-9	14	65875.1	4705.36
85	Y6317	-9	10	27068.7	2706.87
86	Y6374	-9	24	277525	11563.5
7	Y69	-9	20	143658	7182.92
42	Y710	-9	5	11205.4	2241.09
88	Y7249	-9	55	259031	4709.66
89	Y7253	-9	7	24470.5	3495.78
90	Y7256	-9	4	9281.16	2320.29
91	Y7258	-9	10	28596.1	2859.61
92	Y7261	-9	13	33986.6	2614.35
93	Y7266	-9	12	32253.2	2687.77
95	Y7279	-9	84	481818	5735.92
182	Y731	-9	12	39645	3303.75
43	Y733	-9	8	19553.4	2444.18
44	Y779	-9	19	93010.8	4895.31
46	Y789	-9	12	53008.2	4417.35
47	Y794	-9	12	28297.9	2358.16
96	Y8066	-9	24	67430.6	2809.61
8	Y84	-9	33	201547	6107.48
239	Y840	-9	55	721896	13125.4
97	Y8574	-9	29	182826	6304.36
184	Y875	-9	41	242679	5919.01

## Sheet: Individual ROH event
FID	IID	PHE	CHR	SNP1	SNP2	POS1	POS2	KB	NSNP	DENSITY	PHOM	PHET		FID	pedigree id
263	103	-9	1	snp45626-scaffold627-116590	snp45675-scaffold627-2354247	39818492	42056149	2237.66	38	58.886	0.947	0.053		IID	individual id
263	103	-9	1	snp7893-scaffold1284-251090	snp14222-scaffold1568-1471141	47673747	49969607	2295.86	25	91.834	0.92	0.08		PHE	phenotype
263	103	-9	1	snp26525-scaffold276-9437345	snp11315-scaffold1409-331850	97995639	100291525	2295.89	36	63.775	0.944	0.056		CHR	chromosome
263	103	-9	3	snp44006-scaffold595-4752916	snp43947-scaffold595-1986625	90542462	93308753	2766.29	46	60.137	0.957	0.043		SNP1	ROH starstart site
263	103	-9	4	snp36558-scaffold440-802202	snp49186-scaffold701-1646512	41890323	44339136	2448.81	44	55.655	0.955	0.045		SNP2	ROH termination site
263	103	-9	6	snp58069-scaffold94-4434969	snp58137-scaffold94-7333460	67333034	70231525	2898.49	39	74.32	0.949	0.051		POS1	start position
263	103	-9	11	snp33915-scaffold4-1327091	snp53342-scaffold804-2226491	93669845	97196337	3526.49	50	70.53	0.96	0.04		POS2	terminate position
263	103	-9	12	snp48852-scaffold697-490687	snp8081-scaffold1293-871286	490687	3490088	2999.4	52	57.681	0.923	0.077		KB	ROH length
263	103	-9	12	snp50134-scaffold717-2703836	snp50203-scaffold717-5630776	23088777	26015717	2926.94	50	58.539	0.94	0.06		NSNP	SNP number in ROH
263	103	-9	14	snp23462-scaffold2365-274714	snp1840-scaffold1052-394906	65093413	68746528	3653.11	51	71.63	0.941	0.059		DENSITY	mean SNP density in ROH
263	103	-9	16	snp50594-scaffold727-1972636	snp11331-scaffold141-260166	37870270	41030372	3160.1	45	70.224	0.956	0.044		PHOM	proportion of homozygous
263	103	-9	21	snp51457-scaffold754-872261	snp46103-scaffold633-1021442	20444454	24395940	3951.49	66	59.871	0.97	0.03		PHET	heterozygote ratio
263	103	-9	22	snp13816-scaffold154-1030632	snp53625-scaffold816-1892959	32981979	35087229	2105.25	34	61.919	0.941	0.059
263	103	-9	24	snp54584-scaffold833-2346361	snp40882-scaffold526-1507511	41093420	44461209	3367.79	56	60.139	0.964	0.036
263	103	-9	25	snp11291-scaffold1406-621261	snp26131-scaffold2728-60394	37861798	40071160	2209.36	33	66.95	0.939	0.061
263	103	-9	30	snp34317-scaffold403-219114	snp45889-scaffold63-3236874	219114	31224786	31005.7	361	85.888	0.997	0
263	103	-9	30	snp45899-scaffold63-3766866	snp37925-scaffold47-76880	31754778	56364843	24610.1	276	89.167	0.986	0.004
263	103	-9	30	snp22034-scaffold217-81578	snp42410-scaffold560-208756	76930567	85133524	8202.96	84	97.654	1	0
263	103	-9	30	snp22794-scaffold228-126528	snp26009-scaffold27-120599	86399249	121193180	34793.9	476	73.096	0.998	0
264	113	-9	1	snp12143-scaffold145-464790	snp37534-scaffold46-1530591	149414958	151789185	2374.23	44	53.96	0.955	0.045
264	113	-9	2	snp19062-scaffold1917-98839	snp38086-scaffold474-2541566	0	2541566	2541.57	27	94.132	0.963	0.037
264	113	-9	2	snp20439-scaffold202-3228408	snp20534-scaffold202-7260962	33005151	37037705	4032.55	68	59.302	0.971	0.029
264	113	-9	4	snp49533-scaffold706-2536854	snp55932-scaffold87-39244	21743094	24279418	2536.32	28	90.583	0.929	0.071
264	113	-9	4	snp20989-scaffold2056-362857	snp18263-scaffold1851-182341	113878140	115925391	2047.25	24	85.302	0.958	0.042
264	113	-9	6	snp12522-scaffold148-730506	snp12569-scaffold148-2871286	29569382	31710162	2140.78	33	64.872	0.939	0.061
264	113	-9	8	snp32793-scaffold38-1285038	snp31802-scaffold356-143063	93245143	98481301	5236.16	81	64.644	0.975	0.025
264	113	-9	12	snp50171-scaffold717-4286071	snp50224-scaffold717-6547648	24671012	26932589	2261.58	37	61.124	0.946	0.054
264	113	-9	15	snp1737-scaffold1048-1862128	snp54759-scaffold837-3479220	51194828	53422590	2227.76	41	54.336	0.927	0.049
264	113	-9	15	snp30349-scaffold334-158915	snp40437-scaffold516-1527005	71706199	73711965	2005.77	30	66.859	0.933	0.067
264	113	-9	22	snp13331-scaffold1513-1669682	snp7885-scaffold1283-571181	48164926	52660202	4495.28	65	69.158	0.969	0.031
264	113	-9	26	snp55607-scaffold862-805785	snp47624-scaffold67-5372374	26544113	30597044	4052.93	70	57.899	0.971	0.029
264	113	-9	28	snp16651-scaffold175-2710859	snp39825-scaffold509-3691822	24509887	29081817	4571.93	69	66.26	0.971	0.029
264	113	-9	30	snp4596-scaffold1147-1406883	snp59898-scaffold997-649501	73075128	76199389	3124.26	35	89.265	0.971	0.029
265	114	-9	4	snp10809-scaffold1385-304966	snp31282-scaffold345-6490610	31171548	48901926	17730.4	321	55.235	0.988	0.012
265	114	-9	4	snp31243-scaffold345-4827300	snp31158-scaffold345-1052437	50565236	54340099	3774.86	62	60.885	0.968	0.032
265	114	-9	6	snp52926-scaffold795-567136	snp49765-scaffold710-2100410	14853214	17286854	2433.64	31	78.505	0.935	0.065
265	114	-9	7	snp30650-scaffold339-3809353	snp10061-scaffold1356-3445347	45210691	47233875	2023.18	31	65.264	0.935	0.065
265	114	-9	11	snp4278-scaffold1133-668688	snp28649-scaffold309-694988	32358717	34824270	2465.55	39	63.219	0.949	0.051
265	114	-9	13	snp13100-scaffold150-5437865	snp59126-scaffold97-602516	51352661	53740306	2387.64	31	77.021	0.935	0.065
265	114	-9	17	snp25641-scaffold264-1784621	snp162-scaffold1001-580433	66361853	69301771	2939.92	44	66.816	0.955	0.045
265	114	-9	20	snp14432-scaffold1576-179983	snp34033-scaffold40-3961856	46806635	49567236	2760.6	33	83.655	0.939	0.061
265	114	-9	21	snp24405-scaffold2471-15581	snp6503-scaffold1230-1031771	28023249	30608974	2585.72	45	57.461	0.911	0.089
265	114	-9	26	snp55592-scaffold862-237119	snp31717-scaffold353-830094	25975447	28171400	2195.95	37	59.35	0.946	0.054
265	114	-9	27	snp47492-scaffold669-1130333	snp26249-scaffold275-1237424	15665234	18291029	2625.8	50	52.516	0.96	0.04
265	114	-9	29	snp53033-scaffold799-74186	snp53129-scaffold799-4107930	32104006	36137750	4033.74	62	65.06	0.984	0.016
266	120	-9	2	snp18641-scaffold1882-259580	snp28258-scaffold301-1288893	24865131	27486005	2620.87	48	54.602	0.938	0.062
266	120	-9	3	snp54990-scaffold841-656948	snp17373-scaffold180-742677	14691296	18586293	3895	54	72.13	0.963	0.037
266	120	-9	6	snp5648-scaffold1199-1546690	snp52113-scaffold771-374367	41520851	44007285	2486.43	33	75.346	0.97	0.03
266	120	-9	9	snp43459-scaffold579-4312037	snp43401-scaffold579-1762825	61507388	64056600	2549.21	49	52.025	0.939	0.061
266	120	-9	17	snp12027-scaffold1443-469831	snp32934-scaffold381-45798	36137451	38143864	2006.41	36	55.734	0.944	0.056
266	120	-9	21	snp10988-scaffold1395-30860	snp36673-scaffold444-346536	34967731	37008313	2040.58	35	58.302	0.943	0.057
266	120	-9	23	snp18717-scaffold1893-64554	snp4571-scaffold1146-1695589	27200650	30268497	3067.85	60	51.131	0.95	0.033
266	120	-9	24	snp27287-scaffold290-2012735	snp54531-scaffold833-215431	36644135	38962490	2318.36	44	52.69	0.955	0.045
266	120	-9	25	snp8811-scaffold1314-2739103	snp8755-scaffold1314-390505	10971541	13320139	2348.6	39	60.22	0.949	0.051
266	120	-9	27	snp37813-scaffold466-1478042	snp55764-scaffold864-3666012	21796922	23906077	2109.16	37	57.004	0.946	0.054
266	120	-9	30	snp34317-scaffold403-219114	snp45889-scaffold63-3236874	219114	31224786	31005.7	361	85.888	0.997	0
266	120	-9	30	snp45899-scaffold63-3766866	snp37925-scaffold47-76880	31754778	56364843	24610.1	276	89.167	0.989	0.007
266	120	-9	30	snp22034-scaffold217-81578	snp42410-scaffold560-208756	76930567	85133524	8202.96	84	97.654	1	0
266	120	-9	30	snp22794-scaffold228-126528	snp26009-scaffold27-120599	86399249	121193180	34793.9	476	73.096	0.998	0
267	124	-9	1	snp19508-scaffold197-811792	snp2678-scaffold1077-513074	16532941	18946938	2414	38	63.526	0.947	0.053
267	124	-9	1	snp48334-scaffold686-462470	snp55646-scaffold863-382528	46960088	49177314	2217.23	25	88.689	0.92	0.08
267	124	-9	2	snp33507-scaffold393-1177677	snp7017-scaffold1259-417791	66527722	69639845	3112.12	52	59.849	0.942	0.058
267	124	-9	2	snp7439-scaffold127-2566688	snp7488-scaffold127-4730415	109390055	111553782	2163.73	40	54.093	0.95	0.05
267	124	-9	5	snp28849-scaffold310-6131473	snp32959-scaffold383-703057	68190601	70471384	2280.78	33	69.115	0.939	0.061
267	124	-9	5	snp6387-scaffold1225-145754	snp2315-scaffold107-1081430	71209845	76107703	4897.86	70	69.969	0.971	0.029
267	124	-9	6	snp57874-scaffold935-212397	snp5648-scaffold1199-1546690	38333801	41520851	3187.05	43	74.117	0.93	0.047
267	124	-9	11	snp33694-scaffold395-3128734	snp45278-scaffold618-1954495	16691877	18873125	2181.25	38	57.401	0.947	0.053
267	124	-9	12	snp8078-scaffold1293-757615	snp22535-scaffold223-1069146	3376417	7015304	3638.89	43	84.625	0.953	0.047
267	124	-9	12	snp30422-scaffold335-1614000	snp11143-scaffold140-810585	34143365	36568049	2424.68	33	73.475	0.939	0.061
267	124	-9	20	snp25382-scaffold262-640718	snp25439-scaffold262-3179468	22767686	25306436	2538.75	44	57.699	0.955	0.045
267	124	-9	30	snp13709-scaffold153-1133933	snp37947-scaffold47-1142425	53236699	55299298	2062.6	24	85.942	0.917	0.083
268	130	-9	1	snp33032-scaffold385-1948120	snp45640-scaffold627-834807	35310183	40536709	5226.53	96	54.443	0.979	0.021
268	130	-9	1	snp37512-scaffold46-618303	snp53429-scaffold809-318169	152701473	154928905	2227.43	39	57.114	0.974	0.026
268	130	-9	4	snp53362-scaffold805-284969	snp5800-scaffold1204-763636	107842250	110490398	2648.15	32	82.755	0.938	0.062
268	130	-9	6	snp16088-scaffold1692-593503	snp8927-scaffold1321-128489	109852107	114263833	4411.73	62	71.157	0.984	0.016
268	130	-9	8	snp14889-scaffold16-2059917	snp51964-scaffold764-1062857	8615732	23447826	14832.1	253	58.625	0.992	0.008
268	130	-9	9	snp37005-scaffold448-4553171	snp36940-scaffold448-1695139	74430725	77288757	2858.03	38	75.211	0.921	0.053
268	130	-9	11	snp33914-scaffold4-1293511	snp53313-scaffold804-916672	93636265	95886518	2250.25	35	64.293	0.943	0.057
268	130	-9	12	snp30408-scaffold335-886177	snp11158-scaffold140-1428042	34871188	37185506	2314.32	35	66.123	0.943	0.057
268	130	-9	14	snp41-scaffold10-95583	snp46736-scaffold650-416026	5678192	7890139	2211.95	36	61.443	0.944	0.056
268	130	-9	14	snp4094-scaffold1129-996331	snp49564-scaffold708-9719	83589408	92298181	8708.77	130	66.991	0.992	0.008
268	130	-9	15	snp31944-scaffold358-251554	snp45795-scaffold628-1998084	40140474	42390211	2249.74	34	66.169	0.941	0.059
268	130	-9	16	snp39392-scaffold500-1163430	snp17229-scaffold18-306769	20504120	24338683	3834.56	60	63.909	0.967	0.033
268	130	-9	19	snp56690-scaffold896-2531637	snp4641-scaffold1149-974351	36259236	39765323	3506.09	50	70.122	0.96	0.04
268	130	-9	22	snp15328-scaffold163-1852191	snp54174-scaffold827-1002066	39189577	42043933	2854.36	54	52.858	0.963	0.037
268	130	-9	28	snp3378-scaffold1102-1404886	snp20342-scaffold2015-263792	39016377	42945930	3929.55	72	54.577	0.972	0.028
268	130	-9	30	snp34317-scaffold403-219114	snp45889-scaffold63-3236874	219114	31224786	31005.7	361	85.888	1	0
268	130	-9	30	snp45899-scaffold63-3766866	snp37925-scaffold47-76880	31754778	56364843	24610.1	276	89.167	0.989	0.004
268	130	-9	30	snp22034-scaffold217-81578	snp42410-scaffold560-208756	76930567	85133524	8202.96	84	97.654	0.988	0
268	130	-9	30	snp22794-scaffold228-126528	snp26009-scaffold27-120599	86399249	121193180	34793.9	476	73.096	0.994	0
320	1412	-9	1	snp45689-scaffold627-2974066	snp45743-scaffold627-5489862	42675968	45191764	2515.8	43	58.507	0.953	0.047
320	1412	-9	1	snp2270-scaffold1069-1801026	snp21816-scaffold214-1153538	64704332	66818758	2114.43	35	60.412	0.943	0.057
320	1412	-9	2	snp19062-scaffold1917-98839	snp38209-scaffold480-427063	0	14851284	14851.3	261	56.901	0.992	0.004
320	1412	-9	3	snp56232-scaffold879-1512808	snp54282-scaffold83-211633	39882101	76523602	36641.5	594	61.686	0.997	0.003
320	1412	-9	4	snp55540-scaffold860-861760	snp49496-scaffold706-965105	17740983	20171345	2430.36	37	65.685	0.946	0.054
320	1412	-9	4	snp34136-scaffold400-2295612	snp32051-scaffold360-134676	84882926	87060757	2177.83	43	50.647	0.953	0.047
320	1412	-9	6	snp4462-scaffold1143-368436	snp9870-scaffold1352-1125639	90817084	93271146	2454.06	46	53.349	0.957	0.043
320	1412	-9	7	snp55237-scaffold85-2363783	snp55195-scaffold85-174222	16291240	18480801	2189.56	26	84.214	0.962	0.038
320	1412	-9	7	snp33110-scaffold386-1165441	snp30563-scaffold339-268656	34456968	41669994	7213.03	113	63.832	0.982	0.018
320	1412	-9	11	snp35279-scaffold4221-76869	snp7950-scaffold1288-25206	102464804	105280016	2815.21	38	74.085	0.974	0.026
320	1412	-9	12	snp36010-scaffold431-4499175	snp21490-scaffold21-42481	50966429	68579289	17612.9	288	61.156	0.993	0.007
320	1412	-9	12	snp55048-scaffold842-324525	snp16366-scaffold1726-50077	69164369	83550647	14386.3	252	57.088	0.992	0.004
320	1412	-9	16	snp41502-scaffold540-500010	snp27897-scaffold299-3732695	68143626	76152820	8009.19	136	58.891	0.985	0.015
320	1412	-9	25	snp12422-scaffold1472-1065897	snp43018-scaffold570-937873	4703700	6707569	2003.87	44	45.542	0.955	0.045
320	1412	-9	26	snp42261-scaffold556-102211	snp6238-scaffold122-782367	9106530	11775864	2669.33	51	52.34	0.961	0.039
320	1412	-9	26	snp41095-scaffold532-249763	snp55562-scaffold861-728438	21480757	24657995	3177.24	48	66.192	0.958	0.042
320	1412	-9	26	snp31707-scaffold353-360293	snp47520-scaffold67-986613	28641201	34982805	6341.6	119	53.291	0.983	0.017
320	1412	-9	26	snp52229-scaffold774-1149432	snp23484-scaffold2369-104390	43623904	50152710	6528.81	107	61.017	0.991	0.009
320	1412	-9	29	snp48284-scaffold683-1687153	snp19431-scaffold1961-424641	11090154	14857126	3766.97	72	52.319	0.972	0.028
320	1412	-9	30	snp20202-scaffold200-135274	snp38759-scaffold491-5082666	40801013	42807773	2006.76	27	74.324	0.926	0.074
321	1424	-9	1	snp26332-scaffold276-1140768	snp26384-scaffold276-3337591	89699062	91895885	2196.82	40	54.921	0.95	0.05
321	1424	-9	2	snp20611-scaffold203-123414	snp35255-scaffold422-1834155	10198377	12589967	2391.59	48	49.825	0.917	0.083
321	1424	-9	3	snp17654-scaffold183-707111	snp6326-scaffold1223-576273	6912888	11835897	4923.01	80	61.538	0.975	0.025
321	1424	-9	3	snp54990-scaffold841-656948	snp50648-scaffold73-396594	14691296	16984128	2292.83	32	71.651	0.938	0.062
321	1424	-9	6	snp26750-scaffold281-714984	snp7254-scaffold1268-284790	35049865	37929411	2879.55	41	70.233	0.951	0.049
321	1424	-9	9	snp36888-scaffold447-4131989	snp36830-scaffold447-1612912	79273445	81792522	2519.08	53	47.53	0.925	0.075
321	1424	-9	13	snp13046-scaffold150-2955372	snp13090-scaffold150-4982136	48870168	50896932	2026.76	31	65.379	0.935	0.065
321	1424	-9	24	snp13156-scaffold1502-82875	snp7664-scaffold1277-473402	47108971	49249308	2140.34	38	56.325	0.947	0.053
321	1424	-9	30	snp3506-scaffold111-37260	snp49660-scaffold71-2210078	97130642	99960134	2829.49	41	69.012	0.951	0.049
322	1427	-9	1	snp30173-scaffold332-149036	snp46641-scaffold65-275341	99615013	102803378	3188.36	56	56.935	0.964	0.036
322	1427	-9	1	snp48964-scaffold699-887513	snp8562-scaffold1309-679372	133253330	137285746	4032.42	68	59.3	0.941	0.059
322	1427	-9	4	snp49440-scaffold704-2507395	snp31535-scaffold350-698992	33984008	36133138	2149.13	35	61.404	0.943	0.057
322	1427	-9	5	snp56748-scaffold899-743779	snp42497-scaffold562-1839968	56930475	59514321	2583.85	32	80.745	0.938	0.062
322	1427	-9	7	snp49993-scaffold716-727316	snp50044-scaffold716-3083078	73863186	76218948	2355.76	46	51.212	0.957	0.043
322	1427	-9	8	snp3852-scaffold1121-1311599	snp52645-scaffold788-39850	29980906	34257033	4276.13	68	62.884	0.971	0.029
322	1427	-9	9	snp19128-scaffold1923-491611	snp8455-scaffold1304-1816442	67104674	70018970	2914.3	48	60.714	0.958	0.042
322	1427	-9	10	snp59657-scaffold987-725552	snp49257-scaffold703-1800441	5428836	9685641	4256.81	73	58.312	0.973	0.027
322	1427	-9	10	snp39462-scaffold501-1055467	snp628-scaffold1019-511251	19293259	21453204	2159.95	33	65.453	0.939	0.061
322	1427	-9	10	snp24645-scaffold251-552617	snp57289-scaffold912-1351860	42198706	44722843	2524.14	45	56.092	0.956	0.044
322	1427	-9	11	snp54079-scaffold824-213253	snp18017-scaffold185-9026647	58052779	64032517	5979.74	95	62.945	0.979	0.021
322	1427	-9	14	snp35349-scaffold424-762523	snp23524-scaffold237-1680303	43394277	45837202	2442.93	42	58.165	0.952	0.048
322	1427	-9	15	snp41707-scaffold542-2884418	snp14414-scaffold1574-28641	49163798	51740231	2576.43	42	61.344	0.929	0.048
322	1427	-9	20	snp30968-scaffold342-214898	snp16745-scaffold1753-34329	62728890	66174065	3445.18	70	49.217	0.971	0.029
322	1427	-9	27	snp30727-scaffold34-1313022	snp30793-scaffold34-4083974	2961727	5732679	2770.95	48	57.728	0.958	0.042
322	1427	-9	30	snp34317-scaffold403-219114	snp45889-scaffold63-3236874	219114	31224786	31005.7	361	85.888	0.997	0
322	1427	-9	30	snp45899-scaffold63-3766866	snp37925-scaffold47-76880	31754778	56364843	24610.1	276	89.167	0.993	0.004
322	1427	-9	30	snp22034-scaffold217-81578	snp42410-scaffold560-208756	76930567	85133524	8202.96	84	97.654	1	0
322	1427	-9	30	snp22794-scaffold228-126528	snp26009-scaffold27-120599	86399249	121193180	34793.9	476	73.096	0.998	0
323	1429	-9	1	snp52903-scaffold794-529736	snp39640-scaffold504-2674710	29006364	32203281	3196.92	54	59.202	0.963	0.037
323	1429	-9	2	snp47692-scaffold670-1779588	snp8302-scaffold130-1893956	125277229	127730655	2453.43	53	46.291	0.962	0.038
323	1429	-9	3	snp24993-scaffold257-976865	snp10470-scaffold1373-2223004	62652617	65125645	2473.03	44	56.205	0.955	0.045
323	1429	-9	6	snp48600-scaffold690-2427816	snp8927-scaffold1321-128489	102636828	114263833	11627	181	64.238	0.994	0.006
323	1429	-9	11	snp37469-scaffold457-618599	snp24295-scaffold247-4630680	35711282	41983813	6272.53	96	65.339	0.979	0.021
323	1429	-9	11	snp52882-scaffold793-1164646	snp169-scaffold1002-233314	47095867	50025811	2929.94	50	58.599	0.96	0.04
323	1429	-9	13	snp58704-scaffold958-39370	snp23736-scaffold24-170008	20732016	23260619	2528.6	33	76.624	0.939	0.061
323	1429	-9	14	snp11100-scaffold14-1163209	snp35378-scaffold425-827779	70330589	72546110	2215.52	37	59.879	0.946	0.054
323	1429	-9	19	snp9207-scaffold1335-686958	snp32174-scaffold364-1397525	44338514	46423096	2084.58	43	48.479	0.953	0.047
323	1429	-9	30	snp26154-scaffold273-665646	snp56592-scaffold894-1789681	10863794	13016470	2152.68	24	89.695	0.917	0.083
334	1431	-9	7	snp41486-scaffold54-1402487	snp18525-scaffold1870-148662	69366930	71896335	2529.41	36	70.261	0.944	0.056
334	1431	-9	8	snp3847-scaffold1121-1079822	snp46348-scaffold64-1373506	30212683	33206301	2993.62	49	61.094	0.959	0.041
334	1431	-9	8	snp28093-scaffold300-4036770	snp28207-scaffold300-9177958	38821852	43963040	5141.19	83	61.942	0.976	0.024
334	1431	-9	9	snp19128-scaffold1923-491611	snp8455-scaffold1304-1816442	67104674	70018970	2914.3	48	60.714	0.958	0.042
334	1431	-9	11	snp54077-scaffold824-87628	snp17920-scaffold185-4859030	58178404	68200134	10021.7	163	61.483	0.988	0.012
334	1431	-9	14	snp35349-scaffold424-762523	snp23524-scaffold237-1680303	43394277	45837202	2442.93	42	58.165	0.952	0.048
334	1431	-9	23	snp32139-scaffold3636-3738	snp51779-scaffold761-2950318	14870131	18617282	3747.15	72	52.044	0.944	0.056
334	1431	-9	24	snp663-scaffold102-1303046	snp712-scaffold102-3329524	20196478	22222956	2026.48	38	53.328	0.947	0.053
335	1432	-9	3	snp11939-scaffold144-4486529	snp11897-scaffold144-2459956	67167543	69194116	2026.57	28	72.378	0.929	0.071
335	1432	-9	6	snp12549-scaffold148-2013382	snp12594-scaffold148-4031334	30852258	32870210	2017.95	32	63.061	0.938	0.062
335	1432	-9	6	snp24461-scaffold248-1677643	snp27950-scaffold30-433050	75038743	77510393	2471.65	34	72.696	0.941	0.059
335	1432	-9	10	snp11530-scaffold1421-33678	snp39452-scaffold501-616955	17122057	19731771	2609.71	48	54.369	0.958	0.042
335	1432	-9	11	snp9793-scaffold135-3874306	snp40641-scaffold52-2411135	26645106	29367827	2722.72	50	54.454	0.96	0.04
335	1432	-9	11	snp33897-scaffold4-503901	snp53296-scaffold804-77252	92846655	95047098	2200.44	41	53.669	0.951	0.049
335	1432	-9	12	snp55347-scaffold855-570647	snp6821-scaffold125-1250771	42466240	44615949	2149.71	38	56.571	0.974	0.026
335	1432	-9	14	snp34539-scaffold406-373502	snp22300-scaffold2202-23559	8447871	10659181	2211.31	31	71.333	0.935	0.065
335	1432	-9	14	snp21423-scaffold209-800494	snp27524-scaffold2931-152586	16725456	18733273	2007.82	38	52.837	0.947	0.053
335	1432	-9	14	snp53674-scaffold818-80553	snp22081-scaffold218-661501	60570528	63337811	2767.28	44	62.893	0.955	0.045
335	1432	-9	16	snp43131-scaffold573-175252	snp53553-scaffold815-482166	4634244	6718144	2083.9	30	69.463	0.933	0.067
335	1432	-9	19	snp56694-scaffold896-2711743	snp56644-scaffold896-524352	36079130	38266521	2187.39	31	70.561	0.935	0.065
335	1432	-9	19	snp21760-scaffold2131-1573314	snp23099-scaffold2300-710307	48961677	51841260	2879.58	45	63.991	0.956	0.044
335	1432	-9	27	snp56353-scaffold883-68619	snp36501-scaffold439-1177018	31661317	34565036	2903.72	49	59.26	0.959	0.041
335	1432	-9	30	snp8156-scaffold1299-1868518	snp49704-scaffold71-4386740	94223608	97783472	3559.86	55	64.725	0.964	0.036
336	1450	-9	1	snp52329-scaffold778-302412	snp45722-scaffold627-4502169	29810851	44204071	14393.2	243	59.231	0.992	0.008
336	1450	-9	1	snp37333-scaffold456-383675	snp21801-scaffold214-415283	62064419	66080503	4016.08	64	62.751	0.953	0.047
336	1450	-9	6	snp16818-scaffold1760-755550	snp54014-scaffold821-1222691	34112365	38751371	4639.01	75	61.853	0.973	0.027
336	1450	-9	6	snp58049-scaffold94-3591124	snp24433-scaffold248-389879	66489189	73750979	7261.79	115	63.146	0.983	0.017
336	1450	-9	8	snp12929-scaffold1499-1638182	snp1000-scaffold1026-533890	66889351	68958341	2068.99	29	71.344	0.966	0.034
336	1450	-9	8	snp12220-scaffold1455-267538	snp42406-scaffold56-1713062	86149446	88428702	2279.26	46	49.549	0.957	0.043
336	1450	-9	9	snp59036-scaffold969-376755	snp45465-scaffold620-1195330	32553232	57121574	24568.3	410	59.923	0.995	0.005
336	1450	-9	12	snp22535-scaffold223-1069146	snp5123-scaffold1176-245915	7015304	14433319	7418.02	131	56.626	0.977	0.015
336	1450	-9	12	snp36090-scaffold431-8107166	snp36144-scaffold431-10273449	54574420	56740703	2166.28	40	54.157	0.95	0.05
336	1450	-9	14	snp23114-scaffold2304-60933	snp1946-scaffold1054-427986	11260641	13950234	2689.59	34	79.106	0.941	0.059
336	1450	-9	14	snp35354-scaffold424-1006750	snp23524-scaffold237-1680303	43150050	45837202	2687.15	46	58.416	0.957	0.043
336	1450	-9	28	snp57608-scaffold922-669638	snp412-scaffold101-317190	30214	2040908	2010.69	30	67.023	0.933	0.033
336	1450	-9	30	snp34317-scaffold403-219114	snp56710-scaffold897-496914	219114	18253819	18034.7	227	79.448	0.991	0.004
324	1460	-9	1	snp39628-scaffold504-2044373	snp45651-scaffold627-1321361	31572944	41023263	9450.32	164	57.624	0.988	0.012
324	1460	-9	1	snp36298-scaffold435-1811225	snp59788-scaffold993-328624	74463567	153648499	79184.9	1341	59.049	0.995	0.003
324	1460	-9	2	snp19062-scaffold1917-98839	snp21071-scaffold2062-238202	0	4607367	4607.37	66	69.809	0.985	0.015
324	1460	-9	2	snp9355-scaffold1341-92117	snp33248-scaffold39-836421	23154612	25360592	2205.98	30	73.533	0.933	0.067
324	1460	-9	2	snp45100-scaffold614-5234118	snp7557-scaffold127-7600923	50828279	114424290	63596	1038	61.268	0.996	0.002
324	1460	-9	3	snp29636-scaffold321-3128388	snp1679-scaffold1047-1728613	47355664	53025113	5669.45	95	59.678	0.979	0.021
324	1460	-9	3	snp42106-scaffold55-2935292	snp11893-scaffold144-2247492	59127894	69406580	10278.7	168	61.183	0.982	0.012
324	1460	-9	3	snp5196-scaffold118-2525568	snp22166-scaffold219-247771	82699626	108347117	25647.5	417	61.505	0.995	0.005
324	1460	-9	4	snp43627-scaffold5842-23144	snp5845-scaffold1205-1017314	102458240	104577513	2119.27	27	78.492	0.926	0.074
324	1460	-9	5	snp5560-scaffold1195-1131719	snp47997-scaffold678-131525	40082511	51308185	11225.7	187	60.03	0.984	0.011
324	1460	-9	5	snp33405-scaffold392-2052296	snp42471-scaffold562-629453	54668482	58303806	3635.32	45	80.785	0.956	0.044
324	1460	-9	5	snp28828-scaffold310-5263693	snp283-scaffold1007-721200	67322821	72628651	5305.83	85	62.422	0.976	0.024
324	1460	-9	5	snp268-scaffold1007-3036	snp2331-scaffold107-1767660	73346815	76793933	3447.12	47	73.343	0.957	0.043
324	1460	-9	5	snp12159-scaffold1450-324835	snp49609-scaffold709-432052	99503928	105106479	5602.55	85	65.912	0.976	0.024
324	1460	-9	6	snp27459-scaffold2927-78201	snp12571-scaffold148-2954962	3592526	31793838	28201.3	442	63.804	0.991	0.005
324	1460	-9	7	snp50031-scaffold716-2517083	snp21516-scaffold210-734754	75652953	104481986	28829	454	63.5	0.996	0.004
324	1460	-9	8	snp19060-scaffold1917-20193	snp14845-scaffold16-100279	0	10575370	10575.4	176	60.087	0.989	0.011
324	1460	-9	8	snp12950-scaffold1499-2536881	snp43659-scaffold585-1223375	65990652	77902949	11912.3	188	63.363	0.989	0.011
324	1460	-9	8	snp34750-scaffold412-978811	snp32792-scaffold38-1247776	89443663	93282405	3838.74	58	66.185	0.966	0.034
324	1460	-9	9	snp43764-scaffold588-1353578	snp53268-scaffold802-1772380	14409830	16519527	2109.7	32	65.928	0.938	0.062
324	1460	-9	10	snp26831-scaffold282-477388	snp49266-scaffold703-2215778	6297986	10100978	3802.99	69	55.116	0.971	0.029
324	1460	-9	10	snp25113-scaffold259-1605828	snp38104-scaffold475-621550	57979165	60822765	2843.6	43	66.13	0.907	0.047
324	1460	-9	10	snp56244-scaffold88-50955	snp18157-scaffold185-14922193	61495369	64458193	2962.82	55	53.87	0.964	0.036
324	1460	-9	11	snp20170-scaffold20-409594	snp15375-scaffold1630-104775	55911780	58370906	2459.13	37	66.463	0.946	0.054
324	1460	-9	11	snp56431-scaffold887-158764	snp33939-scaffold4-2438491	90898992	94781245	3882.25	68	57.092	0.971	0.029
324	1460	-9	11	snp46782-scaffold653-497494	snp7960-scaffold1288-475685	99552522	104829537	5277.02	82	64.354	0.976	0.024
324	1460	-9	12	snp31372-scaffold347-2032201	snp32058-scaffold3606-86238	78485813	80604351	2118.54	43	49.268	0.93	0.07
324	1460	-9	13	snp13095-scaffold150-5234067	snp7747-scaffold1278-2333650	51148863	66472098	15323.2	223	68.714	0.991	0.009
324	1460	-9	13	snp37976-scaffold471-38214	snp45533-scaffold622-19903	77884386	80605116	2720.73	45	60.461	0.978	0.022
324	1460	-9	14	snp46143-scaffold636-404588	snp13425-scaffold1518-1212335	31829412	41136566	9307.15	158	58.906	0.987	0.013
324	1460	-9	15	snp16099-scaffold1694-477121	snp41967-scaffold548-1014601	1102	27195088	27194	404	67.312	0.995	0.002
324	1460	-9	15	snp41994-scaffold548-2255427	snp6697-scaffold1243-488588	28435914	30601245	2165.33	42	51.556	0.952	0.048
324	1460	-9	15	snp45780-scaffold628-1349350	snp41674-scaffold542-1277921	41741477	47557301	5815.82	91	63.91	0.989	0.011
324	1460	-9	15	snp41682-scaffold542-1835927	snp18479-scaffold187-604423	48115307	67791917	19676.6	337	58.388	0.997	0.003
324	1460	-9	16	snp50567-scaffold727-783206	snp3964-scaffold1125-716838	36680840	38720363	2039.52	35	58.272	0.943	0.057
324	1460	-9	17	snp52375-scaffold779-1843278	snp47267-scaffold663-1773156	173336	5045155	4871.82	74	65.835	0.986	0.014
324	1460	-9	18	snp6129-scaffold1217-198677	snp46621-scaffold647-715029	198677	27687162	27488.5	473	58.115	0.996	0.002
324	1460	-9	18	snp22657-scaffold225-1397374	snp7198-scaffold1266-1747816	33338795	35449212	2110.42	35	60.298	0.943	0.057
324	1460	-9	18	snp17783-scaffold1848-73663	snp17453-scaffold1804-1311778	56773043	60989742	4216.7	65	64.872	1	0
324	1460	-9	19	snp4641-scaffold1149-974351	snp38552-scaffold488-1137506	39765323	41986625	2221.3	37	60.035	0.946	0.054
324	1460	-9	20	snp14340-scaffold1570-1447300	snp58531-scaffold952-1402913	57124987	60904604	3779.62	72	52.495	0.972	0.028
324	1460	-9	20	snp6207-scaffold1219-80414	snp25951-scaffold2687-306281	63919897	71198426	7278.53	132	55.14	0.992	0.008
324	1460	-9	21	snp57410-scaffold914-53361	snp25025-scaffold258-177595	53361	6282280	6228.92	97	64.216	0.99	0.01
324	1460	-9	21	snp51448-scaffold754-481947	snp36673-scaffold444-346536	20834768	37008313	16173.5	276	58.6	0.989	0.007
324	1460	-9	22	snp13805-scaffold154-601155	snp53609-scaffold816-1241386	33411456	35738802	2327.35	40	58.184	0.95	0.05
324	1460	-9	26	snp55134-scaffold847-924785	snp55559-scaffold861-586194	7158361	24800239	17641.9	303	58.224	0.99	0.003
324	1460	-9	27	snp7054-scaffold126-1366064	snp19309-scaffold195-19744	33096099	44099106	11003	202	54.47	0.99	0.005
324	1460	-9	28	snp57608-scaffold922-669638	snp13672-scaffold1528-296641	30214	2381182	2350.97	37	63.54	0.973	0.027
324	1460	-9	29	snp48277-scaffold683-1426460	snp22553-scaffold2231-175134	11350847	21395845	10045	172	58.401	0.983	0.012
324	1460	-9	29	snp14536-scaffold1587-57892	snp27795-scaffold2976-18538	45062225	47316632	2254.41	31	72.723	0.935	0.065
324	1460	-9	30	snp34242-scaffold402-838255	snp34295-scaffold402-3155834	109276464	111594043	2317.58	30	77.253	0.933	0.067
325	1461	-9	2	snp5765-scaffold1203-158386	snp50916-scaffold739-1138953	67863884	71196688	3332.8	52	64.092	0.962	0.038
325	1461	-9	3	snp47944-scaffold675-3312182	snp37581-scaffold460-60946	28546443	31545686	2999.24	58	51.711	0.966	0.034
325	1461	-9	7	snp30654-scaffold339-3964479	snp10054-scaffold1356-3088259	45365817	47590963	2225.15	31	71.779	0.935	0.065
325	1461	-9	8	snp10571-scaffold1376-1893120	snp57829-scaffold932-490063	72707941	75512078	2804.14	38	73.793	0.947	0.053
325	1461	-9	9	snp478-scaffold1011-1976642	snp3878-scaffold1122-331893	20095029	22177140	2082.11	35	59.489	0.943	0.057
325	1461	-9	9	snp59067-scaffold969-1731417	snp32125-scaffold363-872347	31198570	33595914	2397.34	35	68.496	0.943	0.057
325	1461	-9	12	snp13600-scaffold1526-9361	snp13651-scaffold1526-2180511	71780214	73951364	2171.15	37	58.68	0.946	0.054
325	1461	-9	15	snp57904-scaffold937-1171819	snp5285-scaffold1183-1076293	22337243	24353378	2016.13	27	74.672	0.963	0.037
325	1461	-9	15	snp4848-scaffold1162-71501	snp41991-scaffold548-2104911	25501271	28285398	2784.13	47	59.237	0.936	0.064
325	1461	-9	16	snp58630-scaffold955-1248289	snp21026-scaffold206-1098644	13301300	15657146	2355.85	43	54.787	0.953	0.047
325	1461	-9	16	snp55084-scaffold845-689834	snp39392-scaffold500-1163430	17416672	20504120	3087.45	56	55.133	0.929	0.071
325	1461	-9	17	snp13958-scaffold1549-435024	snp23393-scaffold2341-332758	7027345	9213635	2186.29	33	66.251	0.939	0.061
325	1461	-9	17	snp4010-scaffold1126-1827824	snp44749-scaffold609-860235	47998606	50470607	2472	45	54.933	0.933	0.067
325	1461	-9	19	snp1364-scaffold1038-514349	snp45201-scaffold616-880756	1353954	4319236	2965.28	50	59.306	0.94	0.04
325	1461	-9	24	snp722-scaffold102-3771998	snp1750-scaffold1049-304338	22665430	25838557	3173.13	53	59.87	0.943	0.057
325	1461	-9	25	snp9529-scaffold1343-1316554	snp9576-scaffold1343-3388637	29736183	31808266	2072.08	36	57.558	0.944	0.056
325	1461	-9	30	snp34317-scaffold403-219114	snp45889-scaffold63-3236874	219114	31224786	31005.7	361	85.888	0.994	0
325	1461	-9	30	snp45899-scaffold63-3766866	snp37925-scaffold47-76880	31754778	56364843	24610.1	276	89.167	0.989	0.007
325	1461	-9	30	snp22034-scaffold217-81578	snp42410-scaffold560-208756	76930567	85133524	8202.96	84	97.654	0.988	0
325	1461	-9	30	snp22794-scaffold228-126528	snp26009-scaffold27-120599	86399249	121193180	34793.9	476	73.096	0.996	0
326	1463	-9	1	snp36360-scaffold436-355889	snp29559-scaffold320-1507614	144842391	146973824	2131.43	35	60.898	0.943	0.057
326	1463	-9	10	snp48068-scaffold68-2680245	snp48023-scaffold68-492310	48931840	51119775	2187.93	32	68.373	0.938	0.062
326	1463	-9	18	snp33188-scaffold389-527411	snp21628-scaffold2118-976766	46345295	48474870	2129.57	31	68.696	0.935	0.065
326	1463	-9	21	snp38808-scaffold492-1924339	snp39901-scaffold51-286584	39453567	41664589	2211.02	46	48.066	0.957	0.043
327	1475	-9	4	snp56777-scaffold9-1142679	snp3268-scaffold11-380975	61028178	63254641	2226.46	45	49.477	0.956	0.044
327	1475	-9	7	snp21555-scaffold210-2505530	snp21508-scaffold210-410569	102711210	104806171	2094.96	32	65.468	0.938	0.062
327	1475	-9	11	snp56435-scaffold887-370816	snp33919-scaffold4-1503104	91111044	93845858	2734.81	51	53.624	0.961	0.039
327	1475	-9	13	snp48642-scaffold691-163083	snp5935-scaffold1209-650225	60348478	63191518	2843.04	39	72.898	0.949	0.051
327	1475	-9	16	snp20869-scaffold205-812586	snp30145-scaffold331-1060143	46223214	49985464	3762.25	50	75.245	0.96	0.04
327	1475	-9	18	snp22660-scaffold225-1528152	snp7203-scaffold1266-1983587	33208017	35213441	2005.42	32	62.669	0.938	0.062
327	1475	-9	18	snp9607-scaffold1344-1027376	snp55093-scaffold846-123596	38224503	41607828	3383.32	61	55.464	0.967	0.033
328	1476	-9	1	snp26412-scaffold276-4545649	snp26471-scaffold276-7075584	93103943	95633878	2529.93	43	58.836	0.953	0.047
328	1476	-9	1	snp37546-scaffold46-2014481	snp59783-scaffold993-130094	151305295	153449969	2144.67	36	59.574	0.944	0.056
328	1476	-9	2	snp38043-scaffold474-348087	snp38084-scaffold474-2447852	348087	2447852	2099.76	23	91.294	0.913	0.087
328	1476	-9	3	snp55008-scaffold841-1477170	snp26814-scaffold2813-135787	13871074	16122788	2251.71	34	66.227	0.941	0.059
328	1476	-9	4	snp49386-scaffold704-253747	snp49449-scaffold704-2874254	31730360	34350867	2620.51	48	54.594	0.958	0.042
328	1476	-9	5	snp186-scaffold1003-197946	snp2319-scaffold107-1238542	73547896	76264815	2716.92	37	73.43	0.946	0.054
328	1476	-9	8	snp32816-scaffold38-2389089	snp32765-scaffold38-39617	92141092	94490564	2349.47	39	60.243	0.949	0.051
328	1476	-9	9	snp35468-scaffold427-2476981	snp28702-scaffold31-676859	42792815	44846246	2053.43	31	66.24	0.935	0.065
328	1476	-9	11	snp9707-scaffold135-102401	snp9767-scaffold135-2801334	22873201	25572134	2698.93	53	50.923	0.962	0.038
328	1476	-9	11	snp24363-scaffold247-7671529	snp3584-scaffold1111-191133	45024662	48451745	3427.08	61	56.182	0.967	0.033
328	1476	-9	12	snp50164-scaffold717-3962123	snp50213-scaffold717-6032295	24347064	26417236	2070.17	36	57.505	0.944	0.056
328	1476	-9	12	snp38277-scaffold481-1811139	snp53672-scaffold817-1154415	38805837	41879272	3073.43	46	66.814	0.978	0.022
328	1476	-9	12	snp13610-scaffold1526-409458	snp9231-scaffold1336-835712	72180311	74796628	2616.32	46	56.876	0.957	0.043
328	1476	-9	13	snp59114-scaffold97-79343	snp48719-scaffold691-3522528	54263479	56989033	2725.55	37	73.664	0.946	0.054
328	1476	-9	18	snp872-scaffold1023-930759	snp59712-scaffold99-776385	12456705	14989332	2532.63	26	97.409	0.923	0.077
328	1476	-9	23	snp48757-scaffold692-1067979	snp50406-scaffold721-241190	1968464	4322920	2354.46	43	54.755	0.953	0.047
328	1476	-9	29	snp38564-scaffold489-456484	snp2846-scaffold1083-1057851	20887440	26717275	5829.84	111	52.521	0.982	0.018
328	1476	-9	29	snp53003-scaffold796-1147019	snp26183-scaffold274-783052	28177665	30730431	2552.77	40	63.819	0.95	0.05
328	1476	-9	30	snp13711-scaffold153-1287400	snp37947-scaffold47-1142425	53083232	55299298	2216.07	26	85.233	0.923	0.077
328	1476	-9	30	snp34254-scaffold402-1350379	snp32867-scaffold380-460578	109788588	113100227	3311.64	42	78.849	0.952	0.048
329	1479	-9	2	snp50900-scaffold739-209048	snp50989-scaffold739-4197315	70266783	74255050	3988.27	67	59.526	0.97	0.03
329	1479	-9	7	snp20126-scaffold2-4973024	snp20072-scaffold2-2639267	87401186	89734943	2333.76	43	54.273	0.93	0.07
329	1479	-9	8	snp51997-scaffold764-2474242	snp59349-scaffold978-75724	24859211	27401137	2541.93	40	63.548	0.95	0.05
329	1479	-9	10	snp25252-scaffold259-7916498	snp25182-scaffold259-4664644	51668495	54920349	3251.85	47	69.188	0.957	0.043
329	1479	-9	10	snp18235-scaffold185-18318367	snp7920-scaffold1287-289665	67854367	70095005	2240.64	39	57.452	0.949	0.051
329	1479	-9	11	snp15381-scaffold1630-357866	snp18094-scaffold185-12355844	58623997	60703320	2079.32	27	77.012	0.926	0.074
329	1479	-9	12	snp55048-scaffold842-324525	snp13607-scaffold1526-283262	69164369	72054115	2889.75	50	57.795	0.94	0.06
329	1479	-9	17	snp32752-scaffold379-267506	snp32651-scaffold375-1124081	12042322	14152911	2110.59	37	57.043	0.946	0.054
329	1479	-9	28	snp16656-scaffold175-2908977	snp39826-scaffold509-3740437	24708005	29033202	4325.2	64	67.581	0.969	0.031
269	148	-9	4	snp43627-scaffold5842-23144	snp5847-scaffold1205-1092532	102458240	104502295	2044.06	25	81.762	0.92	0.08
269	148	-9	7	snp41489-scaffold54-1527889	snp22312-scaffold2204-162584	69492332	71584990	2092.66	28	74.738	0.893	0.071
269	148	-9	10	snp25190-scaffold259-5062804	snp25144-scaffold259-2986730	54522189	56598263	2076.07	37	56.11	0.946	0.054
269	148	-9	14	snp3473-scaffold1107-448188	snp13151-scaffold1501-1973993	27102747	29218066	2115.32	39	54.239	0.949	0.051
269	148	-9	15	snp14008-scaffold1553-670096	snp6670-scaffold1240-673490	8789349	10901699	2112.35	34	62.128	0.941	0.059
269	148	-9	19	snp3309-scaffold1101-288841	snp41277-scaffold537-127028	53699137	55758384	2059.25	33	62.401	0.939	0.061
269	148	-9	20	snp57434-scaffold916-143906	snp34004-scaffold40-2651672	47058236	50877420	3819.18	54	70.726	0.944	0.056
269	148	-9	26	snp31699-scaffold353-39029	snp47577-scaffold67-3351554	28962465	32617864	3655.4	70	52.22	0.943	0.057
270	162	-9	2	snp37708-scaffold464-2480270	snp33258-scaffold390-181218	100221477	102874651	2653.17	47	56.451	0.915	0.064
270	162	-9	7	snp55231-scaffold85-2050209	snp29290-scaffold316-293196	16604814	18948318	2343.5	28	83.697	0.964	0.036
270	162	-9	12	snp30428-scaffold335-1839052	snp11130-scaffold140-192208	33918313	35949672	2031.36	30	67.712	0.933	0.067
270	162	-9	16	snp55884-scaffold869-626140	snp1591-scaffold1045-125925	30524106	32681348	2157.24	23	93.793	0.913	0.087
270	162	-9	17	snp21166-scaffold207-2532534	snp19705-scaffold199-106207	17798729	23875447	6076.72	108	56.266	0.981	0.019
270	162	-9	17	snp21600-scaffold2113-171515	snp16287-scaffold1714-607232	41168390	44255073	3086.68	59	52.317	0.966	0.034
270	162	-9	21	snp23813-scaffold240-1220436	snp24626-scaffold2508-179647	13534366	17064671	3530.3	60	58.838	0.967	0.033
270	162	-9	21	snp24904-scaffold2547-305745	snp4194-scaffold1130-277767	32124486	35276457	3151.97	56	56.285	0.964	0.036
270	162	-9	30	snp45970-scaffold63-7532711	snp57004-scaffold905-345838	35520623	37583444	2062.82	25	82.513	0.92	0.08
270	162	-9	30	snp20226-scaffold200-1233684	snp38714-scaffold491-2470099	41899423	45420340	3520.92	39	90.28	0.949	0.051
270	162	-9	30	snp38712-scaffold491-2382227	snp18506-scaffold187-1762842	45508212	48597232	3089.02	46	67.153	0.957	0.043
260	17	-9	1	snp23449-scaffold236-425257	snp26941-scaffold285-1295381	112490962	114741608	2250.65	33	68.201	0.939	0.061
260	17	-9	1	snp29524-scaffold320-56809	snp59781-scaffold993-56476	148424629	153376351	4951.72	82	60.387	0.976	0.024
260	17	-9	2	snp9380-scaffold1341-1102747	snp33248-scaffold39-836421	22143982	25360592	3216.61	48	67.013	0.958	0.042
260	17	-9	2	snp10174-scaffold1365-153589	snp53850-scaffold82-6906324	76352711	79580931	3228.22	53	60.91	0.962	0.038
260	17	-9	4	snp2236-scaffold1069-246286	snp44375-scaffold603-4587311	9222695	11535647	2312.95	39	59.306	0.949	0.051
260	17	-9	4	snp1958-scaffold1055-276982	snp10822-scaffold1385-889195	25496972	30587319	5090.35	66	77.126	0.97	0.03
260	17	-9	4	snp15766-scaffold1654-1003156	snp3263-scaffold11-105272	58528448	63530344	5001.9	93	53.784	0.968	0.022
260	17	-9	4	snp46573-scaffold646-363137	snp10518-scaffold1375-860436	96316278	98491488	2175.21	32	67.975	0.906	0.062
260	17	-9	5	snp33553-scaffold394-1206836	snp23608-scaffold2380-223058	42927763	45629797	2702.03	53	50.982	0.962	0.038
260	17	-9	6	snp31107-scaffold344-773771	snp49760-scaffold710-1824767	8912565	17562497	8649.93	140	61.785	0.986	0.014
260	17	-9	6	snp7252-scaffold1268-195983	snp5617-scaffold1199-244365	37840604	40218526	2377.92	42	56.617	0.952	0.048
260	17	-9	8	snp28193-scaffold300-8540899	snp47167-scaffold66-640055	43325981	45450145	2124.16	38	55.899	0.947	0.053
260	17	-9	9	snp27466-scaffold2929-1551	snp58908-scaffold965-175511	3822159	10470386	6648.23	119	55.867	0.983	0.017
260	17	-9	9	snp59082-scaffold969-2371995	snp59743-scaffold992-726958	30557992	37248637	6690.65	106	63.119	0.981	0.019
260	17	-9	10	snp18240-scaffold185-18497045	snp7918-scaffold1287-214149	68033045	70170521	2137.48	36	59.374	0.944	0.056
260	17	-9	10	snp9114-scaffold133-2055410	snp2633-scaffold1076-2816983	81684392	87734205	6049.81	108	56.017	0.972	0.019
260	17	-9	11	snp20685-scaffold204-229537	snp20737-scaffold204-2431103	73288800	75490366	2201.57	35	62.902	0.943	0.057
260	17	-9	14	snp9835-scaffold1351-1162432	snp5476-scaffold1192-15245	85748270	88433486	2685.22	48	55.942	0.958	0.042
260	17	-9	15	snp50622-scaffold728-473460	snp18271-scaffold1853-370674	68771403	78972597	10201.2	162	62.97	0.994	0.006
260	17	-9	18	snp6129-scaffold1217-198677	snp41882-scaffold546-1161145	198677	9735051	9536.37	178	53.575	0.989	0.006
260	17	-9	20	snp49830-scaffold711-2279114	snp20602-scaffold2028-413696	19009631	21870227	2860.6	52	55.011	0.962	0.038
260	17	-9	21	snp15098-scaffold1612-196241	snp14954-scaffold160-1899454	23319871	26718069	3398.2	44	77.232	0.955	0.045
260	17	-9	24	snp13173-scaffold1502-765308	snp18380-scaffold1861-77899	47791404	49800708	2009.3	38	52.876	0.947	0.053
260	17	-9	25	snp25073-scaffold2586-348179	snp24697-scaffold2518-549823	976599	3017598	2041	28	72.893	0.929	0.071
260	17	-9	25	snp55810-scaffold866-126099	snp37495-scaffold4593-18217	15067973	41478468	26410.5	446	59.216	0.993	0.002
271	180	-9	2	snp9403-scaffold1341-2183979	snp26534-scaffold2760-100572	21062750	23256815	2194.07	40	54.852	0.95	0.05
271	180	-9	2	snp7500-scaffold127-5269858	snp7552-scaffold127-7361948	112093225	114185315	2092.09	39	53.643	0.949	0.051
271	180	-9	5	snp40710-scaffold521-374624	snp43256-scaffold576-224131	27521185	31579900	4058.72	70	57.982	0.971	0.029
271	180	-9	6	snp913-scaffold1025-12186	snp980-scaffold1025-2830542	94409070	97227426	2818.36	40	70.459	0.95	0.05
271	180	-9	8	snp47160-scaffold66-311467	snp53440-scaffold81-389243	45121557	47331510	2209.95	40	55.249	0.95	0.05
271	180	-9	12	snp50157-scaffold717-3652461	snp50208-scaffold717-5819397	24037402	26204338	2166.94	37	58.566	0.946	0.054
271	180	-9	15	snp124-scaffold100-2107546	snp57885-scaffold937-337074	7179192	21502498	14323.3	231	62.006	0.991	0.009
271	180	-9	16	snp45214-scaffold617-88766	snp19685-scaffold1986-1695739	88766	3024959	2936.19	51	57.572	0.98	0.02
271	180	-9	17	snp21843-scaffold2141-346890	snp19740-scaffold199-1661204	23422251	25430444	2008.19	34	59.065	0.941	0.059
271	180	-9	19	snp21758-scaffold2131-1486186	snp23099-scaffold2300-710307	48874549	51841260	2966.71	47	63.122	0.936	0.043
271	180	-9	20	snp33970-scaffold40-1188973	snp25990-scaffold269-1180815	52340119	54710006	2369.89	41	57.802	0.951	0.049
271	180	-9	21	snp57239-scaffold911-1374040	snp51458-scaffold754-914966	16128941	20401749	4272.81	68	62.835	0.971	0.029
271	180	-9	25	snp8798-scaffold1314-2196510	snp9509-scaffold1343-502232	11514134	28921861	17407.7	289	60.234	0.986	0.007
271	180	-9	26	snp43588-scaffold5814-6429	snp29946-scaffold3266-9071	45993267	49129233	3135.97	54	58.073	0.963	0.037
271	180	-9	30	snp51575-scaffold757-1242236	snp45839-scaffold63-739434	24759736	28727346	3967.61	51	77.796	0.961	0.039
243	182	-9	1	snp19065-scaffold1917-222828	snp20592-scaffold2027-926205	0	6026788	6026.79	103	58.513	0.971	0.029
243	182	-9	1	snp29899-scaffold325-199682	snp15723-scaffold1652-685303	20609912	27937789	7327.88	125	58.623	0.984	0.016
243	182	-9	1	snp48332-scaffold686-397291	snp603-scaffold1017-295436	47025267	56453627	9428.36	154	61.223	0.987	0.013
243	182	-9	2	snp38074-scaffold474-1928042	snp40696-scaffold520-46977	1928042	6139761	4211.72	75	56.156	0.973	0.027
243	182	-9	2	snp35879-scaffold430-6527423	snp45049-scaffold614-3204938	44408766	48799099	4390.33	77	57.017	0.974	0.026
243	182	-9	2	snp28935-scaffold312-47317	snp5769-scaffold1203-298800	65984375	68004298	2019.92	25	80.797	0.92	0.08
243	182	-9	3	snp17667-scaffold183-1202259	snp47092-scaffold659-1702172	7408036	22489522	15081.5	229	65.858	0.983	0.009
243	182	-9	3	snp48416-scaffold687-2994934	snp44013-scaffold595-5103888	76866319	90191490	13325.2	207	64.373	0.99	0.01
243	182	-9	3	snp41783-scaffold543-3106061	snp22190-scaffold219-1209857	105896927	109309203	3412.28	62	55.037	0.968	0.032
243	182	-9	4	snp31259-scaffold345-5462569	snp37241-scaffold453-2084766	49929967	55883500	5953.53	106	56.165	0.981	0.019
243	182	-9	5	snp2466-scaffold107-7790377	snp51035-scaffold740-614859	82816650	88411672	5595.02	100	55.95	0.98	0.02
243	182	-9	5	snp20975-scaffold2055-184731	snp51674-scaffold76-338807	94478063	97346724	2868.66	49	58.544	0.959	0.041
243	182	-9	7	snp39975-scaffold510-681825	snp52630-scaffold786-1217435	6688694	25395571	18706.9	292	64.065	0.993	0.007
243	182	-9	7	snp49975-scaffold716-5230	snp50022-scaffold716-2138808	73141100	75274678	2133.58	40	53.339	0.95	0.05
243	182	-9	7	snp50033-scaffold716-2620034	snp4743-scaffold1158-38613	75755904	80183350	4427.45	78	56.762	0.974	0.026
243	182	-9	8	snp52654-scaffold788-455467	snp44524-scaffold606-34356	34672650	48131845	13459.2	236	57.03	0.987	0.008
243	182	-9	8	snp32765-scaffold38-39617	snp34172-scaffold401-586936	94490564	97751203	3260.64	46	70.883	0.957	0.043
243	182	-9	8	snp31881-scaffold356-3751390	snp16246-scaffold1709-208471	102089628	111015725	8926.1	172	51.896	0.994	0.006
243	182	-9	9	snp5450-scaffold1191-737153	snp29410-scaffold318-1543079	50152533	52227288	2074.76	26	79.798	0.962	0.038
243	182	-9	10	snp43052-scaffold572-402414	snp22738-scaffold2265-710229	91387563	99104430	7716.87	159	48.534	0.994	0.006
243	182	-9	11	snp3588-scaffold1111-352606	snp46964-scaffold656-200232	48613218	53975870	5362.65	82	65.398	0.976	0.024
243	182	-9	11	snp15208-scaffold1621-1116764	snp18074-scaffold185-11425763	59196986	61633401	2436.41	36	67.678	0.944	0.056
243	182	-9	12	snp1178-scaffold1030-1636716	snp24162-scaffold246-2509323	9721265	15550934	5829.67	108	53.978	0.981	0.019
243	182	-9	12	snp41088-scaffold531-2123994	snp53672-scaffold817-1154415	18094608	41879272	23784.7	409	58.153	0.995	0.002
243	182	-9	12	snp55347-scaffold855-570647	snp35989-scaffold431-3552989	42466240	50020243	7554	132	57.227	0.992	0.008
243	182	-9	12	snp28508-scaffold305-252457	snp16366-scaffold1726-50077	69741450	83550647	13809.2	240	57.538	0.996	0.004
243	182	-9	14	snp17792-scaffold1849-77498	snp1946-scaffold1054-427986	11746342	13950234	2203.89	30	73.463	0.933	0.067
243	182	-9	14	snp34919-scaffold416-2261015	snp49564-scaffold708-9719	56128220	92298181	36170	571	63.345	0.996	0.002
243	182	-9	15	snp30370-scaffold334-1022268	snp18271-scaffold1853-370674	70842846	78972597	8129.75	124	65.563	0.992	0.008
243	182	-9	16	snp3962-scaffold1125-598652	snp11331-scaffold141-260166	38838549	41030372	2191.82	29	75.58	0.966	0.034
243	182	-9	17	snp30012-scaffold327-2824425	snp5901-scaffold1206-284866	52890791	56000181	3109.39	39	79.728	0.949	0.051
243	182	-9	17	snp12119-scaffold1448-738068	snp53476-scaffold8108-32626	61771639	71840720	10069.1	157	64.134	0.994	0.006
243	182	-9	19	snp55480-scaffold859-2353402	snp4875-scaffold1163-412703	10447698	16330906	5883.21	97	60.652	0.979	0.021
243	182	-9	19	snp14760-scaffold1594-1545320	snp32179-scaffold364-1623509	42636205	46649080	4012.88	76	52.801	0.974	0.026
243	182	-9	20	snp43242-scaffold575-2323682	snp45362-scaffold62-1048118	15219496	28258607	13039.1	227	57.441	0.991	0.009
243	182	-9	21	snp23836-scaffold240-2104566	snp57217-scaffold911-432592	12650236	15187493	2537.26	44	57.665	0.955	0.045
243	182	-9	21	snp15091-scaffold1611-779983	snp37052-scaffold4491-34794	56912083	66714483	9802.4	176	55.695	0.983	0.017
243	182	-9	22	snp12252-scaffold1458-350828	snp17687-scaffold1833-317909	55595147	57818560	2223.41	30	74.114	0.933	0.067
243	182	-9	23	snp48735-scaffold692-86219	snp50424-scaffold721-964517	2950224	5046247	2096.02	42	49.905	0.952	0.048
243	182	-9	23	snp47815-scaffold673-1035310	snp10287-scaffold1368-3297643	13801429	40017660	26216.2	461	56.868	0.996	0.004
243	182	-9	29	snp26172-scaffold274-340581	snp53129-scaffold799-4107930	31172902	36137750	4964.85	81	61.294	0.988	0.012
243	182	-9	29	snp53140-scaffold799-4610306	snp23326-scaffold2330-117095	36640126	42459140	5819.01	78	74.603	0.987	0.013
243	182	-9	30	snp34317-scaffold403-219114	snp45889-scaffold63-3236874	219114	31224786	31005.7	361	85.888	1	0
243	182	-9	30	snp45899-scaffold63-3766866	snp37925-scaffold47-76880	31754778	56364843	24610.1	276	89.167	0.996	0
243	182	-9	30	snp22034-scaffold217-81578	snp42410-scaffold560-208756	76930567	85133524	8202.96	84	97.654	0.988	0
243	182	-9	30	snp22794-scaffold228-126528	snp26009-scaffold27-120599	86399249	121193180	34793.9	476	73.096	0.994	0.002
272	185	-9	8	snp52015-scaffold764-3223029	snp59358-scaffold978-442863	25607998	27768276	2160.28	31	69.686	0.935	0.065
272	185	-9	12	snp30408-scaffold335-886177	snp11158-scaffold140-1428042	34871188	37185506	2314.32	35	66.123	0.943	0.057
272	185	-9	12	snp38253-scaffold481-779803	snp53672-scaffold817-1154415	39837173	41879272	2042.1	25	81.684	0.96	0.04
272	185	-9	14	snp44841-scaffold61-1607123	snp56050-scaffold874-333434	5428813	7715611	2286.8	38	60.179	0.921	0.053
272	185	-9	14	snp13151-scaffold1501-1973993	snp37016-scaffold449-64230	29218066	32298329	3080.26	50	61.605	0.96	0.04
272	185	-9	17	snp19771-scaffold199-3055141	snp19826-scaffold199-5429045	26824381	29198285	2373.9	36	65.942	0.944	0.056
272	185	-9	20	snp45369-scaffold62-1370671	snp45424-scaffold62-3792592	28581160	31003081	2421.92	42	57.665	0.952	0.048
272	185	-9	30	snp34317-scaffold403-219114	snp45889-scaffold63-3236874	219114	31224786	31005.7	361	85.888	0.994	0
272	185	-9	30	snp45899-scaffold63-3766866	snp37925-scaffold47-76880	31754778	56364843	24610.1	276	89.167	0.996	0
272	185	-9	30	snp22034-scaffold217-81578	snp42410-scaffold560-208756	76930567	85133524	8202.96	84	97.654	0.988	0
272	185	-9	30	snp22794-scaffold228-126528	snp26009-scaffold27-120599	86399249	121193180	34793.9	476	73.096	0.994	0
273	186	-9	2	snp4620-scaffold1148-48692	snp5775-scaffold1203-620033	66080483	68325531	2245.05	28	80.18	0.929	0.071
273	186	-9	2	snp52181-scaffold772-1309503	snp47696-scaffold670-1929706	123375503	125427347	2051.84	31	66.189	0.935	0.065
273	186	-9	3	snp15887-scaffold167-135808	snp5173-scaffold118-1458369	81732129	83766825	2034.7	21	96.89	0.952	0.048
273	186	-9	4	snp36558-scaffold440-802202	snp49184-scaffold701-1525017	41890323	44217641	2327.32	42	55.412	0.952	0.048
273	186	-9	5	snp32385-scaffold368-1143239	snp2313-scaffold107-1003849	73882935	76030122	2147.19	29	74.041	0.931	0.069
273	186	-9	6	snp12519-scaffold148-593643	snp12578-scaffold148-3277158	29432519	32116034	2683.51	42	63.893	0.952	0.048
273	186	-9	7	snp59869-scaffold995-2296461	snp59826-scaffold995-215671	30016042	32096832	2080.79	29	71.751	0.931	0.069
273	186	-9	7	snp21551-scaffold210-2320287	snp13788-scaffold1539-617407	102896453	105312020	2415.57	39	61.938	0.949	0.051
273	186	-9	10	snp1445-scaffold104-1004359	snp16842-scaffold1764-281265	73490717	75749610	2258.89	46	49.106	0.957	0.043
273	186	-9	13	snp13094-scaffold150-5171386	snp59124-scaffold97-514510	51086182	53828312	2742.13	38	72.161	0.947	0.053
273	186	-9	19	snp55469-scaffold859-1939140	snp8409-scaffold1302-842538	10033436	12157261	2123.82	30	70.794	0.933	0.067
244	194	-9	4	snp36558-scaffold440-802202	snp49184-scaffold701-1525017	41890323	44217641	2327.32	42	55.412	0.952	0.048
244	194	-9	6	snp48600-scaffold690-2427816	snp27708-scaffold2951-405865	102636828	112104044	9467.22	152	62.284	0.987	0.013
244	194	-9	7	snp59869-scaffold995-2296461	snp59826-scaffold995-215671	30016042	32096832	2080.79	29	71.751	0.931	0.069
244	194	-9	8	snp32284-scaffold366-3177765	snp32226-scaffold366-476837	82448817	85149745	2700.93	47	57.467	0.957	0.043
244	194	-9	9	snp43393-scaffold579-1417444	snp50518-scaffold725-1345664	64401981	66461656	2059.68	32	64.365	0.938	0.062
244	194	-9	10	snp58293-scaffold947-373437	snp33745-scaffold397-821688	32471313	35288952	2817.64	50	56.353	0.96	0.04
244	194	-9	13	snp59120-scaffold97-338545	snp48731-scaffold691-4007331	54004277	56504230	2499.95	31	80.644	0.935	0.065
244	194	-9	15	snp42989-scaffold57-6225438	snp42930-scaffold57-3599324	57037949	59664063	2626.11	48	54.711	0.958	0.042
244	194	-9	17	snp13337-scaffold1514-220217	snp21837-scaffold2141-62604	21578224	23706537	2128.31	34	62.597	0.941	0.059
244	194	-9	19	snp55469-scaffold859-1939140	snp8409-scaffold1302-842538	10033436	12157261	2123.82	30	70.794	0.933	0.067
274	198	-9	3	snp43993-scaffold595-4102041	snp43928-scaffold595-1225119	91193337	94070259	2876.92	54	53.276	0.963	0.037
274	198	-9	4	snp36572-scaffold440-1380081	snp49177-scaffold701-1223488	41312444	43916112	2603.67	45	57.859	0.956	0.044
274	198	-9	4	snp56773-scaffold9-956922	snp3263-scaffold11-105272	61213935	63530344	2316.41	45	51.476	0.956	0.044
274	198	-9	5	snp33374-scaffold392-560614	snp42484-scaffold562-1246992	56160164	58921345	2761.18	32	86.287	0.938	0.062
274	198	-9	11	snp40612-scaffold52-1093382	snp40659-scaffold52-3212037	28050074	30168729	2118.66	36	58.852	0.944	0.056
274	198	-9	11	snp17918-scaffold185-4780240	snp17867-scaffold185-2700038	68278924	70359126	2080.2	37	56.222	0.946	0.054
274	198	-9	16	snp17259-scaffold18-1575752	snp17307-scaffold18-3611460	25607666	27643374	2035.71	42	48.469	0.952	0.048
274	198	-9	16	snp14816-scaffold1599-685382	snp30144-scaffold331-1025751	47953255	50019856	2066.6	29	71.262	0.931	0.069
274	198	-9	16	snp32684-scaffold376-709913	snp8683-scaffold131-4589642	51763480	53828035	2064.55	33	62.562	0.939	0.061
274	198	-9	17	snp44739-scaffold609-408841	snp44799-scaffold609-3040968	50019213	52651340	2632.13	44	59.821	0.955	0.045
274	198	-9	22	snp13326-scaffold1513-1418522	snp12831-scaffold1497-609604	48416086	50444311	2028.22	29	69.939	0.931	0.069
245	199	-9	3	snp54371-scaffold83-4102150	snp54315-scaffold83-1660715	72633085	75074520	2441.43	37	65.985	0.946	0.054
245	199	-9	13	snp13005-scaffold150-1130236	snp13058-scaffold150-3456786	47045032	49371582	2326.55	39	59.655	0.949	0.051
245	199	-9	14	snp51284-scaffold75-5619777	snp51236-scaffold75-3523182	35505264	37601859	2096.59	37	56.665	0.946	0.054
245	199	-9	14	snp5503-scaffold1192-1116300	snp49581-scaffold708-732311	89534541	91575589	2041.05	28	72.895	0.893	0.071
245	199	-9	15	snp42966-scaffold57-5227812	snp42910-scaffold57-2730634	58035575	60532753	2497.18	45	55.493	0.933	0.067
245	199	-9	16	snp20915-scaffold205-2908518	snp20859-scaffold205-345680	44127282	46690120	2562.84	34	75.378	0.941	0.059
245	199	-9	30	snp34317-scaffold403-219114	snp45889-scaffold63-3236874	219114	31224786	31005.7	361	85.888	1	0
245	199	-9	30	snp45899-scaffold63-3766866	snp37925-scaffold47-76880	31754778	56364843	24610.1	276	89.167	0.989	0.007
245	199	-9	30	snp22034-scaffold217-81578	snp42410-scaffold560-208756	76930567	85133524	8202.96	84	97.654	1	0
245	199	-9	30	snp22794-scaffold228-126528	snp26009-scaffold27-120599	86399249	121193180	34793.9	476	73.096	0.996	0
241	2	-9	1	snp390-scaffold1009-978822	snp26931-scaffold285-854009	113146255	115182980	2036.72	35	58.192	0.943	0.057
241	2	-9	4	snp58488-scaffold950-2746025	snp49174-scaffold701-1109909	40248973	43802533	3553.56	64	55.524	0.969	0.031
241	2	-9	5	snp33553-scaffold394-1206836	snp23608-scaffold2380-223058	42927763	45629797	2702.03	53	50.982	0.962	0.038
241	2	-9	5	snp2300-scaffold107-379747	snp2345-scaffold107-2399598	75406020	77425871	2019.85	29	69.65	0.931	0.069
241	2	-9	6	snp52965-scaffold795-2235370	snp49727-scaffold710-432727	16521448	18954537	2433.09	35	69.517	0.943	0.057
241	2	-9	8	snp28090-scaffold300-3913146	snp28153-scaffold300-6717465	38698228	41502547	2804.32	46	60.963	0.957	0.043
241	2	-9	10	snp25242-scaffold259-7474650	snp25199-scaffold259-5433336	52110343	54151657	2041.31	30	68.044	0.933	0.067
241	2	-9	12	snp35950-scaffold431-1744962	snp36025-scaffold431-5275345	48212216	51742599	3530.38	58	60.869	0.966	0.034
241	2	-9	13	snp49046-scaffold7-3597633	snp48982-scaffold7-715056	28794361	31676938	2882.58	50	57.652	0.96	0.04
241	2	-9	14	snp17805-scaffold1849-695838	snp23207-scaffold2316-467878	12364682	14426816	2062.13	32	64.442	0.938	0.062
241	2	-9	14	snp42587-scaffold566-282621	snp42675-scaffold566-4096960	73711718	77526057	3814.34	71	53.723	0.972	0.028
241	2	-9	15	snp21709-scaffold2126-3169	snp34628-scaffold41-1050774	14435879	17354635	2918.76	38	76.809	0.947	0.053
241	2	-9	15	snp58560-scaffold953-768036	snp41661-scaffold542-781596	44608629	47060976	2452.35	35	70.067	0.943	0.057
241	2	-9	18	snp22637-scaffold225-562430	snp7172-scaffold1266-623345	34173739	36573683	2399.94	40	59.999	0.95	0.05
241	2	-9	24	snp37111-scaffold451-3637	snp8196-scaffold13-1224076	15007828	17669257	2661.43	41	64.913	0.951	0.049
241	2	-9	30	snp56997-scaffold905-85948	snp38749-scaffold491-4523861	37843334	43366578	5523.24	64	86.301	0.969	0.031
241	2	-9	30	snp22810-scaffold228-934997	snp22873-scaffold228-4084210	87207718	90356931	3149.21	39	80.749	0.949	0.051
241	2	-9	30	snp46936-scaffold655-213802	snp15790-scaffold1655-462241	116348910	118594153	2245.24	27	83.157	0.926	0.074
275	220	-9	1	snp4303-scaffold1134-142270	snp37346-scaffold456-912508	0	61535586	61535.6	1041	59.112	0.996	0.003
275	220	-9	1	snp32715-scaffold377-1437750	snp48494-scaffold689-1472982	83575251	86486082	2910.83	51	57.075	0.941	0.059
275	220	-9	1	snp26356-scaffold276-2170066	snp27426-scaffold292-787646	90728360	138465188	47736.8	802	59.522	0.995	0.005
275	220	-9	2	snp38200-scaffold480-41913	snp20664-scaffold2035-88221	14466134	16483515	2017.38	29	69.565	0.931	0.069
275	220	-9	2	snp47655-scaffold670-153396	snp8319-scaffold130-2599770	123651037	128436469	4785.43	91	52.587	0.978	0.022
275	220	-9	4	snp38625-scaffold49-1656025	snp49497-scaffold706-999826	8230472	20206066	11975.6	204	58.704	0.99	0.01
275	220	-9	4	snp49513-scaffold706-1675437	snp55965-scaffold87-1330691	20881677	22987971	2106.29	24	87.762	0.917	0.083
275	220	-9	4	snp14061-scaffold1559-483639	snp15275-scaffold1629-381549	95253139	106051094	10798	172	62.779	0.983	0.012
275	220	-9	6	snp31735-scaffold354-25231	snp42243-scaffold553-586410	25231	19439848	19414.6	314	61.83	0.997	0.003
275	220	-9	7	snp2507-scaffold1070-332941	snp29831-scaffold323-3292024	38618264	64672320	26054.1	428	60.874	0.993	0.005
275	220	-9	7	snp49990-scaffold716-630490	snp50047-scaffold716-3213674	73766360	76349544	2583.18	50	51.664	0.96	0.04
275	220	-9	8	snp28028-scaffold300-1257679	snp28132-scaffold300-5811661	36042761	40596743	4553.98	78	58.384	0.962	0.038
275	220	-9	8	snp32292-scaffold366-3556990	snp32768-scaffold38-159431	82069592	94370750	12301.2	209	58.857	0.986	0.01
275	220	-9	9	snp15122-scaffold1614-402962	snp36940-scaffold448-1695139	165578	77288757	77123.2	1304	59.144	0.998	0.001
275	220	-9	11	snp41016-scaffold53-254271	snp40633-scaffold52-2052511	254271	29009203	28754.9	491	58.564	0.998	0.002
275	220	-9	13	snp48974-scaffold7-384456	snp32493-scaffold371-66953	32007538	40607283	8599.75	125	68.798	0.976	0.024
275	220	-9	13	snp37975-scaffold471-3461	snp45533-scaffold622-19903	77919139	80605116	2685.98	44	61.045	0.977	0.023
275	220	-9	14	snp43185-scaffold574-1998881	snp44946-scaffold612-1703474	22215924	24808707	2592.78	57	45.487	0.965	0.035
275	220	-9	14	snp13147-scaffold1501-1822205	snp51510-scaffold755-331095	29369854	60158781	30788.9	502	61.333	0.994	0.004
275	220	-9	15	snp5295-scaffold1183-1483742	snp41674-scaffold542-1277921	23945929	47557301	23611.4	401	58.881	0.998	0.002
275	220	-9	15	snp41682-scaffold542-1835927	snp11213-scaffold1400-846721	48115307	64770399	16655.1	291	57.234	0.993	0.003
275	220	-9	15	snp30363-scaffold334-754312	snp40428-scaffold516-1099866	71110802	73284826	2174.02	34	63.942	0.941	0.059
275	220	-9	17	snp46822-scaffold653-2240641	snp20947-scaffold2054-72366	41728663	62648800	20920.1	346	60.463	0.994	0.006
275	220	-9	18	snp52185-scaffold773-45007	snp17453-scaffold1804-1311778	57369592	60989742	3620.15	56	64.646	0.982	0.018
275	220	-9	19	snp1600-scaffold1046-181764	snp4639-scaffold1149-867705	15736340	39658677	23922.3	378	63.287	0.995	0.005
275	220	-9	20	snp52291-scaffold776-660725	snp4444-scaffold114-835431	36065408	38489773	2424.36	34	71.305	0.941	0.059
275	220	-9	21	snp57169-scaffold91-2562652	snp51468-scaffold754-1428499	1963765	19888216	17924.5	313	57.267	0.99	0.01
275	220	-9	22	snp6906-scaffold1251-1582683	snp3032-scaffold1091-1248846	70141	29160277	29090.1	474	61.372	0.996	0.002
275	220	-9	22	snp15292-scaffold163-192414	snp7872-scaffold1283-13556	40849354	53217827	12368.5	190	65.097	0.989	0.011
275	220	-9	26	snp10485-scaffold1374-59735	snp55159-scaffold847-2003062	59735	6080084	6020.35	102	59.023	0.99	0.01
275	220	-9	26	snp41159-scaffold532-2972748	snp55559-scaffold861-586194	18757772	24800239	6042.47	99	61.035	0.98	0.01
275	220	-9	26	snp47635-scaffold67-5835830	snp23484-scaffold2369-104390	30133588	50152710	20019.1	347	57.692	0.994	0.003
275	220	-9	27	snp59625-scaffold984-1352545	snp24077-scaffold2457-11263	296061	14600504	14304.4	261	54.806	0.989	0.004
275	220	-9	28	snp51653-scaffold759-605085	snp4330-scaffold1134-1273983	8921072	36541619	27620.5	454	60.838	0.996	0.004
275	220	-9	30	snp34317-scaffold403-219114	snp56588-scaffold894-1585513	219114	13220638	13001.5	170	76.48	0.994	0.006
275	220	-9	30	snp45949-scaffold63-6465402	snp57000-scaffold905-192832	34453314	37736450	3283.14	34	96.563	0.941	0.059
275	220	-9	30	snp22034-scaffold217-81578	snp42410-scaffold560-208756	76930567	85133524	8202.96	84	97.654	1	0
275	220	-9	30	snp22794-scaffold228-126528	snp34277-scaffold402-2327621	86399249	110765830	24366.6	329	74.063	0.997	0.003
276	222	-9	1	snp25580-scaffold263-3202507	snp26946-scaffold285-1551825	111525567	114485164	2959.6	47	62.97	0.936	0.064
276	222	-9	2	snp51406-scaffold752-777609	snp29090-scaffold312-6224138	57250321	59807554	2557.23	35	73.064	0.943	0.057
276	222	-9	3	snp47072-scaffold659-943332	snp47127-scaffold659-3192636	21730682	23979986	2249.3	48	46.861	0.938	0.062
276	222	-9	3	snp29688-scaffold321-5393006	snp29641-scaffold321-3336304	45091046	47147748	2056.7	35	58.763	0.943	0.057
276	222	-9	5	snp36642-scaffold443-556119	snp14274-scaffold157-1277934	16090277	18409885	2319.61	42	55.229	0.952	0.048
276	222	-9	6	snp30849-scaffold340-2250479	snp52919-scaffold795-308536	11284353	14594614	3310.26	59	56.106	0.966	0.034
276	222	-9	6	snp12559-scaffold148-2414888	snp12606-scaffold148-4489143	31253764	33328019	2074.26	34	61.008	0.941	0.059
276	222	-9	6	snp24468-scaffold248-1936604	snp27961-scaffold30-875758	75297704	77953101	2655.4	36	73.761	0.944	0.056
276	222	-9	8	snp43688-scaffold585-2520174	snp43637-scaffold585-317127	76606150	78809197	2203.05	43	51.234	0.953	0.047
276	222	-9	8	snp7087-scaffold1263-63565	snp16246-scaffold1709-208471	108758413	111015725	2257.31	37	61.008	0.973	0.027
276	222	-9	15	snp41682-scaffold542-1835927	snp1726-scaffold1048-1361133	48115307	50693833	2578.53	41	62.891	0.976	0.024
276	222	-9	17	snp19741-scaffold199-1696387	snp19785-scaffold199-3698974	25465627	27468214	2002.59	33	60.684	0.939	0.061
276	222	-9	19	snp28411-scaffold303-2126058	snp15861-scaffold1667-606397	31648394	34944056	3295.66	52	63.378	0.962	0.038
276	222	-9	20	snp52529-scaffold782-3764157	snp52483-scaffold782-1731639	2544095	4576613	2032.52	36	56.459	0.944	0.056
276	222	-9	26	snp55593-scaffold862-277715	snp31715-scaffold353-744499	26016043	28256995	2240.95	37	60.566	0.946	0.054
276	222	-9	30	snp34317-scaffold403-219114	snp45889-scaffold63-3236874	219114	31224786	31005.7	361	85.888	0.994	0
276	222	-9	30	snp45899-scaffold63-3766866	snp37925-scaffold47-76880	31754778	56364843	24610.1	276	89.167	0.996	0.004
276	222	-9	30	snp22034-scaffold217-81578	snp42410-scaffold560-208756	76930567	85133524	8202.96	84	97.654	1	0
276	222	-9	30	snp22794-scaffold228-126528	snp26009-scaffold27-120599	86399249	121193180	34793.9	476	73.096	0.994	0
277	224	-9	1	snp26524-scaffold276-9393724	snp27219-scaffold29-3328655	97952018	119365743	21413.7	365	58.668	0.992	0.005
277	224	-9	2	snp44994-scaffold614-647389	snp45053-scaffold614-3337803	46241550	48931964	2690.41	44	61.146	0.955	0.045
277	224	-9	4	snp58444-scaffold950-893556	snp58492-scaffold950-2904762	38396504	40407710	2011.21	36	55.867	0.944	0.056
277	224	-9	5	snp26730-scaffold2809-652623	snp47327-scaffold665-1059656	27096609	33877671	6781.06	109	62.212	0.982	0.018
277	224	-9	5	snp51697-scaffold76-1207215	snp48891-scaffold698-896999	96478316	101904593	5426.28	93	58.347	0.978	0.022
277	224	-9	9	snp19120-scaffold1923-208622	snp36803-scaffold447-444443	66821685	82960991	16139.3	279	57.847	0.993	0.007
277	224	-9	10	snp49284-scaffold703-2953524	snp49339-scaffold703-5259993	10838724	13145193	2306.47	45	51.255	0.956	0.044
277	224	-9	10	snp25110-scaffold259-1456222	snp47223-scaffold662-342690	58128771	60280091	2151.32	35	61.466	0.943	0.057
277	224	-9	10	snp1486-scaffold104-2864860	snp1437-scaffold104-609622	71630216	73885454	2255.24	34	66.331	0.941	0.059
277	224	-9	13	snp49113-scaffold7-6486163	snp49052-scaffold7-3835920	25905831	28556074	2650.24	52	50.966	0.962	0.038
277	224	-9	14	snp32664-scaffold3753-228004	snp44957-scaffold612-2110770	19113962	24401411	5287.45	102	51.838	0.98	0.02
277	224	-9	14	snp51548-scaffold755-2087765	snp23464-scaffold2365-367434	58402111	65186133	6784.02	103	65.864	0.981	0.019
277	224	-9	15	snp41951-scaffold548-320859	snp41997-scaffold548-2373692	26501346	28554179	2052.83	34	60.377	0.941	0.059
277	224	-9	15	snp35597-scaffold429-517194	snp18271-scaffold1853-370674	76834190	78972597	2138.41	35	61.097	0.943	0.029
277	224	-9	18	snp9636-scaffold1344-2229635	snp15155-scaffold162-101526	39426762	47990960	8564.2	139	61.613	0.986	0.014
277	224	-9	18	snp52318-scaffold777-311016	snp46075-scaffold632-823438	50004024	55875843	5871.82	102	57.567	0.971	0.02
277	224	-9	19	snp55473-scaffold859-2076187	snp8408-scaffold1302-777591	10170483	12222208	2051.72	28	73.276	0.964	0.036
277	224	-9	22	snp50677-scaffold730-562995	snp22-scaffold1-923005	20122628	26301918	6179.29	94	65.737	0.979	0.021
277	224	-9	23	snp17166-scaffold1790-599306	snp51780-scaffold761-3025784	7570940	18541816	10970.9	200	54.854	0.985	0.01
277	224	-9	27	snp47474-scaffold669-458339	snp26230-scaffold275-487321	16337228	19041132	2703.9	45	60.087	0.956	0.044
277	224	-9	30	snp21103-scaffold2068-74686	snp17126-scaffold179-697411	23441336	27290402	3849.07	44	87.479	0.955	0.045
277	224	-9	30	snp56997-scaffold905-85948	snp38751-scaffold491-4651479	37843334	43238960	5395.63	62	87.026	0.968	0.032
277	224	-9	30	snp4612-scaffold1147-2324153	snp59898-scaffold997-649501	73992398	76199389	2206.99	26	84.884	0.962	0.038
277	224	-9	30	snp49665-scaffold71-2438470	snp2128-scaffold1064-1519130	99731742	102444838	2713.1	37	73.327	0.946	0.054
242	27	-9	1	snp45685-scaffold627-2804359	snp45742-scaffold627-5460507	42506261	45162409	2656.15	43	61.771	0.953	0.047
242	27	-9	1	snp28562-scaffold306-170384	snp2282-scaffold1069-2358739	63179280	65262045	2082.76	34	61.258	0.941	0.059
242	27	-9	3	snp43613-scaffold582-1003679	snp56219-scaffold879-892395	36517197	40502514	3985.32	57	69.918	0.947	0.035
242	27	-9	22	snp54202-scaffold827-2208353	snp54251-scaffold827-4436669	43250220	45478536	2228.32	38	58.64	0.947	0.053
242	27	-9	30	snp34317-scaffold403-219114	snp45889-scaffold63-3236874	219114	31224786	31005.7	361	85.888	0.997	0
242	27	-9	30	snp45899-scaffold63-3766866	snp37925-scaffold47-76880	31754778	56364843	24610.1	276	89.167	0.996	0.004
242	27	-9	30	snp22034-scaffold217-81578	snp42410-scaffold560-208756	76930567	85133524	8202.96	84	97.654	1	0
242	27	-9	30	snp22794-scaffold228-126528	snp26009-scaffold27-120599	86399249	121193180	34793.9	476	73.096	0.994	0.002
278	280	-9	1	snp422-scaffold1010-416315	snp8556-scaffold1309-448181	135418063	137516937	2098.87	37	56.726	0.946	0.054
278	280	-9	1	snp37542-scaffold46-1879024	snp59783-scaffold993-130094	151440752	153449969	2009.22	32	62.788	0.938	0.062
278	280	-9	2	snp53860-scaffold82-7358955	snp53745-scaffold82-2364401	79128300	84122854	4994.55	61	81.878	0.951	0.033
278	280	-9	2	snp30922-scaffold341-1501658	snp37758-scaffold464-4564181	95875735	98137566	2261.83	37	61.131	0.946	0.054
278	280	-9	3	snp15892-scaffold167-400729	snp5178-scaffold118-1740395	81467208	83484799	2017.59	23	87.721	0.957	0.043
278	280	-9	4	snp58449-scaffold950-1091993	snp36586-scaffold440-1977884	38594941	40714641	2119.7	38	55.782	0.947	0.053
278	280	-9	5	snp33372-scaffold392-436116	snp42477-scaffold562-929275	56284662	58603628	2318.97	26	89.191	0.923	0.077
278	280	-9	5	snp32970-scaffold383-1169479	snp268-scaffold1007-3036	70937806	73346815	2409.01	38	63.395	0.947	0.053
278	280	-9	7	snp2715-scaffold1079-347440	snp29306-scaffold316-1063737	14652710	19718859	5066.15	70	72.374	0.971	0.029
278	280	-9	8	snp43631-scaffold585-52019	snp12228-scaffold1455-554779	79074305	86436687	7362.38	129	57.073	0.984	0.016
278	280	-9	8	snp31810-scaffold356-462007	snp31862-scaffold356-2790706	98800245	101128944	2328.7	39	59.71	0.949	0.051
278	280	-9	9	snp15122-scaffold1614-402962	snp39588-scaffold504-358366	165578	2394396	2228.82	37	60.238	0.946	0.054
278	280	-9	12	snp28554-scaffold305-2164792	snp9217-scaffold1336-287018	71653785	74247934	2594.15	47	55.195	0.936	0.064
278	280	-9	15	snp6683-scaffold1240-1274397	snp21709-scaffold2126-3169	10300792	14435879	4135.09	78	53.014	0.949	0.051
278	280	-9	15	snp13976-scaffold1550-105115	snp45531-scaffold621-464023	74869762	77631245	2761.48	42	65.75	0.929	0.048
278	280	-9	16	snp39386-scaffold500-865461	snp12326-scaffold1464-441005	20802089	23175541	2373.45	37	64.147	0.946	0.054
278	280	-9	18	snp894-scaffold1023-1913376	snp59703-scaffold99-318969	11474088	14531916	3057.83	38	80.469	0.947	0.053
278	280	-9	19	snp10621-scaffold1377-921060	snp24024-scaffold244-1771889	24791136	27484184	2693.05	38	70.87	0.947	0.053
279	283	-9	1	snp19497-scaffold197-329480	snp2681-scaffold1077-625537	16050629	18834475	2783.85	40	69.596	0.95	0.05
279	283	-9	2	snp20929-scaffold2050-369335	snp32314-scaffold367-496436	5517984	9578428	4060.44	73	55.623	0.973	0.027
279	283	-9	3	snp11961-scaffold144-5450041	snp5260-scaffold1181-397294	66204031	95311827	29107.8	465	62.597	0.994	0.004
279	283	-9	4	snp49437-scaffold704-2379214	snp53952-scaffold820-1650155	33855827	65464897	31609.1	570	55.455	0.991	0.004
279	283	-9	4	snp46571-scaffold646-279218	snp10526-scaffold1375-1185273	96232359	98816325	2583.97	39	66.256	0.949	0.051
279	283	-9	4	snp18329-scaffold1859-433721	snp5862-scaffold1205-1812973	101407340	103781854	2374.51	31	76.597	0.935	0.065
279	283	-9	4	snp5801-scaffold1204-794229	snp1919-scaffold1053-869618	110459805	112482275	2022.47	33	61.287	0.939	0.061
279	283	-9	5	snp51066-scaffold740-1921308	snp56985-scaffold903-321615	87105223	91063138	3957.91	69	57.361	0.971	0.029
279	283	-9	6	snp31735-scaffold354-25231	snp42239-scaffold553-359292	25231	19666966	19641.7	317	61.961	0.997	0.003
279	283	-9	7	snp40021-scaffold510-2646036	snp22613-scaffold224-547959	4724483	7667603	2943.12	44	66.889	0.955	0.045
279	283	-9	7	snp55211-scaffold85-1012306	snp29307-scaffold316-1099319	17642717	19754441	2111.72	26	81.22	0.923	0.077
279	283	-9	8	snp10155-scaffold1363-75823	snp33312-scaffold391-2108356	2633605	4802436	2168.83	36	60.245	0.944	0.056
279	283	-9	8	snp1003-scaffold1026-679737	snp29942-scaffold326-486274	68812494	71526175	2713.68	45	60.304	0.956	0.044
279	283	-9	8	snp10597-scaffold1376-2864404	snp57836-scaffold932-752770	71736657	75774785	4038.13	61	66.199	0.967	0.033
279	283	-9	8	snp7092-scaffold1263-292423	snp16246-scaffold1709-208471	108987271	111015725	2028.45	35	57.956	0.971	0.029
279	283	-9	9	snp8445-scaffold1304-1378829	snp36891-scaffold447-4269745	70456583	79135689	8679.11	141	61.554	0.986	0.014
279	283	-9	9	snp36857-scaffold447-2832191	snp23856-scaffold2403-26641	80573243	90267441	9694.2	167	58.049	0.994	0.006
279	283	-9	10	snp59658-scaffold987-759369	snp56413-scaffold886-620331	5395019	7395804	2000.79	33	60.63	0.939	0.061
279	283	-9	10	snp7924-scaffold1287-466706	snp16845-scaffold1764-473472	69917964	75941817	6023.85	107	56.298	0.981	0.019
279	283	-9	11	snp20739-scaffold204-2529247	snp14773-scaffold1595-309295	75588510	79589304	4000.79	62	64.529	0.952	0.032
279	283	-9	12	snp3157-scaffold1095-2937205	snp53672-scaffold817-1154415	30160138	41879272	11719.1	189	62.006	0.989	0.005
279	283	-9	12	snp55347-scaffold855-570647	snp35914-scaffold431-177225	42466240	46644479	4178.24	72	58.031	0.972	0.028
279	283	-9	13	snp30502-scaffold3368-9679	snp11750-scaffold1433-364219	33878610	36661629	2783.02	37	75.217	0.946	0.054
279	283	-9	14	snp5483-scaffold1192-328951	snp53150-scaffold8-53092	88747192	90764775	2017.58	25	80.703	0.92	0.08
279	283	-9	15	snp41958-scaffold548-651759	snp6703-scaffold1243-697166	26832246	30809823	3977.58	70	56.823	0.971	0.029
279	283	-9	16	snp1198-scaffold1030-2467875	snp20876-scaffold205-1085144	40506347	45950656	5444.31	72	75.615	0.972	0.028
279	283	-9	17	snp52375-scaffold779-1843278	snp47293-scaffold663-2949153	173336	6221152	6047.82	97	62.349	0.979	0.01
279	283	-9	17	snp32642-scaffold375-691699	snp21137-scaffold207-1312170	14585293	19019093	4433.8	83	53.419	0.976	0.024
279	283	-9	18	snp22668-scaffold225-1897875	snp7200-scaffold1266-1838084	32838294	35358944	2520.65	42	60.015	0.952	0.048
279	283	-9	20	snp14704-scaffold1591-2133570	snp43233-scaffold575-1935754	12372230	14831568	2459.34	39	63.06	0.949	0.051
279	283	-9	23	snp37293-scaffold455-70883	snp50408-scaffold721-320440	70883	4402170	4331.29	70	61.876	0.986	0.014
279	283	-9	27	snp44429-scaffold604-198795	snp44492-scaffold604-2756771	10670394	13228370	2557.98	45	56.844	0.911	0.067
279	283	-9	28	snp54858-scaffold838-4009712	snp56842-scaffold90-1212468	15763726	18318475	2554.75	29	88.095	0.931	0.069
279	283	-9	30	snp34317-scaffold403-219114	snp9345-scaffold1340-130498	219114	3453097	3233.98	34	95.117	0.971	0.029
279	283	-9	30	snp59521-scaffold981-275402	snp45889-scaffold63-3236874	15910923	31224786	15313.9	165	92.811	0.994	0.006
279	283	-9	30	snp45899-scaffold63-3766866	snp37925-scaffold47-76880	31754778	56364843	24610.1	276	89.167	1	0
279	283	-9	30	snp22892-scaffold228-4985103	snp8145-scaffold1299-1355945	91257824	93711035	2453.21	36	68.145	0.944	0.056
280	291	-9	1	snp3229-scaffold1097-405939	snp45630-scaffold627-273096	37664341	39974998	2310.66	41	56.357	0.951	0.049
280	291	-9	2	snp32311-scaffold367-393823	snp35274-scaffold422-2647407	9681041	11776715	2095.67	42	49.897	0.952	0.048
280	291	-9	2	snp7017-scaffold1259-417791	snp50931-scaffold739-1811275	69639845	71869010	2229.16	29	76.868	0.931	0.069
280	291	-9	3	snp29473-scaffold3194-91154	snp17645-scaffold183-330799	4168641	6536576	2367.93	33	71.756	0.939	0.061
280	291	-9	6	snp18687-scaffold189-286736	snp51703-scaffold760-153052	4600563	7438269	2837.71	45	63.06	0.956	0.044
280	291	-9	6	snp54005-scaffold821-818614	snp5671-scaffold1199-2493069	39155448	42467230	3311.78	39	84.917	0.949	0.051
280	291	-9	6	snp12880-scaffold1498-47642	snp52142-scaffold771-1512386	43115323	45145304	2029.98	39	52.051	0.949	0.051
280	291	-9	7	snp15165-scaffold1620-347678	snp57578-scaffold921-52928	38972420	41348311	2375.89	28	84.853	0.929	0.071
280	291	-9	7	snp30661-scaffold339-4309080	snp10016-scaffold1356-1372105	45710418	49307117	3596.7	50	71.934	0.96	0.04
280	291	-9	8	snp28011-scaffold300-528913	snp28075-scaffold300-3305715	35313995	38090797	2776.8	51	54.447	0.961	0.039
280	291	-9	8	snp44624-scaffold606-4150659	snp12177-scaffold1454-45219	52248148	54863911	2615.76	50	52.315	0.96	0.04
280	291	-9	9	snp22942-scaffold2290-135057	snp45574-scaffold623-64283	71970568	74004552	2033.98	31	65.612	0.935	0.065
280	291	-9	10	snp39459-scaffold501-961691	snp17722-scaffold184-645954	19387035	24821907	5434.87	92	59.075	0.978	0.022
280	291	-9	10	snp23478-scaffold2367-504398	snp18111-scaffold185-13052518	59648082	62588518	2940.44	44	66.828	0.955	0.045
280	291	-9	11	snp180-scaffold1002-677569	snp52045-scaffold768-55406	50470066	55446681	4976.61	81	61.44	0.975	0.025
280	291	-9	11	snp15375-scaffold1630-104775	snp18094-scaffold185-12355844	58370906	60703320	2332.41	31	75.239	0.935	0.065
280	291	-9	12	snp30408-scaffold335-886177	snp11158-scaffold140-1428042	34871188	37185506	2314.32	35	66.123	0.943	0.057
280	291	-9	12	snp57052-scaffold907-209341	snp21490-scaffold21-42481	59873261	68579289	8706.03	147	59.225	0.993	0.007
280	291	-9	12	snp55048-scaffold842-324525	snp28547-scaffold305-1846181	69164369	71335174	2170.8	36	60.3	0.972	0.028
280	291	-9	18	snp890-scaffold1023-1721697	snp59704-scaffold99-362161	11665767	14575108	2909.34	37	78.631	0.946	0.054
280	291	-9	20	snp49834-scaffold711-2433816	snp25431-scaffold262-2896036	18854929	25023004	6168.07	104	59.308	0.981	0.019
280	291	-9	21	snp32587-scaffold374-65845	snp14978-scaffold160-2905881	21382659	27724496	6341.84	97	65.38	0.969	0.031
280	291	-9	22	snp13810-scaffold154-800084	snp53594-scaffold816-579855	33212527	36400333	3187.81	56	56.925	0.964	0.036
280	291	-9	27	snp26250-scaffold275-1268621	snp37838-scaffold466-2431633	18259832	20843331	2583.5	37	69.824	0.946	0.054
280	291	-9	27	snp37789-scaffold466-461159	snp55738-scaffold864-2537491	22813805	25034598	2220.79	26	85.415	0.923	0.077
280	291	-9	30	snp38759-scaffold491-5082666	snp38710-scaffold491-2300232	42807773	45590207	2782.43	36	77.29	0.944	0.056
281	302	-9	1	snp23078-scaffold230-4075893	snp23033-scaffold230-1935643	129115113	131255363	2140.25	36	59.451	0.944	0.056
281	302	-9	2	snp33245-scaffold39-686400	snp28259-scaffold301-1338134	25510613	27535246	2024.63	37	54.72	0.946	0.054
281	302	-9	4	snp31259-scaffold345-5462569	snp31178-scaffold345-1939347	49929967	53453189	3523.22	60	58.72	0.95	0.05
281	302	-9	6	snp27054-scaffold289-3064	snp40128-scaffold511-4306352	54059823	58591614	4531.79	78	58.1	0.974	0.026
281	302	-9	8	snp10589-scaffold1376-2594525	snp57830-scaffold932-527490	72006536	75549505	3542.97	53	66.848	0.925	0.075
281	302	-9	9	snp10081-scaffold1358-389486	snp59070-scaffold969-1861423	28751657	31068564	2316.91	41	56.51	0.951	0.049
281	302	-9	10	snp33780-scaffold397-2349267	snp11201-scaffold1400-366987	33761373	36477726	2716.35	46	59.051	0.957	0.043
281	302	-9	10	snp28331-scaffold302-338918	snp57299-scaffold912-1749380	41307072	45120363	3813.29	67	56.915	0.97	0.03
281	302	-9	11	snp15378-scaffold1630-232683	snp18094-scaffold185-12355844	58498814	60703320	2204.51	28	78.732	0.929	0.071
281	302	-9	12	snp49547-scaffold707-372888	snp22533-scaffold223-1007445	4969142	7077005	2107.86	22	95.812	0.955	0.045
281	302	-9	14	snp35397-scaffold425-1593515	snp42602-scaffold566-910060	71780374	74339157	2558.78	47	54.442	0.957	0.043
281	302	-9	16	snp11344-scaffold141-980707	snp44094-scaffold597-1769400	41750913	43773294	2022.38	29	69.737	0.931	0.069
281	302	-9	16	snp3769-scaffold112-4607258	snp17025-scaffold1776-413888	63025034	65568337	2543.3	43	59.147	0.953	0.047
281	302	-9	17	snp25666-scaffold264-2997892	snp150-scaffold1001-15557	67575124	69866647	2291.52	37	61.933	0.946	0.054
281	302	-9	18	snp863-scaffold1023-534228	snp40164-scaffold512-329491	12853236	15468748	2615.51	31	84.371	0.935	0.065
281	302	-9	20	snp57394-scaffold913-2541704	snp43196-scaffold575-252330	9161890	13148144	3986.25	74	53.868	0.973	0.027
281	302	-9	22	snp13331-scaffold1513-1669682	snp12826-scaffold1497-370739	48164926	50205446	2040.52	28	72.876	0.929	0.071
281	302	-9	25	snp50750-scaffold734-696409	snp44135-scaffold6-477013	24347967	27505380	3157.41	56	56.382	0.964	0.036
281	302	-9	27	snp37790-scaffold466-492626	snp55742-scaffold864-2711023	22782338	24861066	2078.73	26	79.951	0.962	0.038
281	302	-9	30	snp45962-scaffold63-7135127	snp13446-scaffold152-599389	35123039	40066251	4943.21	50	98.864	0.94	0.06
281	302	-9	30	snp7607-scaffold1271-279538	snp37925-scaffold47-76880	51085857	56364843	5278.99	63	83.793	0.937	0.048
282	305	-9	1	snp59171-scaffold971-346508	snp36361-scaffold436-388028	142493459	144874530	2381.07	37	64.353	0.946	0.054
282	305	-9	1	snp29548-scaffold320-1091953	snp12138-scaffold145-259285	147389485	149620463	2230.98	34	65.617	0.941	0.059
282	305	-9	2	snp53868-scaffold82-7675325	snp53818-scaffold82-5514424	78811930	80972831	2160.9	29	74.514	0.931	0.069
282	305	-9	3	snp43994-scaffold595-4157658	snp43947-scaffold595-1986625	91137720	93308753	2171.03	37	58.677	0.919	0.054
282	305	-9	5	snp48887-scaffold698-712747	snp48931-scaffold698-2784592	101720341	103792186	2071.84	31	66.834	0.935	0.065
282	305	-9	10	snp25095-scaffold259-774132	snp56255-scaffold88-520507	58810861	61964921	3154.06	50	63.081	0.96	0.04
282	305	-9	10	snp2619-scaffold1076-2214890	snp38168-scaffold478-547539	87132112	89389682	2257.57	34	66.399	0.941	0.059
282	305	-9	11	snp33627-scaffold395-199827	snp33681-scaffold395-2518718	13762970	16081861	2318.89	32	72.465	0.969	0.031
282	305	-9	11	snp24384-scaffold247-8476501	snp52858-scaffold793-109796	45829634	48150717	2321.08	39	59.515	0.949	0.051
282	305	-9	11	snp17817-scaffold185-418505	snp20718-scaffold204-1610227	72640659	74669490	2028.83	27	75.142	0.926	0.074
282	305	-9	12	snp22527-scaffold223-743749	snp1180-scaffold1030-1729825	7340701	9814374	2473.67	40	61.842	0.95	0.05
282	305	-9	14	snp44841-scaffold61-1607123	snp34539-scaffold406-373502	5428813	8447871	3019.06	51	59.197	0.961	0.039
282	305	-9	26	snp41189-scaffold532-4268254	snp41123-scaffold532-1458600	17462266	20271920	2809.65	53	53.012	0.962	0.038
282	305	-9	30	snp34317-scaffold403-219114	snp45889-scaffold63-3236874	219114	31224786	31005.7	361	85.888	0.997	0
282	305	-9	30	snp45899-scaffold63-3766866	snp37925-scaffold47-76880	31754778	56364843	24610.1	276	89.167	0.993	0.004
282	305	-9	30	snp22034-scaffold217-81578	snp42410-scaffold560-208756	76930567	85133524	8202.96	84	97.654	1	0
282	305	-9	30	snp22794-scaffold228-126528	snp26009-scaffold27-120599	86399249	121193180	34793.9	476	73.096	0.996	0
283	308	-9	1	snp19065-scaffold1917-222828	snp20592-scaffold2027-926205	0	6026788	6026.79	103	58.513	0.99	0.01
283	308	-9	1	snp51937-scaffold763-185874	snp24545-scaffold2495-409541	27245777	55153342	27907.6	467	59.759	0.991	0.004
283	308	-9	1	snp37624-scaffold462-146894	snp26340-scaffold276-1480398	72245839	90038692	17792.9	317	56.129	0.994	0.006
283	308	-9	2	snp38074-scaffold474-1928042	snp32355-scaffold367-2220354	1928042	7854510	5926.47	102	58.103	0.971	0.02
283	308	-9	2	snp35729-scaffold430-234374	snp35867-scaffold430-5935488	38115717	43816831	5701.11	107	53.281	0.981	0.019
283	308	-9	2	snp28935-scaffold312-47317	snp5769-scaffold1203-298800	65984375	68004298	2019.92	25	80.797	0.92	0.08
283	308	-9	2	snp46049-scaffold631-2899749	snp30918-scaffold341-1305281	91397801	96072112	4674.31	75	62.324	0.973	0.027
283	308	-9	3	snp48416-scaffold687-2994934	snp5144-scaffold118-78758	76866319	85146436	8280.12	121	68.431	0.983	0.017
283	308	-9	4	snp47985-scaffold676-638161	snp31213-scaffold345-3608260	16761218	51784276	35023.1	571	61.336	0.996	0.004
283	308	-9	4	snp37223-scaffold453-1252712	snp56780-scaffold9-1282192	56715554	60888665	4173.11	77	54.196	0.974	0.026
283	308	-9	4	snp27614-scaffold295-2694022	snp39037-scaffold494-6564020	70868698	73799389	2930.69	55	53.285	0.964	0.036
283	308	-9	5	snp54045-scaffold822-1128996	snp36636-scaffold443-259094	7669179	15793252	8124.07	149	54.524	0.987	0.013
283	308	-9	5	snp16392-scaffold1728-92818	snp12791-scaffold149-2823184	34939479	39077421	4137.94	73	56.684	0.973	0.014
283	308	-9	5	snp42501-scaffold562-1995828	snp28715-scaffold310-425644	59670181	62484772	2814.59	47	59.885	0.936	0.064
283	308	-9	5	snp28766-scaffold310-2665223	snp2490-scaffold107-8789739	64724351	83816012	19091.7	304	62.802	0.99	0.007
283	308	-9	5	snp2492-scaffold107-8882123	snp51116-scaffold748-56833	83908396	94729498	10821.1	170	63.654	0.982	0.012
283	308	-9	6	snp9288-scaffold1338-211995	snp8927-scaffold1321-128489	98493166	114263833	15770.7	257	61.364	0.996	0.004
283	308	-9	7	snp35515-scaffold428-491297	snp12703-scaffold1488-1252449	0	3678926	3678.93	66	55.741	0.985	0.015
283	308	-9	7	snp56940-scaffold902-1415071	snp24800-scaffold254-422246	28028176	58050462	30022.3	483	62.158	0.994	0.004
283	308	-9	8	snp19060-scaffold1917-20193	snp33287-scaffold391-1017682	0	5893110	5893.11	90	65.479	0.978	0.022
283	308	-9	8	snp52010-scaffold764-3023900	snp3849-scaffold1121-1172460	25408869	30120045	4711.18	81	58.163	0.951	0.049
283	308	-9	8	snp44623-scaffold606-4119826	snp19566-scaffold1972-199964	52217315	64945360	12728	227	56.071	0.991	0.009
283	308	-9	9	snp59049-scaffold969-965729	snp3558-scaffold1110-209434	31964258	59261812	27297.6	453	60.26	0.996	0.004
283	308	-9	9	snp43416-scaffold579-2486313	snp36964-scaffold448-2839036	63333112	76144860	12811.7	205	62.496	0.99	0.01
283	308	-9	10	snp43052-scaffold572-402414	snp23972-scaffold2436-167705	91387563	95646513	4258.95	87	48.953	0.977	0.023
283	308	-9	11	snp24391-scaffold247-8735760	snp46964-scaffold656-200232	46088893	53975870	7886.98	126	62.595	0.984	0.016
283	308	-9	11	snp15208-scaffold1621-1116764	snp18074-scaffold185-11425763	59196986	61633401	2436.41	36	67.678	0.944	0.056
283	308	-9	12	snp24175-scaffold246-3054937	snp53672-scaffold817-1154415	15005320	41879272	26874	462	58.169	0.998	0.002
283	308	-9	12	snp55347-scaffold855-570647	snp21490-scaffold21-42481	42466240	68579289	26113	436	59.892	0.993	0.002
283	308	-9	12	snp55048-scaffold842-324525	snp16366-scaffold1726-50077	69164369	83550647	14386.3	252	57.088	1	0
283	308	-9	13	snp27398-scaffold291-1217812	snp516-scaffold1014-56466	136962	11980542	11843.6	207	57.215	0.99	0.01
283	308	-9	13	snp58732-scaffold958-1295172	snp5233-scaffold1180-746663	21987818	34700259	12712.4	209	60.825	0.986	0.01
283	308	-9	13	snp13100-scaffold150-5437865	snp59133-scaffold97-914274	51352661	53428548	2075.89	27	76.885	0.926	0.074
283	308	-9	13	snp55188-scaffold849-189506	snp5417-scaffold1188-2340332	61759304	64037414	2278.11	32	71.191	0.938	0.062
283	308	-9	14	snp17792-scaffold1849-77498	snp1946-scaffold1054-427986	11746342	13950234	2203.89	30	73.463	0.933	0.067
283	308	-9	14	snp34919-scaffold416-2261015	snp49564-scaffold708-9719	56128220	92298181	36170	571	63.345	0.996	0.002
283	308	-9	15	snp30370-scaffold334-1022268	snp18271-scaffold1853-370674	70842846	78972597	8129.75	124	65.563	0.984	0.008
283	308	-9	16	snp52580-scaffold785-203051	snp5609-scaffold1198-53490	71615383	77625019	6009.64	106	56.695	0.991	0.009
283	308	-9	17	snp53407-scaffold806-934515	snp55404-scaffold858-1126629	2951228	10648088	7696.86	125	61.575	0.992	0.008
283	308	-9	17	snp55388-scaffold858-438489	snp52710-scaffold79-1781629	11336228	39971390	28635.2	478	59.906	0.996	0.002
283	308	-9	17	snp30001-scaffold327-2285684	snp5901-scaffold1206-284866	53429532	56000181	2570.65	34	75.607	0.941	0.059
283	308	-9	17	snp5986-scaffold121-2024135	snp53476-scaffold8108-32626	59009337	71840720	12831.4	206	62.288	0.995	0.005
283	308	-9	18	snp41886-scaffold546-1347178	snp35713-scaffold43-4557399	9549018	19593438	10044.4	155	64.803	0.981	0.013
283	308	-9	18	snp17191-scaffold1794-287247	snp17453-scaffold1804-1311778	58471332	60989742	2518.41	41	61.425	0.976	0.024
283	308	-9	19	snp55480-scaffold859-2353402	snp4875-scaffold1163-412703	10447698	16330906	5883.21	97	60.652	0.979	0.021
283	308	-9	19	snp14760-scaffold1594-1545320	snp21752-scaffold2131-1185817	42636205	48574180	5937.98	107	55.495	0.981	0.019
283	308	-9	21	snp25031-scaffold258-445381	snp30993-scaffold3422-167886	6014494	11860105	5845.61	115	50.831	0.983	0.017
283	308	-9	21	snp23836-scaffold240-2104566	snp57217-scaffold911-432592	12650236	15187493	2537.26	44	57.665	0.955	0.045
283	308	-9	21	snp57252-scaffold911-1963153	snp4210-scaffold1130-934601	16718054	35933291	19215.2	324	59.306	0.994	0.006
283	308	-9	21	snp15691-scaffold165-4247195	snp11709-scaffold1431-249004	50239734	60015263	9775.53	175	55.86	0.966	0.023
283	308	-9	22	snp15295-scaffold163-342155	snp17687-scaffold1833-317909	40699613	57818560	17118.9	264	64.844	0.996	0.004
283	308	-9	23	snp39679-scaffold505-514325	snp10287-scaffold1368-3297643	36232417	40017660	3785.24	70	54.075	0.971	0.029
283	308	-9	23	snp10281-scaffold1368-3065391	snp19954-scaffold1995-670971	40249912	46362817	6112.9	98	62.377	0.98	0.02
283	308	-9	24	snp19303-scaffold1948-131734	snp27743-scaffold296-759138	7262980	11519171	4256.19	72	59.114	0.972	0.028
283	308	-9	24	snp27271-scaffold290-1278507	snp54541-scaffold833-631584	37378363	39378643	2000.28	37	54.062	0.946	0.054
283	308	-9	26	snp10485-scaffold1374-59735	snp55159-scaffold847-2003062	59735	6080084	6020.35	102	59.023	0.99	0.01
283	308	-9	27	snp37784-scaffold466-216763	snp55718-scaffold864-1637090	23058201	25934999	2876.8	36	79.911	0.972	0.028
283	308	-9	27	snp55705-scaffold864-1097171	snp7592-scaffold1270-707052	26474918	36514669	10039.8	159	63.143	0.994	0.006
283	308	-9	28	snp1083-scaffold1028-1940774	snp48834-scaffold696-297896	2854018	10337131	7483.11	128	58.462	0.984	0.016
283	308	-9	28	snp54874-scaffold838-4674652	snp56863-scaffold90-2201721	16428666	19307728	2879.06	30	95.969	0.933	0.067
283	308	-9	29	snp20638-scaffold2034-48575	snp15402-scaffold1633-408550	48575	2233788	2185.21	33	66.219	0.939	0.03
283	308	-9	29	snp4254-scaffold1132-365365	snp53129-scaffold799-4107930	10397326	36137750	25740.4	442	58.236	0.995	0.002
283	308	-9	29	snp53140-scaffold799-4610306	snp15251-scaffold1624-723076	36640126	41339498	4699.37	64	73.428	0.969	0.016
283	308	-9	30	snp7239-scaffold1267-1102435	snp56611-scaffold894-2841323	9585760	11964828	2379.07	40	59.477	0.95	0.05
283	308	-9	30	snp4607-scaffold1147-2029423	snp59900-scaffold997-832320	73697668	76016570	2318.9	28	82.818	0.929	0.071
284	310	-9	4	snp42208-scaffold552-324054	snp49383-scaffold704-100015	28623135	31576628	2953.49	39	75.731	0.949	0.051
284	310	-9	4	snp36575-scaffold440-1520841	snp49164-scaffold701-716618	41171684	43409242	2237.56	39	57.373	0.949	0.051
284	310	-9	5	snp33373-scaffold392-511730	snp42478-scaffold562-969410	56209048	58643763	2434.72	28	86.954	0.929	0.071
284	310	-9	7	snp39983-scaffold510-1048511	snp15563-scaffold1647-183072	6322008	8436689	2114.68	31	68.216	0.935	0.065
284	310	-9	9	snp35444-scaffold427-1367029	snp35492-scaffold427-3505689	41682863	43821523	2138.66	31	68.989	0.935	0.065
284	310	-9	12	snp50153-scaffold717-3430786	snp50224-scaffold717-6547648	23815727	26932589	3116.86	50	62.337	0.96	0.04
284	310	-9	13	snp56265-scaffold881-26795	snp56334-scaffold881-2154162	43608490	45735857	2127.37	49	43.416	0.959	0.041
284	310	-9	14	snp23534-scaffold237-2064434	snp59964-scaffold998-1513171	46221333	49056854	2835.52	42	67.512	0.929	0.048
284	310	-9	16	snp50594-scaffold727-1972636	snp11331-scaffold141-260166	37870270	41030372	3160.1	45	70.224	0.956	0.044
284	310	-9	18	snp873-scaffold1023-998585	snp59704-scaffold99-362161	12388879	14575108	2186.23	23	95.053	0.913	0.087
284	310	-9	30	snp32879-scaffold380-1135515	snp46934-scaffold655-94354	113775164	116229462	2454.3	44	55.779	0.955	0.045
261	32	-9	2	snp51407-scaffold752-846826	snp29020-scaffold312-3441706	57181104	62589986	5408.88	76	71.169	0.974	0.026
261	32	-9	3	snp29234-scaffold315-112917	snp24549-scaffold2498-402	9989703	15981349	5991.65	86	69.67	0.965	0.035
261	32	-9	4	snp14173-scaffold1566-1546206	snp49387-scaffold704-286906	27754242	31763519	4009.28	58	69.125	0.966	0.034
261	32	-9	5	snp15141-scaffold1618-146544	snp7085-scaffold1262-469453	108334644	110992449	2657.8	46	57.778	0.978	0.022
261	32	-9	8	snp3847-scaffold1121-1079822	snp46348-scaffold64-1373506	30212683	33206301	2993.62	49	61.094	0.959	0.041
261	32	-9	10	snp6865-scaffold1250-16316	snp9664-scaffold1346-176035	269103	3108218	2839.11	64	44.361	0.984	0.016
261	32	-9	10	snp16848-scaffold1764-624883	snp9085-scaffold133-730083	76093228	80359065	4265.84	72	59.248	0.972	0.028
261	32	-9	11	snp52054-scaffold768-438427	snp18017-scaffold185-9026647	55063660	64032517	8968.86	140	64.063	0.986	0.014
261	32	-9	15	snp30065-scaffold329-1231181	snp24676-scaffold2510-142415	781676	3290074	2508.4	28	89.586	0.929	0.071
261	32	-9	15	snp32440-scaffold37-949499	snp29157-scaffold313-576814	12930523	15703282	2772.76	46	60.277	0.957	0.043
261	32	-9	18	snp16020-scaffold1687-146606	snp33212-scaffold389-1511242	42416411	45361464	2945.05	50	58.901	0.96	0.04
261	32	-9	30	snp45833-scaffold63-498743	snp45889-scaffold63-3236874	28486655	31224786	2738.13	28	97.79	0.929	0.071
261	32	-9	30	snp22034-scaffold217-81578	snp26025-scaffold270-84133	76930567	79249661	2319.09	31	74.809	0.968	0.032
261	32	-9	30	snp19233-scaffold194-189113	snp26009-scaffold27-120599	119046248	121193180	2146.93	34	63.145	0.971	0.029
285	323	-9	2	snp57612-scaffold923-112732	snp29123-scaffold312-7528196	56229103	58503496	2274.39	29	78.427	0.931	0.069
285	323	-9	3	snp24985-scaffold257-667896	snp10475-scaffold1373-2481129	62343648	65383770	3040.12	53	57.361	0.962	0.038
285	323	-9	4	snp55961-scaffold87-1189203	snp14162-scaffold1566-989410	23129459	27197446	4067.99	65	62.584	0.954	0.046
285	323	-9	4	snp58458-scaffold950-1516009	snp49178-scaffold701-1277604	39018957	43970228	4951.27	88	56.264	0.966	0.034
285	323	-9	7	snp8837-scaffold1317-781691	snp1806-scaffold105-1258303	32509737	35350320	2840.58	51	55.698	0.961	0.039
285	323	-9	8	snp14846-scaffold16-143898	snp30027-scaffold328-324508	10531751	12779385	2247.63	36	62.434	0.944	0.056
285	323	-9	8	snp52653-scaffold788-418815	snp28085-scaffold300-3669739	34635998	38454821	3818.82	71	53.786	0.944	0.056
285	323	-9	8	snp54383-scaffold830-3326	snp54439-scaffold830-2455437	58290047	60742158	2452.11	42	58.384	0.952	0.048
285	323	-9	9	snp320-scaffold1008-1063087	snp366-scaffold1008-3116545	46015658	48069116	2053.46	37	55.499	0.946	0.054
285	323	-9	9	snp29407-scaffold318-1426994	snp34552-scaffold408-204746	52343373	54502825	2159.45	36	59.985	0.944	0.056
285	323	-9	11	snp33917-scaffold4-1400215	snp53313-scaffold804-916672	93742969	95886518	2143.55	32	66.986	0.938	0.062
285	323	-9	14	snp15522-scaffold1641-4624	snp59965-scaffold998-1551017	46813147	49019008	2205.86	32	68.933	0.938	0.062
285	323	-9	16	snp37106-scaffold4500-69184	snp30147-scaffold331-1174772	47105083	49870835	2765.75	39	70.917	0.949	0.051
285	323	-9	16	snp8603-scaffold131-1124624	snp3682-scaffold112-1043886	57293053	59461662	2168.61	40	54.215	0.95	0.05
285	323	-9	27	snp59616-scaffold984-947634	snp30727-scaffold34-1313022	700972	2961727	2260.76	43	52.576	0.93	0.047
286	337	-9	1	snp45631-scaffold627-307023	snp45685-scaffold627-2804359	40008925	42506261	2497.34	39	64.034	0.949	0.051
286	337	-9	2	snp53864-scaffold82-7532965	snp53814-scaffold82-5371792	78954290	81115463	2161.17	29	74.523	0.931	0.069
286	337	-9	4	snp31230-scaffold345-4320684	snp31184-scaffold345-2192286	51071852	53200250	2128.4	38	56.01	0.947	0.053
286	337	-9	5	snp33371-scaffold392-323671	snp42512-scaffold562-2433484	56397107	60107837	3710.73	46	80.668	0.913	0.087
286	337	-9	6	snp49730-scaffold710-617612	snp46545-scaffold645-616971	18769652	20810439	2040.79	30	68.026	0.933	0.067
286	337	-9	7	snp55235-scaffold85-2217820	snp55195-scaffold85-174222	16437203	18480801	2043.6	25	81.744	0.92	0.08
286	337	-9	10	snp47224-scaffold662-375708	snp18112-scaffold185-13081826	60247073	62617826	2370.75	37	64.074	0.946	0.054
286	337	-9	12	snp35982-scaffold431-3206404	snp36035-scaffold431-5723342	49673658	52190596	2516.94	40	62.923	0.95	0.05
286	337	-9	12	snp9221-scaffold1336-429950	snp581-scaffold1016-337783	74390866	77122942	2732.08	41	66.636	0.951	0.049
286	337	-9	13	snp56115-scaffold875-2735031	snp46250-scaffold638-330643	12765195	16616292	3851.1	46	83.72	0.957	0.043
286	337	-9	14	snp53681-scaffold818-392919	snp22101-scaffold218-1570743	60882894	64247053	3364.16	56	60.074	0.946	0.054
286	337	-9	17	snp19822-scaffold199-5302147	snp35576-scaffold428-3304453	29071387	31355361	2283.97	41	55.707	0.951	0.049
286	337	-9	19	snp28431-scaffold303-2935885	snp15856-scaffold1667-353376	32458221	34691035	2232.81	34	65.671	0.941	0.059
286	337	-9	24	snp5522-scaffold1194-141230	snp19081-scaffold1919-1831	50858166	53523039	2664.87	57	46.752	0.965	0.035
286	337	-9	29	snp14796-scaffold1596-1005621	snp26606-scaffold2777-12735	2071400	5060524	2989.12	46	64.981	0.957	0.043
286	337	-9	29	snp53012-scaffold796-1604742	snp26195-scaffold274-1292898	27719942	30220585	2500.64	37	67.585	0.946	0.054
286	337	-9	30	snp4596-scaffold1147-1406883	snp59898-scaffold997-649501	73075128	76199389	3124.26	35	89.265	0.971	0.029
286	337	-9	30	snp43778-scaffold589-205780	snp44702-scaffold608-157573	105978899	108280537	2301.64	36	63.934	0.944	0.056
286	337	-9	30	snp32884-scaffold380-1458489	snp46936-scaffold655-213802	114098138	116348910	2250.77	41	54.897	0.951	0.049
246	339	-9	1	snp24536-scaffold2495-25156	snp37440-scaffold456-4887953	55537727	57560141	2022.41	30	67.414	0.933	0.067
246	339	-9	1	snp46642-scaffold65-317002	snp369-scaffold1009-9895	102845039	114115182	11270.1	200	56.351	0.99	0.01
246	339	-9	1	snp29524-scaffold320-56809	snp37537-scaffold46-1650610	148424629	151669166	3244.54	54	60.084	0.963	0.037
246	339	-9	2	snp40359-scaffold515-2721440	snp46023-scaffold631-1761772	89208794	92535778	3326.98	51	65.235	0.961	0.039
246	339	-9	3	snp29264-scaffold315-1341048	snp16921-scaffold1767-366385	8761572	11573513	2811.94	44	63.908	0.955	0.045
246	339	-9	6	snp11738-scaffold1432-717651	snp24437-scaffold248-565054	71336157	73926154	2590	42	61.667	0.929	0.048
246	339	-9	7	snp59695-scaffold989-953846	snp56899-scaffold901-596623	80334620	82436891	2102.27	35	60.065	0.943	0.057
246	339	-9	7	snp8090-scaffold1294-319477	snp4699-scaffold1152-1098164	92693786	96801913	4108.13	64	64.189	0.969	0.031
246	339	-9	7	snp47719-scaffold671-493367	snp13789-scaffold1539-667164	101131867	105262263	4130.4	61	67.711	0.951	0.033
246	339	-9	8	snp29189-scaffold314-373075	snp51957-scaffold764-779931	20374336	23164900	2790.56	37	75.421	0.946	0.054
246	339	-9	10	snp25090-scaffold259-551308	snp38095-scaffold475-233296	59033685	61211019	2177.33	37	58.847	0.946	0.054
246	339	-9	11	snp24279-scaffold247-3914493	snp24336-scaffold247-6491810	41267626	43844943	2577.32	42	61.365	0.929	0.071
246	339	-9	12	snp50146-scaffold717-3171702	snp50195-scaffold717-5307538	23556643	25692479	2135.84	34	62.819	0.941	0.059
246	339	-9	12	snp30425-scaffold335-1730418	snp53672-scaffold817-1154415	34026947	41879272	7852.32	116	67.692	0.983	0.009
246	339	-9	13	snp3215-scaffold1096-601592	snp49046-scaffold7-3597633	11498177	28794361	17296.2	280	61.772	0.989	0.007
246	339	-9	15	snp58562-scaffold953-864648	snp41659-scaffold542-709172	44512017	46988552	2476.53	35	70.758	0.943	0.057
246	339	-9	17	snp19735-scaffold199-1459518	snp19799-scaffold199-4303220	25228758	28072460	2843.7	49	58.035	0.918	0.082
246	339	-9	18	snp22633-scaffold225-401770	snp7161-scaffold1266-150859	34334399	37046169	2711.77	47	57.697	0.957	0.043
246	339	-9	18	snp19486-scaffold1967-837842	snp52314-scaffold777-162861	47710647	49855869	2145.22	33	65.007	0.909	0.061
246	339	-9	22	snp31609-scaffold351-1826322	snp50710-scaffold730-2005808	15986262	18679815	2693.55	36	74.821	0.944	0.056
246	339	-9	22	snp53606-scaffold816-1114457	snp15332-scaffold163-2011829	35865731	39029939	3164.21	47	67.324	0.957	0.043
246	339	-9	23	snp19939-scaffold1995-20950	snp23879-scaffold2405-399396	45712796	48036979	2324.18	35	66.405	0.943	0.057
246	339	-9	30	snp13443-scaffold152-474170	snp20239-scaffold200-1900970	40191470	42566709	2375.24	33	71.977	0.939	0.061
247	341-2	-9	1	snp47754-scaffold672-412368	snp32724-scaffold377-1783847	81124467	83229154	2104.69	32	65.771	0.938	0.062
247	341-2	-9	1	snp26525-scaffold276-9437345	snp11316-scaffold1409-409506	97995639	100213869	2218.23	35	63.378	0.943	0.057
247	341-2	-9	4	snp58431-scaffold950-355750	snp36586-scaffold440-1977884	37858698	40714641	2855.94	53	53.886	0.962	0.038
247	341-2	-9	6	snp35072-scaffold42-1549317	snp41632-scaffold541-2747022	49159217	51253701	2094.48	37	56.608	0.946	0.054
247	341-2	-9	8	snp54473-scaffold830-3993794	snp12931-scaffold1499-1706335	62280515	66821198	4540.68	75	60.542	0.973	0.027
247	341-2	-9	8	snp34757-scaffold412-1226058	snp32816-scaffold38-2389089	89690910	92141092	2450.18	37	66.221	0.946	0.054
247	341-2	-9	9	snp5462-scaffold1191-1265023	snp29410-scaffold318-1543079	49624663	52227288	2602.62	32	81.332	0.938	0.062
247	341-2	-9	9	snp19120-scaffold1923-208622	snp11584-scaffold1423-1499975	66821685	69120705	2299.02	41	56.074	0.951	0.049
247	341-2	-9	10	snp16854-scaffold1764-896996	snp23132-scaffold2307-239492	76365341	78656786	2291.45	42	54.558	0.952	0.048
247	341-2	-9	12	snp46525-scaffold644-368432	snp49546-scaffold707-319333	3976307	6088278	2111.97	24	87.999	0.958	0.042
247	341-2	-9	13	snp55187-scaffold849-159480	snp5421-scaffold1188-2522219	61789330	63855527	2066.2	30	68.873	0.933	0.067
247	341-2	-9	14	snp53674-scaffold818-80553	snp22076-scaffold218-465048	60570528	63141358	2570.83	41	62.703	0.951	0.049
247	341-2	-9	15	snp5102-scaffold1175-452999	snp14012-scaffold1553-820427	4552876	8639018	4086.14	61	66.986	0.967	0.033
247	341-2	-9	17	snp20965-scaffold2054-816739	snp25655-scaffold264-2443884	63393173	67021116	3627.94	68	53.352	0.941	0.059
247	341-2	-9	18	snp33222-scaffold389-1965831	snp19469-scaffold1967-229610	44906875	47102415	2195.54	34	64.575	0.941	0.059
247	341-2	-9	22	snp13810-scaffold154-800084	snp53619-scaffold816-1653989	33212527	35326199	2113.67	35	60.391	0.943	0.057
247	341-2	-9	22	snp15288-scaffold163-6421	snp54210-scaffold827-2647976	41035347	43689843	2654.5	41	64.744	0.951	0.049
247	341-2	-9	27	snp26247-scaffold275-1157398	snp37844-scaffold466-2723592	18371055	20551372	2180.32	29	75.183	0.931	0.069
247	341-2	-9	30	snp34317-scaffold403-219114	snp45889-scaffold63-3236874	219114	31224786	31005.7	361	85.888	0.997	0
247	341-2	-9	30	snp45899-scaffold63-3766866	snp37925-scaffold47-76880	31754778	56364843	24610.1	276	89.167	0.996	0.004
247	341-2	-9	30	snp22034-scaffold217-81578	snp42410-scaffold560-208756	76930567	85133524	8202.96	84	97.654	1	0
247	341-2	-9	30	snp22794-scaffold228-126528	snp26009-scaffold27-120599	86399249	121193180	34793.9	476	73.096	0.994	0
248	351	-9	1	snp40508-scaffold519-428138	snp40558-scaffold519-2649231	76703029	78924122	2221.09	37	60.03	0.946	0.054
248	351	-9	2	snp30926-scaffold341-1691312	snp37764-scaffold464-4814885	95686081	97886862	2200.78	33	66.69	0.939	0.061
248	351	-9	3	snp46883-scaffold654-658725	snp43592-scaffold582-93703	33492472	35607221	2114.75	36	58.743	0.944	0.056
248	351	-9	3	snp29620-scaffold321-2284639	snp196-scaffold1004-58728	48199413	50542879	2343.47	44	53.261	0.955	0.045
248	351	-9	4	snp21956-scaffold2156-1055057	snp4505-scaffold1145-701759	91399077	94067642	2668.57	44	60.649	0.955	0.045
248	351	-9	6	snp24483-scaffold248-2616707	snp27962-scaffold30-922676	75977807	78000019	2022.21	28	72.222	0.893	0.071
248	351	-9	6	snp7834-scaffold1281-1711923	snp4456-scaffold1143-114351	86609696	91071169	4461.47	84	53.113	0.929	0.071
248	351	-9	7	snp2712-scaffold1079-159043	snp55226-scaffold85-1776060	14464313	16878963	2414.65	39	61.914	0.949	0.051
248	351	-9	11	snp39340-scaffold50-3497651	snp39297-scaffold50-1480921	85113978	87130708	2016.73	34	59.316	0.941	0.059
248	351	-9	18	snp35618-scaffold43-530428	snp14587-scaffold1589-1552677	23620409	25703613	2083.2	31	67.2	0.903	0.065
248	351	-9	20	snp33991-scaffold40-2073983	snp25965-scaffold269-33470	51455109	53562661	2107.55	37	56.961	0.946	0.054
248	351	-9	22	snp53595-scaffold816-612397	snp15344-scaffold163-2657253	36367791	38384515	2016.72	30	67.224	0.933	0.067
248	351	-9	30	snp19699-scaffold1989-355770	snp44728-scaffold608-1409658	104319837	107028452	2708.61	36	75.239	0.944	0.056
288	352	-9	1	snp4119-scaffold113-133621	snp13276-scaffold1510-96586	52199142	80148940	27949.8	486	57.51	0.996	0.004
288	352	-9	2	snp57639-scaffold923-1238663	snp51408-scaffold752-879496	55103172	57148434	2045.26	24	85.219	0.917	0.083
288	352	-9	4	snp19463-scaffold1965-188167	snp18263-scaffold1851-182341	113436637	115925391	2488.75	31	80.282	0.968	0.032
288	352	-9	6	snp34817-scaffold415-175214	snp58966-scaffold968-13458	23902087	26094911	2192.82	32	68.526	0.938	0.062
288	352	-9	6	snp9850-scaffold1352-281929	snp980-scaffold1025-2830542	94114856	97227426	3112.57	47	66.225	0.957	0.043
288	352	-9	8	snp28052-scaffold300-2333408	snp28101-scaffold300-4378540	37118490	39163622	2045.13	40	51.128	0.95	0.05
288	352	-9	8	snp47160-scaffold66-311467	snp53440-scaffold81-389243	45121557	47331510	2209.95	40	55.249	0.95	0.05
288	352	-9	8	snp58843-scaffold962-534008	snp16246-scaffold1709-208471	108216230	111015725	2799.49	47	59.564	0.979	0.021
288	352	-9	9	snp32138-scaffold363-1508669	snp44043-scaffold596-431378	32959592	35087731	2128.14	32	66.504	0.938	0.062
288	352	-9	9	snp45521-scaffold620-3607455	snp45471-scaffold620-1495127	54709449	56821777	2112.33	43	49.124	0.953	0.047
288	352	-9	9	snp36917-scaffold448-771506	snp20241-scaffold2000-26770	78212390	87597736	9385.35	175	53.631	0.989	0.011
288	352	-9	10	snp49331-scaffold703-4928375	snp31455-scaffold349-170663	12813575	38592483	25778.9	429	60.091	0.995	0.005
288	352	-9	10	snp1421-scaffold104-4342	snp16895-scaffold1764-2682961	74490734	78151306	3660.57	68	53.832	0.971	0.029
288	352	-9	10	snp2606-scaffold1076-1675425	snp8048-scaffold1291-725720	86592647	95116316	8523.67	151	56.448	0.987	0.013
288	352	-9	11	snp18009-scaffold185-8733885	snp17923-scaffold185-5023087	64325279	68036077	3710.8	62	59.852	0.968	0.032
288	352	-9	12	snp35916-scaffold431-243791	snp57057-scaffold907-510515	46711045	59572087	12861	215	59.819	0.991	0.009
288	352	-9	13	snp48990-scaffold7-1048909	snp5251-scaffold1180-1542480	31343085	33904442	2561.36	35	73.182	0.943	0.057
288	352	-9	13	snp7720-scaffold1278-1267566	snp31430-scaffold348-1330186	67538182	76258745	8720.56	168	51.908	0.988	0.012
288	352	-9	15	snp10895-scaffold139-828302	snp40446-scaffold516-1938321	64166163	74123281	9957.12	166	59.983	0.982	0.012
288	352	-9	15	snp12009-scaffold1442-191110	snp18271-scaffold1853-370674	76032269	78972597	2940.33	45	65.341	0.978	0.022
288	352	-9	16	snp30132-scaffold331-405672	snp3741-scaffold112-3453232	50639935	61871008	11231.1	201	55.876	0.985	0.01
288	352	-9	17	snp52375-scaffold779-1843278	snp47246-scaffold663-905216	173336	4177215	4003.88	59	67.862	0.966	0.017
288	352	-9	17	snp55388-scaffold858-438489	snp21204-scaffold207-4134638	11336228	16196625	4860.4	80	60.755	0.975	0.025
288	352	-9	22	snp6906-scaffold1251-1582683	snp22258-scaffold22-1360341	70141	3370483	3300.34	49	67.354	0.98	0.02
288	352	-9	22	snp11268-scaffold1404-543240	snp3003-scaffold1091-42274	12465389	27953705	15488.3	240	64.535	0.992	0.008
288	352	-9	23	snp23984-scaffold2438-203824	snp38870-scaffold493-510688	1488992	6093748	4604.76	87	52.928	0.977	0.023
288	352	-9	23	snp47421-scaffold668-1429597	snp41933-scaffold547-685404	23299428	27950707	4651.28	83	56.04	0.964	0.024
288	352	-9	24	snp851-scaffold1022-944101	snp22740-scaffold2267-5845	6113982	8913378	2799.4	48	58.321	0.958	0.042
288	352	-9	24	snp8250-scaffold13-3625444	snp18389-scaffold1861-436937	15267889	50159746	34891.9	600	58.153	0.992	0.003
288	352	-9	26	snp1110-scaffold1029-1018161	snp41197-scaffold532-4578165	13472057	17152355	3680.3	65	56.62	0.969	0.031
288	352	-9	26	snp41192-scaffold532-4362893	snp55559-scaffold861-586194	17367627	24800239	7432.61	123	60.428	0.992	0.008
288	352	-9	28	snp19159-scaffold1927-448341	snp16654-scaffold175-2801895	5866618	24600923	18734.3	302	62.034	0.993	0.007
288	352	-9	28	snp39776-scaffold509-1657795	snp20347-scaffold2015-521823	31115844	43203961	12088.1	222	54.451	0.995	0.005
288	352	-9	29	snp32742-scaffold378-185653	snp54940-scaffold840-271296	15830427	17964941	2134.51	26	82.097	0.962	0.038
288	352	-9	30	snp7216-scaffold1267-134103	snp56587-scaffold894-1523716	10554092	13282435	2728.34	33	82.677	0.939	0.061
289	353	-9	1	snp54652-scaffold835-705488	snp21689-scaffold2121-288688	38996315	67906075	28909.8	474	60.991	0.994	0.006
289	353	-9	1	snp46697-scaffold65-2627738	snp25509-scaffold263-55911	105155775	108378971	3223.2	62	51.987	0.968	0.032
289	353	-9	2	snp20473-scaffold202-4686250	snp35728-scaffold430-140557	34462993	38021900	3558.91	59	60.32	0.932	0.068
289	353	-9	3	snp48367-scaffold687-993614	snp5211-scaffold118-3171022	78867639	82054172	3186.53	52	61.279	0.962	0.038
289	353	-9	3	snp57193-scaffold910-683212	snp28605-scaffold3068-320327	98570686	100715960	2145.27	43	49.89	0.93	0.047
289	353	-9	3	snp41746-scaffold543-1542328	snp10668-scaffold1378-649013	104333194	107881997	3548.8	56	63.371	0.964	0.036
289	353	-9	3	snp4736-scaffold1157-130378	snp36350-scaffold4353-213019	113914168	116773477	2859.31	41	69.739	0.976	0.024
289	353	-9	4	snp2239-scaffold1069-384905	snp44385-scaffold603-4997556	9084076	11125402	2041.33	34	60.039	0.941	0.059
289	353	-9	5	snp34515-scaffold405-3482334	snp14280-scaffold157-1569914	10148306	18117905	7969.6	147	54.215	0.98	0.014
289	353	-9	5	snp33474-scaffold392-5128209	snp2401-scaffold107-4957659	51592569	79983932	28391.4	429	66.18	0.995	0.005
289	353	-9	5	snp51034-scaffold740-583264	snp12978-scaffold15-472828	88443267	109796958	21353.7	324	65.906	0.991	0.006
289	353	-9	6	snp12885-scaffold1498-262383	snp52146-scaffold771-1712216	43330064	45345134	2015.07	39	51.668	0.949	0.051
289	353	-9	6	snp949-scaffold1025-1494764	snp8102-scaffold1296-335068	95891648	107621029	11729.4	203	57.78	0.99	0.01
289	353	-9	8	snp39062-scaffold497-337351	snp32247-scaffold366-1405662	80879799	84220920	3341.12	51	65.512	0.961	0.039
289	353	-9	8	snp42382-scaffold56-735107	snp32818-scaffold38-2453898	87450747	92076283	4625.54	79	58.551	0.975	0.025
289	353	-9	9	snp31982-scaffold359-650599	snp53231-scaffold802-247014	12405554	14994161	2588.61	54	47.937	0.963	0.037
289	353	-9	10	snp6865-scaffold1250-16316	snp42250-scaffold555-37096	269103	4903268	4634.16	94	49.3	0.989	0.011
289	353	-9	10	snp18228-scaffold185-18050766	snp7932-scaffold1287-783120	67586766	69601550	2014.78	36	55.966	0.917	0.056
289	353	-9	12	snp48840-scaffold697-11041	snp3496-scaffold1108-359737	11041	2258966	2247.93	38	59.156	0.974	0.026
289	353	-9	15	snp53223-scaffold801-521685	snp56191-scaffold878-221104	9578398	14803896	5225.5	92	56.799	0.978	0.022
289	353	-9	16	snp19933-scaffold1993-119438	snp29873-scaffold324-1247118	8153953	10245348	2091.39	35	59.754	0.943	0.057
289	353	-9	17	snp12492-scaffold1479-232772	snp55404-scaffold858-1126629	8202139	10648088	2445.95	34	71.94	0.971	0.029
289	353	-9	17	snp55388-scaffold858-438489	snp32627-scaffold375-8787	11336228	15268205	3931.98	61	64.459	0.984	0.016
289	353	-9	17	snp29977-scaffold327-1248091	snp5917-scaffold1206-1090757	54467125	56806072	2338.95	29	80.653	0.931	0.069
289	353	-9	17	snp25642-scaffold264-1831108	snp9940-scaffold1354-1007533	66408340	69123957	2715.62	40	67.89	0.95	0.05
289	353	-9	19	snp56692-scaffold896-2625994	snp4641-scaffold1149-974351	36164879	39765323	3600.44	52	69.239	0.962	0.038
289	353	-9	20	snp48813-scaffold694-1310848	snp52285-scaffold776-424686	34161387	36301447	2140.06	31	69.034	0.935	0.065
289	353	-9	20	snp46225-scaffold637-3551906	snp46178-scaffold637-1512728	42547624	44586802	2039.18	23	88.66	0.957	0.043
289	353	-9	22	snp17671-scaffold1830-30819	snp53492-scaffold813-336503	18131036	23107154	4976.12	83	59.953	0.976	0.024
289	353	-9	22	snp53617-scaffold816-1559327	snp15322-scaffold163-1561067	35420861	39480701	4059.84	67	60.595	0.97	0.03
289	353	-9	24	snp20281-scaffold2008-195980	snp10672-scaffold1379-72041	195980	12465828	12269.8	221	55.52	0.995	0.005
289	353	-9	25	snp43033-scaffold570-1516924	snp36423-scaffold438-390813	7286620	20654011	13367.4	207	64.577	0.986	0.01
289	353	-9	26	snp39726-scaffold508-144993	snp1118-scaffold1029-1388593	10036024	13101625	3065.6	57	53.782	0.947	0.053
289	353	-9	26	snp41124-scaffold532-1496488	snp55578-scaffold861-1407161	20234032	23979272	3745.24	58	64.573	0.966	0.034
289	353	-9	27	snp22363-scaffold221-968772	snp56352-scaffold883-28026	29651409	31701910	2050.5	33	62.136	0.939	0.061
289	353	-9	28	snp54769-scaffold838-231452	snp54820-scaffold838-2389523	11985466	14143537	2158.07	42	51.383	0.952	0.048
289	353	-9	29	snp12797-scaffold1490-192258	snp48823-scaffold695-24080	39900431	46578150	6677.72	99	67.452	0.98	0.02
289	353	-9	30	snp13464-scaffold152-1624754	snp37925-scaffold47-76880	39040886	56364843	17324	211	82.104	0.995	0.005
289	353	-9	30	snp22034-scaffold217-81578	snp42410-scaffold560-208756	76930567	85133524	8202.96	84	97.654	1	0
289	353	-9	30	snp22794-scaffold228-126528	snp8127-scaffold1299-412328	86399249	92767418	6368.17	79	80.61	0.987	0.013
290	360	-9	1	snp18407-scaffold1864-42371	snp19524-scaffold197-1568886	14920942	17290035	2369.09	33	71.791	0.939	0.061
290	360	-9	1	snp40508-scaffold519-428138	snp40558-scaffold519-2649231	76703029	78924122	2221.09	37	60.03	0.946	0.054
290	360	-9	2	snp20473-scaffold202-4686250	snp20528-scaffold202-7032275	34462993	36809018	2346.03	37	63.406	0.946	0.054
290	360	-9	2	snp30951-scaffold341-2783010	snp30904-scaffold341-742598	94594383	96634795	2040.41	31	65.82	0.935	0.065
290	360	-9	3	snp29620-scaffold321-2284639	snp196-scaffold1004-58728	48199413	50542879	2343.47	44	53.261	0.955	0.045
290	360	-9	4	snp53960-scaffold820-2000234	snp27698-scaffold295-6418257	65114818	67144463	2029.64	36	56.379	0.944	0.056
290	360	-9	5	snp26723-scaffold2809-380042	snp40740-scaffold521-1702199	26824028	28848760	2024.73	28	72.312	0.929	0.071
290	360	-9	6	snp24483-scaffold248-2616707	snp27962-scaffold30-922676	75977807	78000019	2022.21	28	72.222	0.893	0.071
290	360	-9	6	snp7834-scaffold1281-1711923	snp4456-scaffold1143-114351	86609696	91071169	4461.47	84	53.113	0.929	0.071
290	360	-9	8	snp28148-scaffold300-6518603	snp28194-scaffold300-8593725	41303685	43378807	2075.12	36	57.642	0.944	0.056
290	360	-9	11	snp17874-scaffold185-3009604	snp20735-scaffold204-2358977	70049560	75418240	5368.68	76	70.641	0.961	0.026
290	360	-9	19	snp21752-scaffold2131-1185817	snp23101-scaffold2300-785185	48574180	51916138	3341.96	54	61.888	0.963	0.037
290	360	-9	20	snp33979-scaffold40-1506551	snp25976-scaffold269-543974	52022541	54073165	2050.62	36	56.962	0.944	0.056
290	360	-9	21	snp46111-scaffold633-1370470	snp14970-scaffold160-2574435	24744968	27393050	2648.08	38	69.686	0.947	0.053
290	360	-9	22	snp50692-scaffold730-1284463	snp53511-scaffold813-1216250	19401160	22227407	2826.25	48	58.88	0.958	0.042
290	360	-9	22	snp12823-scaffold1497-262595	snp12874-scaffold1497-2475691	50097302	52310398	2213.1	36	61.475	0.944	0.056
290	360	-9	27	snp26265-scaffold275-1890835	snp37857-scaffold466-3211228	17637618	20063736	2426.12	37	65.571	0.946	0.054
290	360	-9	27	snp7047-scaffold126-1053556	snp36494-scaffold439-884696	32783591	34857358	2073.77	35	59.25	0.943	0.057
290	360	-9	28	snp16593-scaffold175-136767	snp16640-scaffold175-2219406	21935795	24018434	2082.64	36	57.851	0.944	0.056
290	360	-9	30	snp56704-scaffold897-221626	snp40261-scaffold513-1208966	17978531	20438545	2460.01	25	98.401	0.92	0.08
249	418	-9	2	snp20444-scaffold202-3407571	snp20489-scaffold202-5439015	33184314	35215758	2031.44	32	63.483	0.938	0.062
249	418	-9	3	snp10438-scaffold1373-812651	snp11964-scaffold144-5609302	63715292	66044770	2329.48	40	58.237	0.95	0.05
249	418	-9	6	snp35046-scaffold42-441445	snp41597-scaffold541-1268970	50267089	52731753	2464.66	44	56.015	0.955	0.045
249	418	-9	8	snp28147-scaffold300-6461358	snp28208-scaffold300-9238461	41246440	44023543	2777.1	46	60.372	0.913	0.087
249	418	-9	8	snp996-scaffold1026-336100	snp10593-scaffold1376-2722454	69156131	71878607	2722.48	48	56.718	0.958	0.042
249	418	-9	10	snp25109-scaffold259-1388347	snp47224-scaffold662-375708	58196646	60247073	2050.43	33	62.134	0.939	0.061
249	418	-9	11	snp9782-scaffold135-3412550	snp40617-scaffold52-1383557	26183350	28340249	2156.9	40	53.922	0.95	0.05
249	418	-9	12	snp22570-scaffold2237-62822	snp22543-scaffold223-1423322	3596709	6661128	3064.42	37	82.822	0.946	0.054
249	418	-9	13	snp15413-scaffold1634-460263	snp32517-scaffold371-1017709	37486210	39656527	2170.32	39	55.649	0.949	0.051
249	418	-9	15	snp41682-scaffold542-1835927	snp1721-scaffold1048-1141503	48115307	50474203	2358.9	36	65.525	0.972	0.028
249	418	-9	15	snp10898-scaffold139-931030	snp57945-scaffold939-513056	64268891	66303962	2035.07	33	61.669	0.939	0.061
249	418	-9	18	snp22661-scaffold225-1558202	snp7180-scaffold1266-969851	33177967	36227177	3049.21	53	57.532	0.962	0.038
249	418	-9	22	snp50699-scaffold730-1580633	snp53534-scaffold813-2255657	19104990	21188000	2083.01	37	56.298	0.946	0.054
249	418	-9	23	snp17099-scaffold1786-289953	snp4570-scaffold1146-1654894	25966007	30227802	4261.8	79	53.947	0.975	0.025
249	418	-9	29	snp40472-scaffold517-445097	snp59571-scaffold983-31158	3273240	6042795	2769.55	42	65.942	0.952	0.048
249	418	-9	30	snp32914-scaffold380-2940150	snp15783-scaffold1655-213434	115579799	118345346	2765.55	39	70.911	0.949	0.051
250	5015	-9	1	snp45665-scaffold627-1917981	snp45716-scaffold627-4238159	41619883	43940061	2320.18	38	61.057	0.947	0.053
250	5015	-9	1	snp45723-scaffold627-4544384	snp48340-scaffold686-804838	44246286	46617720	2371.43	43	55.15	0.93	0.047
250	5015	-9	1	snp6720-scaffold1244-744620	snp12142-scaffold145-429646	146039340	149450102	3410.76	51	66.878	0.941	0.059
250	5015	-9	2	snp38144-scaffold477-437142	snp35237-scaffold422-1164898	11194776	13259224	2064.45	42	49.154	0.952	0.048
250	5015	-9	2	snp53909-scaffold82-9395628	snp53844-scaffold82-6658628	77091627	79828627	2737	43	63.651	0.953	0.047
250	5015	-9	3	snp9908-scaffold1353-184775	snp50872-scaffold737-511297	17565596	20275954	2710.36	42	64.532	0.952	0.048
250	5015	-9	3	snp5156-scaffold118-634690	snp7981-scaffold129-825778	84590504	87351208	2760.7	42	65.731	0.952	0.048
250	5015	-9	4	snp56714-scaffold898-53650	snp38628-scaffold49-1755585	5351694	8330032	2978.34	62	48.038	0.968	0.032
250	5015	-9	4	snp58444-scaffold950-893556	snp36588-scaffold440-2102239	38396504	40590286	2193.78	40	54.845	0.95	0.05
250	5015	-9	4	snp38890-scaffold494-11326	snp23322-scaffold233-1580991	80352083	82579033	2226.95	39	57.101	0.949	0.051
250	5015	-9	6	snp41439-scaffold539-1459784	snp19324-scaffold1951-197439	89025642	91383058	2357.42	47	50.158	0.957	0.043
250	5015	-9	11	snp9792-scaffold135-3834466	snp40634-scaffold52-2126838	26605266	29083530	2478.26	47	52.729	0.936	0.064
250	5015	-9	12	snp42705-scaffold568-762637	snp21490-scaffold21-42481	66546025	68579289	2033.26	35	58.093	0.971	0.029
250	5015	-9	13	snp8499-scaffold1308-766994	snp48941-scaffold6986-1173	72964441	76730492	3766.05	73	51.59	0.959	0.041
250	5015	-9	15	snp5099-scaffold1175-277238	snp109-scaffold100-1453379	4377115	6525025	2147.91	30	71.597	0.933	0.067
250	5015	-9	15	snp142-scaffold100-2977447	snp6679-scaffold1240-1093197	8049093	10481992	2432.9	38	64.024	0.947	0.053
250	5015	-9	16	snp53548-scaffold815-253512	snp32484-scaffold370-487719	6946798	9316149	2369.35	40	59.234	0.95	0.05
250	5015	-9	16	snp1212-scaffold1030-3204720	snp11347-scaffold141-1122772	39769502	41892978	2123.48	25	84.939	0.92	0.08
250	5015	-9	17	snp25671-scaffold264-3189431	snp151-scaffold1001-45113	67766663	69837091	2070.43	34	60.895	0.941	0.059
250	5015	-9	21	snp57251-scaffold911-1927941	snp51453-scaffold754-699872	16682842	20616843	3934	62	63.452	0.935	0.065
250	5015	-9	22	snp5-scaffold1-150169	snp13898-scaffold154-4423866	27074754	29588745	2513.99	45	55.866	0.956	0.044
250	5015	-9	29	snp32742-scaffold378-185653	snp19859-scaffold1990-274320	15830427	18254507	2424.08	28	86.574	0.929	0.071
250	5015	-9	30	snp34293-scaffold402-3051273	snp32884-scaffold380-1458489	111489482	114098138	2608.66	34	76.725	0.941	0.059
333	5021	-9	1	snp14090-scaffold1560-516844	snp59400-scaffold979-1244886	516844	3060222	2543.38	51	49.87	0.961	0.039
333	5021	-9	3	snp47067-scaffold659-724477	snp47115-scaffold659-2729337	21511827	23516687	2004.86	43	46.625	0.953	0.047
333	5021	-9	5	snp2299-scaffold107-339649	snp2345-scaffold107-2399598	75365922	77425871	2059.95	30	68.665	0.933	0.067
333	5021	-9	6	snp9875-scaffold1352-1329560	snp934-scaffold1025-905585	93067225	95302469	2235.24	37	60.412	0.946	0.054
333	5021	-9	6	snp8104-scaffold1296-416458	snp16082-scaffold1692-360826	107539639	109619430	2079.79	36	57.772	0.944	0.056
333	5021	-9	7	snp5718-scaffold12-1352406	snp55330-scaffold853-1341911	82938651	85633067	2694.42	29	92.911	0.931	0.069
333	5021	-9	8	snp10567-scaffold1376-1692103	snp43699-scaffold585-2967031	72908958	76159293	3250.34	44	73.871	0.955	0.045
333	5021	-9	9	snp36838-scaffold447-1990603	snp39184-scaffold5-677442	81414831	84082975	2668.14	53	50.342	0.962	0.038
333	5021	-9	10	snp16848-scaffold1764-624883	snp9136-scaffold133-3138894	76093228	82767876	6674.65	108	61.802	0.981	0.019
333	5021	-9	11	snp21245-scaffold2075-26106	snp7958-scaffold1288-343151	102865742	104962071	2096.33	26	80.628	0.923	0.077
333	5021	-9	12	snp8077-scaffold1293-725605	snp1142-scaffold1030-32290	3344407	8116839	4772.43	53	90.046	0.962	0.038
333	5021	-9	13	snp15422-scaffold1634-856150	snp32510-scaffold371-732562	37882097	39941674	2059.58	37	55.664	0.946	0.054
333	5021	-9	13	snp31414-scaffold348-633225	snp22417-scaffold2213-138005	75561784	78724186	3162.4	60	52.707	0.967	0.033
333	5021	-9	30	snp34317-scaffold403-219114	snp45889-scaffold63-3236874	219114	31224786	31005.7	361	85.888	0.997	0
333	5021	-9	30	snp45899-scaffold63-3766866	snp37925-scaffold47-76880	31754778	56364843	24610.1	276	89.167	0.996	0.004
333	5021	-9	30	snp22034-scaffold217-81578	snp42410-scaffold560-208756	76930567	85133524	8202.96	84	97.654	1	0
333	5021	-9	30	snp22794-scaffold228-126528	snp26009-scaffold27-120599	86399249	121193180	34793.9	476	73.096	0.994	0
251	5029	-9	1	snp26404-scaffold276-4201627	snp26456-scaffold276-6449616	92759921	95007910	2247.99	40	56.2	0.95	0.05
251	5029	-9	1	snp29528-scaffold320-224554	snp37554-scaffold46-2356397	148256884	150963379	2706.49	45	60.144	0.933	0.067
251	5029	-9	6	snp41620-scaffold541-2203254	snp221-scaffold1005-54720	51797469	54001940	2204.47	41	53.768	0.951	0.049
251	5029	-9	11	snp33897-scaffold4-503901	snp33943-scaffold4-2611837	92846655	94954591	2107.94	39	54.05	0.949	0.051
251	5029	-9	12	snp3158-scaffold1095-2981770	snp30427-scaffold335-1790585	30115573	33966780	3851.21	73	52.756	0.959	0.027
251	5029	-9	15	snp34636-scaffold41-1449132	snp26554-scaffold277-769315	17752993	20160713	2407.72	43	55.993	0.953	0.047
251	5029	-9	18	snp35619-scaffold43-574894	snp14625-scaffold1589-3086304	23575943	27237240	3661.3	65	56.328	0.969	0.031
251	5029	-9	30	snp34317-scaffold403-219114	snp45889-scaffold63-3236874	219114	31224786	31005.7	361	85.888	0.997	0.003
251	5029	-9	30	snp45899-scaffold63-3766866	snp37925-scaffold47-76880	31754778	56364843	24610.1	276	89.167	0.996	0
251	5029	-9	30	snp22034-scaffold217-81578	snp42410-scaffold560-208756	76930567	85133524	8202.96	84	97.654	1	0
251	5029	-9	30	snp22794-scaffold228-126528	snp26009-scaffold27-120599	86399249	121193180	34793.9	476	73.096	0.994	0
252	5037	-9	2	snp20929-scaffold2050-369335	snp32310-scaffold367-358227	5517984	9716637	4198.65	77	54.528	0.974	0.026
252	5037	-9	6	snp31088-scaffold344-5399	snp30866-scaffold340-2955759	8144193	10579073	2434.88	43	56.625	0.953	0.047
252	5037	-9	10	snp16270-scaffold1711-448104	snp17709-scaffold184-112045	22103521	24287998	2184.48	37	59.04	0.946	0.054
252	5037	-9	11	snp33936-scaffold4-2282902	snp53342-scaffold804-2226491	94625656	97196337	2570.68	34	75.608	0.941	0.059
252	5037	-9	12	snp36008-scaffold431-4395818	snp36053-scaffold431-6447095	50863072	52914349	2051.28	31	66.17	0.935	0.065
252	5037	-9	14	snp53681-scaffold818-392919	snp22071-scaffold218-211711	60882894	62888021	2005.13	31	64.682	0.935	0.065
252	5037	-9	18	snp883-scaffold1023-1407249	snp56017-scaffold873-219881	11980215	13992967	2012.75	25	80.51	0.92	0.08
252	5037	-9	24	snp6539-scaffold1232-729	snp27754-scaffold296-1264843	8906705	11013466	2106.76	38	55.441	0.947	0.053
252	5037	-9	28	snp54860-scaffold838-4097020	snp56830-scaffold90-751500	15851034	17857507	2006.47	23	87.238	0.957	0.043
252	5037	-9	28	snp56847-scaffold90-1444568	snp42450-scaffold561-1132899	18550575	20666030	2115.45	31	68.24	0.935	0.065
252	5037	-9	30	snp49659-scaffold71-2179375	snp2121-scaffold1064-1224216	99990837	102739752	2748.91	37	74.295	0.946	0.054
291	504	-9	1	snp3432-scaffold1105-536012	snp23045-scaffold230-2568283	128315980	130622723	2306.74	43	53.645	0.953	0.047
291	504	-9	4	snp37239-scaffold453-1978608	snp15777-scaffold1654-1487108	55989658	58044496	2054.84	39	52.688	0.949	0.051
291	504	-9	7	snp30647-scaffold339-3677080	snp30692-scaffold339-5701455	45078418	47102793	2024.38	31	65.302	0.935	0.065
291	504	-9	7	snp29813-scaffold323-2458290	snp29763-scaffold323-282260	65506054	67682084	2176.03	37	58.812	0.946	0.054
291	504	-9	13	snp6535-scaffold1231-657117	snp5936-scaffold1209-699872	61006494	63241165	2234.67	33	67.717	0.939	0.061
291	504	-9	14	snp51179-scaffold75-1063121	snp22766-scaffold227-544406	40061920	42556639	2494.72	37	67.425	0.946	0.054
291	504	-9	19	snp55465-scaffold859-1763526	snp27904-scaffold2992-13797	9857822	13133400	3275.58	45	72.791	0.956	0.044
291	504	-9	26	snp41128-scaffold532-1631913	snp11488-scaffold142-1167424	20098607	22751509	2652.9	39	68.023	0.923	0.051
291	504	-9	27	snp26251-scaffold275-1297928	snp37853-scaffold466-3041228	18230525	20233736	2003.21	31	64.62	0.935	0.065
291	504	-9	30	snp26044-scaffold270-1029270	snp57844-scaffold934-38277	78304524	80950817	2646.29	29	91.251	0.931	0.069
292	507	-9	1	snp26519-scaffold276-9153817	snp11326-scaffold1409-832959	97712111	99790416	2078.3	34	61.127	0.941	0.059
292	507	-9	3	snp29644-scaffold321-3447941	snp29594-scaffold321-972564	47036111	49511488	2475.38	41	60.375	0.951	0.049
292	507	-9	9	snp36970-scaffold448-3067690	snp39184-scaffold5-677442	75916206	84082975	8166.77	158	51.688	0.981	0.013
292	507	-9	12	snp22570-scaffold2237-62822	snp22535-scaffold223-1069146	3596709	7015304	3418.59	40	85.465	0.95	0.05
292	507	-9	13	snp58705-scaffold958-94436	snp22481-scaffold2223-601582	20787082	22819888	2032.81	27	75.289	0.926	0.074
292	507	-9	13	snp49039-scaffold7-3273760	snp48983-scaffold7-757999	29118234	31633995	2515.76	43	58.506	0.953	0.047
292	507	-9	13	snp48695-scaffold691-2576130	snp48647-scaffold691-382618	57935431	60128943	2193.51	34	64.515	0.941	0.059
292	507	-9	14	snp34904-scaffold416-1613200	snp51535-scaffold755-1519199	56776035	58970677	2194.64	30	73.155	0.933	0.067
292	507	-9	14	snp1855-scaffold1052-1082889	snp11101-scaffold14-1222722	68058545	70271076	2212.53	35	63.215	0.943	0.057
292	507	-9	16	snp1213-scaffold1030-3256861	snp44067-scaffold597-478307	39717361	42482201	2764.84	37	74.725	0.946	0.054
292	507	-9	19	snp16524-scaffold1738-1943255	snp6447-scaffold1229-2298108	18517509	20998218	2480.71	33	75.173	0.939	0.061
292	507	-9	30	snp43796-scaffold589-951900	snp44722-scaffold608-1125014	105232779	107313096	2080.32	28	74.297	0.929	0.071
253	5070	-9	1	snp26457-scaffold276-6480289	snp26517-scaffold276-9069421	95038583	97627715	2589.13	41	63.15	0.951	0.049
253	5070	-9	1	snp27224-scaffold29-3575843	snp16931-scaffold177-52434	119612931	122133651	2520.72	44	57.289	0.955	0.045
253	5070	-9	2	snp53901-scaffold82-9023835	snp53851-scaffold82-6940955	77463420	79546300	2082.88	36	57.858	0.944	0.056
253	5070	-9	3	snp5254-scaffold1181-153678	snp57188-scaffold910-454938	95555443	98798960	3243.52	49	66.194	0.959	0.041
253	5070	-9	4	snp44303-scaffold603-1512343	snp55534-scaffold860-574441	14610615	17453664	2843.05	47	60.49	0.957	0.043
253	5070	-9	4	snp31249-scaffold345-5062035	snp31186-scaffold345-2282027	50330501	53110509	2780.01	44	63.182	0.955	0.045
253	5070	-9	4	snp5802-scaffold1204-823977	snp1928-scaffold1053-1200311	110430057	112812968	2382.91	39	61.1	0.949	0.051
253	5070	-9	5	snp26001-scaffold2691-207930	snp43265-scaffold576-657450	29945471	32013219	2067.75	36	57.437	0.944	0.056
253	5070	-9	6	snp35071-scaffold42-1510617	snp41585-scaffold541-701260	49197917	53299463	4101.55	70	58.594	0.943	0.057
253	5070	-9	8	snp32842-scaffold38-3617395	snp32800-scaffold38-1607021	90912786	92923160	2010.37	27	74.458	0.926	0.074
253	5070	-9	10	snp58365-scaffold947-3380045	snp31512-scaffold349-2629144	29464705	41050964	11586.3	189	61.303	0.989	0.011
253	5070	-9	11	snp28681-scaffold309-2082262	snp37462-scaffold457-311262	33436996	36018619	2581.62	40	64.541	0.95	0.05
253	5070	-9	11	snp53327-scaffold804-1638962	snp46784-scaffold653-573876	96608808	99476140	2867.33	45	63.718	0.933	0.044
253	5070	-9	12	snp39130-scaffold498-2046931	snp24157-scaffold246-2298590	13624115	15761667	2137.55	38	56.251	0.947	0.053
253	5070	-9	13	snp15424-scaffold1634-940795	snp32497-scaffold371-232833	37966742	40441403	2474.66	42	58.921	0.929	0.048
253	5070	-9	13	snp48683-scaffold691-2018665	snp6527-scaffold1231-320179	58492896	61343432	2850.54	43	66.292	0.953	0.047
253	5070	-9	14	snp23148-scaffold231-268065	snp56866-scaffold90-2342072	61279201	66138982	4859.78	81	59.997	0.975	0.025
253	5070	-9	16	snp14814-scaffold1599-563488	snp30146-scaffold331-1127999	47831361	49917608	2086.25	29	71.94	0.931	0.069
253	5070	-9	18	snp875-scaffold1023-1092590	snp40161-scaffold512-205082	12294874	15344339	3049.47	37	82.418	0.946	0.054
253	5070	-9	19	snp10621-scaffold1377-921060	snp24023-scaffold244-1742719	24791136	27455014	2663.88	37	71.997	0.946	0.054
253	5070	-9	20	snp46225-scaffold637-3551906	snp46178-scaffold637-1512728	42547624	44586802	2039.18	23	88.66	0.957	0.043
253	5070	-9	24	snp54617-scaffold833-3824553	snp40893-scaffold526-1938064	42571612	44891762	2320.15	39	59.491	0.949	0.051
253	5070	-9	30	snp26024-scaffold270-20568	snp57854-scaffold934-499501	79313226	81412041	2098.82	22	95.401	0.909	0.091
253	5070	-9	30	snp34299-scaffold402-3309246	snp32879-scaffold380-1135515	111747455	113775164	2027.71	24	84.488	0.917	0.083
254	5072	-9	1	snp33040-scaffold385-2335537	snp45627-scaffold627-159880	34922766	39861782	4939.02	93	53.108	0.978	0.022
254	5072	-9	1	snp16775-scaffold1758-67457	snp46661-scaffold65-1052281	100858117	103580318	2722.2	49	55.555	0.959	0.041
254	5072	-9	2	snp20430-scaffold202-2737365	snp20479-scaffold202-4950867	32514108	34727610	2213.5	38	58.25	0.947	0.053
254	5072	-9	10	snp23478-scaffold2367-504398	snp56251-scaffold88-343375	59648082	61787789	2139.71	30	71.324	0.933	0.067
254	5072	-9	14	snp8381-scaffold1300-909246	snp9819-scaffold1351-415058	82271832	85000896	2729.06	47	58.065	0.936	0.043
254	5072	-9	18	snp41875-scaffold546-880360	snp59705-scaffold99-452145	10015836	14665092	4649.26	64	72.645	0.953	0.047
254	5072	-9	18	snp16019-scaffold1687-84681	snp58496-scaffold951-8969	42354486	48202678	5848.19	93	62.884	0.978	0.022
254	5072	-9	25	snp22148-scaffold2188-82128	snp21922-scaffold2151-344378	447002	2470948	2023.95	30	67.465	0.933	0.067
254	5072	-9	27	snp22359-scaffold221-760574	snp7028-scaffold126-205077	29859607	31935112	2075.51	36	57.653	0.944	0.056
254	5072	-9	29	snp54107-scaffold825-411664	snp2853-scaffold1083-1358810	24431947	27018234	2586.29	49	52.781	0.939	0.041
254	5072	-9	30	snp38696-scaffold491-1604986	snp1320-scaffold1035-1223434	46285453	49351623	3066.17	41	74.785	0.951	0.049
254	5072	-9	30	snp34293-scaffold402-3051273	snp32881-scaffold380-1301934	111489482	113941583	2452.1	31	79.1	0.935	0.065
255	5075	-9	1	snp43714-scaffold586-641810	snp33075-scaffold385-3935256	30653276	33323047	2669.77	42	63.566	0.929	0.048
255	5075	-9	1	snp26525-scaffold276-9437345	snp16776-scaffold1758-103460	97995639	100822114	2826.47	46	61.445	0.935	0.065
255	5075	-9	2	snp28968-scaffold312-1345524	snp33500-scaffold393-832462	64686168	66872937	2186.77	34	64.317	0.941	0.059
255	5075	-9	2	snp53891-scaffold82-8627656	snp53841-scaffold82-6541875	77859599	79945380	2085.78	35	59.594	0.914	0.057
255	5075	-9	2	snp53814-scaffold82-5371792	snp53733-scaffold82-1820925	81115463	84666330	3550.87	43	82.578	0.953	0.047
255	5075	-9	4	snp53362-scaffold805-284969	snp5815-scaffold1204-1393622	107842250	109860412	2018.16	23	87.746	0.913	0.087
255	5075	-9	5	snp20363-scaffold2019-183334	snp54070-scaffold822-2177221	6356750	8717404	2360.65	47	50.227	0.957	0.043
255	5075	-9	6	snp24437-scaffold248-565054	snp24482-scaffold248-2582048	73926154	75943148	2016.99	33	61.121	0.939	0.061
255	5075	-9	8	snp52013-scaffold764-3134886	snp59358-scaffold978-442863	25519855	27768276	2248.42	33	68.134	0.939	0.061
255	5075	-9	8	snp46331-scaffold64-600398	snp28028-scaffold300-1257679	32433193	36042761	3609.57	62	58.219	0.952	0.032
255	5075	-9	18	snp56013-scaffold873-22716	snp40189-scaffold512-1399052	14190132	16538309	2348.18	38	61.794	0.947	0.053
255	5075	-9	20	snp37251-scaffold454-136179	snp46197-scaffold637-2335609	41668212	43763921	2095.71	26	80.604	0.923	0.077
255	5075	-9	22	snp54165-scaffold827-589263	snp54224-scaffold827-3331964	41631130	44373831	2742.7	38	72.176	0.947	0.053
255	5075	-9	30	snp2769-scaffold108-438485	snp17125-scaffold179-655870	23103303	27331943	4228.64	50	84.573	0.96	0.04
255	5075	-9	30	snp57018-scaffold905-1125451	snp38753-scaffold491-4804509	36803831	43085930	6282.1	69	91.045	0.971	0.029
255	5075	-9	30	snp13707-scaffold153-1007408	snp37925-scaffold47-76880	53363224	56364843	3001.62	41	73.21	0.951	0.024
255	5075	-9	30	snp4583-scaffold1147-516856	snp59898-scaffold997-649501	72185101	76199389	4014.29	41	97.909	0.951	0.024
255	5075	-9	30	snp22034-scaffold217-81578	snp42410-scaffold560-208756	76930567	85133524	8202.96	84	97.654	1	0
255	5075	-9	30	snp19696-scaffold1989-194503	snp44727-scaffold608-1380044	104158570	107058066	2899.5	40	72.487	0.95	0.05
256	5084	-9	1	snp19065-scaffold1917-222828	snp20591-scaffold2027-853476	0	6099517	6099.52	104	58.649	0.981	0.019
256	5084	-9	1	snp15432-scaffold1636-161129	snp23386-scaffold234-746496	13351528	25722417	12370.9	200	61.854	0.985	0.01
256	5084	-9	1	snp37407-scaffold456-3453795	snp2276-scaffold1069-2075643	58994299	64978949	5984.65	99	60.451	0.98	0.02
256	5084	-9	1	snp48216-scaffold682-2399417	snp32728-scaffold377-1966001	69699429	83047000	13347.6	236	56.558	0.992	0.008
256	5084	-9	1	snp26413-scaffold276-4575013	snp30184-scaffold332-604314	93133307	99159735	6026.43	100	60.264	0.97	0.02
256	5084	-9	1	snp58243-scaffold945-90384	snp27928-scaffold3-458830	106558542	140930277	34371.7	573	59.986	0.99	0.007
256	5084	-9	2	snp51397-scaffold752-422159	snp29084-scaffold312-5979505	57605771	60052187	2446.42	34	71.953	0.912	0.059
256	5084	-9	2	snp46002-scaffold631-865098	snp3637-scaffold1113-789292	93432452	118717538	25285.1	444	56.948	0.989	0.009
256	5084	-9	3	snp26119-scaffold2721-225024	snp56227-scaffold879-1294250	5980654	40100659	34120	549	62.149	0.993	0.004
256	5084	-9	3	snp54337-scaffold83-2604879	snp43927-scaffold595-1188326	74130356	94107052	19976.7	320	62.427	0.991	0.006
256	5084	-9	4	snp44390-scaffold603-5232727	snp47972-scaffold676-114828	10890231	16237885	5347.65	94	56.89	0.979	0.021
256	5084	-9	4	snp38975-scaffold494-3906733	snp23307-scaffold233-991303	76456676	81989345	5532.67	100	55.327	0.98	0.02
256	5084	-9	4	snp43627-scaffold5842-23144	snp18263-scaffold1851-182341	102458240	115925391	13467.2	193	69.778	0.995	0.005
256	5084	-9	5	snp14289-scaffold157-1998233	snp12791-scaffold149-2823184	17689586	39077421	21387.8	364	58.758	0.992	0.003
256	5084	-9	5	snp5560-scaffold1195-1131719	snp49880-scaffold712-935597	40082511	50649383	10566.9	177	59.7	0.989	0.006
256	5084	-9	5	snp47374-scaffold666-1211775	snp22597-scaffold2239-91977	89529649	91695356	2165.71	35	61.877	0.943	0.057
256	5084	-9	5	snp47462-scaffold6689-76365	snp7085-scaffold1262-469453	100931130	110992449	10061.3	153	65.76	0.993	0.007
256	5084	-9	6	snp27071-scaffold289-726921	snp7817-scaffold1281-1060786	54783680	87260833	32477.2	542	59.921	0.987	0.004
256	5084	-9	6	snp2792-scaffold1080-780211	snp17700-scaffold1835-179311	99485471	110396800	10911.3	182	59.952	0.989	0.011
256	5084	-9	7	snp35515-scaffold428-491297	snp36531-scaffold44-1111699	0	23958101	23958.1	377	63.549	0.997	0.003
256	5084	-9	7	snp30657-scaffold339-4112380	snp10037-scaffold1356-2342509	45513718	48336713	2822.99	39	72.384	0.949	0.051
256	5084	-9	7	snp4751-scaffold1158-389381	snp5718-scaffold12-1352406	79832582	82938651	3106.07	52	59.732	0.962	0.038
256	5084	-9	8	snp19060-scaffold1917-20193	snp33311-scaffold391-2063322	0	4847470	4847.47	75	64.633	0.987	0.013
256	5084	-9	8	snp28035-scaffold300-1571946	snp28090-scaffold300-3913146	36357028	38698228	2341.2	46	50.896	0.957	0.043
256	5084	-9	8	snp34583-scaffold409-430205	snp12938-scaffold1499-2040919	56923004	66486614	9563.61	166	57.612	0.988	0.012
256	5084	-9	8	snp21876-scaffold2147-257467	snp16246-scaffold1709-208471	106584007	111015725	4431.72	87	50.939	0.989	0.011
256	5084	-9	9	snp45581-scaffold623-388511	snp23856-scaffold2403-26641	73680324	90267441	16587.1	288	57.594	0.99	0.007
256	5084	-9	10	snp17728-scaffold184-897867	snp58368-scaffold947-3513816	25073820	29330934	4257.11	75	56.762	0.973	0.027
256	5084	-9	11	snp16689-scaffold1750-11544	snp41270-scaffold536-1036396	5988537	8032723	2044.19	38	53.794	0.947	0.053
256	5084	-9	11	snp54150-scaffold826-592686	snp24378-scaffold247-8237399	8189423	45590532	37401.1	616	60.716	0.997	0.003
256	5084	-9	11	snp17990-scaffold185-7901712	snp17879-scaffold185-3210580	65157452	69848584	4691.13	82	57.209	0.951	0.049
256	5084	-9	12	snp48840-scaffold697-11041	snp8073-scaffold1293-570081	11041	3188883	3177.84	53	59.959	0.962	0.019
256	5084	-9	12	snp28511-scaffold305-360267	snp13646-scaffold1526-1962882	69849260	73733735	3884.47	63	61.658	0.968	0.032
256	5084	-9	12	snp9256-scaffold1336-1814080	snp31381-scaffold347-2340165	75774996	78177849	2402.85	37	64.942	0.946	0.054
256	5084	-9	13	snp56296-scaffold881-1419046	snp51621-scaffold758-1246638	45000741	55200326	10199.6	162	62.96	0.988	0.012
256	5084	-9	14	snp13377-scaffold1516-599937	snp776-scaffold1020-268138	10035586	18083330	8047.74	127	63.368	0.984	0.016
256	5084	-9	14	snp51173-scaffold75-847602	snp8363-scaffold1300-212099	40277439	81574685	41297.2	658	62.762	0.992	0.003
256	5084	-9	15	snp32459-scaffold37-1725281	snp34625-scaffold41-897949	13706305	17201810	3495.51	51	68.539	0.961	0.039
256	5084	-9	15	snp46463-scaffold643-1918547	snp41674-scaffold542-1277921	36785738	47557301	10771.6	174	61.906	0.994	0.006
256	5084	-9	15	snp41682-scaffold542-1835927	snp50616-scaffold728-249328	48115307	68995535	20880.2	359	58.162	0.994	0.003
256	5084	-9	16	snp55067-scaffold845-19641	snp39379-scaffold500-565707	18086865	21101843	3014.98	57	52.894	0.965	0.035
256	5084	-9	17	snp44755-scaffold609-1122218	snp5961-scaffold121-842233	50732590	60191239	9458.65	140	67.562	0.979	0.014
256	5084	-9	18	snp22662-scaffold225-1620921	snp7200-scaffold1266-1838084	33115248	35358944	2243.7	37	60.64	0.946	0.054
256	5084	-9	21	snp46632-scaffold648-423370	snp25036-scaffold258-708362	1334388	5751513	4417.12	68	64.958	0.971	0.029
256	5084	-9	22	snp13833-scaffold154-1698431	snp53614-scaffold816-1435326	32314180	35544862	3230.68	52	62.128	0.962	0.038
256	5084	-9	23	snp4896-scaffold1164-585982	snp51355-scaffold751-828400	30941945	38111795	7169.85	117	61.281	0.983	0.017
256	5084	-9	24	snp14482-scaffold1579-345616	snp27268-scaffold290-1165465	34295829	37491405	3195.58	54	59.177	0.944	0.037
256	5084	-9	24	snp5527-scaffold1194-351452	snp19085-scaffold1919-161468	51068388	53682676	2614.29	54	48.413	0.963	0.037
256	5084	-9	25	snp22156-scaffold2188-401202	snp12414-scaffold1472-760382	127928	5009215	4881.29	72	67.796	0.986	0.014
256	5084	-9	25	snp2526-scaffold1074-311468	snp8752-scaffold1314-287375	10015090	13423269	3408.18	57	59.793	0.965	0.035
256	5084	-9	28	snp57608-scaffold922-669638	snp7632-scaffold1274-240780	30214	9798356	9768.14	165	59.201	0.982	0.006
256	5084	-9	29	snp4262-scaffold1132-665647	snp53033-scaffold799-74186	10097044	32104006	22007	385	57.161	0.995	0.005
256	5084	-9	30	snp34317-scaffold403-219114	snp45889-scaffold63-3236874	219114	31224786	31005.7	361	85.888	0.997	0
256	5084	-9	30	snp45899-scaffold63-3766866	snp37925-scaffold47-76880	31754778	56364843	24610.1	276	89.167	0.996	0
256	5084	-9	30	snp22034-scaffold217-81578	snp42410-scaffold560-208756	76930567	85133524	8202.96	84	97.654	1	0
256	5084	-9	30	snp22794-scaffold228-126528	snp26009-scaffold27-120599	86399249	121193180	34793.9	476	73.096	1	0
257	5086	-9	1	snp37363-scaffold456-1617144	snp2276-scaffold1069-2075643	60830950	64978949	4148	68	61	0.971	0.029
257	5086	-9	1	snp26455-scaffold276-6419953	snp26519-scaffold276-9153817	94978247	97712111	2733.86	45	60.753	0.956	0.044
257	5086	-9	1	snp382-scaffold1009-601913	snp27143-scaffold29-210732	113523164	116247820	2724.66	43	63.364	0.953	0.047
257	5086	-9	1	snp27222-scaffold29-3498906	snp16931-scaffold177-52434	119535994	122133651	2597.66	45	57.726	0.956	0.044
257	5086	-9	2	snp28980-scaffold312-1812165	snp53835-scaffold82-6286921	64219527	80200334	15980.8	261	61.229	0.985	0.011
257	5086	-9	4	snp56809-scaffold9-2438684	snp11839-scaffold1439-486034	59732173	62246227	2514.05	43	58.466	0.953	0.047
257	5086	-9	4	snp5814-scaffold1204-1331009	snp18263-scaffold1851-182341	109923025	115925391	6002.37	84	71.457	0.988	0.012
257	5086	-9	5	snp47368-scaffold666-972630	snp43882-scaffold593-525511	89768794	92986513	3217.72	47	68.462	0.957	0.043
257	5086	-9	6	snp7828-scaffold1281-1487138	snp48552-scaffold690-258056	86834481	104806588	17972.1	316	56.874	0.994	0.006
257	5086	-9	7	snp15165-scaffold1620-347678	snp57586-scaffold921-376548	38972420	41024691	2052.27	22	93.285	0.909	0.091
257	5086	-9	7	snp7312-scaffold1269-2268709	snp24858-scaffold254-2972418	54864443	60600634	5736.19	103	55.691	0.981	0.019
257	5086	-9	7	snp49982-scaffold716-276675	snp50030-scaffold716-2482453	73412545	75618323	2205.78	41	53.799	0.927	0.049
257	5086	-9	8	snp45317-scaffold619-781837	snp3825-scaffold1121-173930	26543477	31118575	4575.1	78	58.655	0.974	0.026
257	5086	-9	10	snp42250-scaffold555-37096	snp49277-scaffold703-2648793	4903268	10533993	5630.73	99	56.876	0.98	0.02
257	5086	-9	11	snp17994-scaffold185-8067010	snp47043-scaffold658-1252084	64992154	100404611	35412.5	582	60.846	0.995	0.003
257	5086	-9	12	snp48840-scaffold697-11041	snp3496-scaffold1108-359737	11041	2258966	2247.93	38	59.156	0.947	0.053
257	5086	-9	12	snp24169-scaffold246-2835190	snp50080-scaffold717-444505	15225067	20829446	5604.38	93	60.262	0.978	0.022
257	5086	-9	12	snp30437-scaffold335-2193276	snp38270-scaffold481-1492563	33564089	39124413	5560.32	87	63.912	0.966	0.023
257	5086	-9	13	snp5243-scaffold1180-1188135	snp15411-scaffold1634-370173	34258787	37396120	3137.33	45	69.719	0.933	0.067
257	5086	-9	15	snp54739-scaffold837-2657136	snp54687-scaffold837-244226	54244674	56657584	2412.91	42	57.45	0.952	0.048
257	5086	-9	17	snp52375-scaffold779-1843278	snp53390-scaffold806-196702	173336	2213415	2040.08	30	68.003	0.967	0.033
257	5086	-9	17	snp43539-scaffold581-291382	snp58215-scaffold943-17086	33496573	37674936	4178.36	69	60.556	0.971	0.029
257	5086	-9	17	snp3986-scaffold1126-804555	snp44764-scaffold609-1510371	46975337	51120743	4145.41	73	56.786	0.959	0.027
257	5086	-9	19	snp16341-scaffold1721-317358	snp45188-scaffold616-297589	317358	4902403	4585.05	78	58.783	0.987	0.013
257	5086	-9	22	snp2965-scaffold109-2430974	snp1337-scaffold1036-181067	9081149	27704921	18623.8	296	62.918	0.993	0.007
257	5086	-9	22	snp13850-scaffold154-2427870	snp15372-scaffold163-3977207	31584741	37064561	5479.82	91	60.218	0.978	0.022
257	5086	-9	23	snp47827-scaffold673-1519898	snp51747-scaffold761-1523867	13316841	20043733	6726.89	121	55.594	0.983	0.017
257	5086	-9	26	snp55636-scaffold862-2049610	snp29729-scaffold322-1038244	27787938	41874598	14086.7	250	56.347	0.992	0.008
257	5086	-9	29	snp50439-scaffold722-417156	snp12309-scaffold1463-408426	37423728	40207897	2784.17	45	61.87	0.956	0.044
258	5091	-9	2	snp35782-scaffold430-2356229	snp35842-scaffold430-4859639	40237572	42740982	2503.41	45	55.631	0.956	0.044
258	5091	-9	2	snp12722-scaffold1489-328788	snp53877-scaffold82-8124142	75953962	78363113	2409.15	40	60.229	0.925	0.05
258	5091	-9	4	snp38631-scaffold49-1863239	snp44390-scaffold603-5232727	8437686	10890231	2452.55	45	54.501	0.956	0.044
258	5091	-9	4	snp49458-scaffold704-3266692	snp58431-scaffold950-355750	34743305	37858698	3115.39	51	61.086	0.961	0.039
258	5091	-9	4	snp31171-scaffold345-1614965	snp37241-scaffold453-2084766	53777571	55883500	2105.93	42	50.141	0.952	0.048
258	5091	-9	7	snp57932-scaffold938-998984	snp7290-scaffold1269-1391833	51678305	53987567	2309.26	41	56.323	0.951	0.049
258	5091	-9	7	snp24854-scaffold254-2819543	snp35136-scaffold420-1544230	60447759	62753868	2306.11	43	53.63	0.953	0.047
258	5091	-9	11	snp24386-scaffold247-8549140	snp52862-scaffold793-266577	45902273	47993936	2091.66	34	61.52	0.941	0.059
258	5091	-9	12	snp26850-scaffold2827-442698	snp16366-scaffold1726-50077	81313259	83550647	2237.39	39	57.369	0.974	0.026
258	5091	-9	15	snp41690-scaffold542-2141129	snp14418-scaffold1574-200302	48420509	51911892	3491.38	53	65.875	0.962	0.038
258	5091	-9	16	snp50561-scaffold727-492236	snp1193-scaffold1030-2272591	36389870	40701631	4311.76	65	66.335	0.969	0.031
258	5091	-9	22	snp13875-scaffold154-3493246	snp13819-scaffold154-1143747	30519365	32868864	2349.5	40	58.737	0.95	0.05
258	5091	-9	22	snp13325-scaffold1513-1370431	snp12850-scaffold1497-1414273	48464177	51248980	2784.8	41	67.922	0.951	0.049
258	5091	-9	27	snp26251-scaffold275-1297928	snp37853-scaffold466-3041228	18230525	20233736	2003.21	31	64.62	0.935	0.065
258	5091	-9	30	snp38714-scaffold491-2470099	snp38663-scaffold491-31306	45420340	47859133	2438.79	40	60.97	0.95	0.05
258	5091	-9	30	snp22794-scaffold228-126528	snp22835-scaffold228-2203940	86399249	88476661	2077.41	26	79.9	0.962	0.038
259	5100	-9	1	snp25820-scaffold266-1779388	snp11817-scaffold1438-897659	123713016	125885480	2172.46	36	60.346	0.944	0.056
259	5100	-9	2	snp3653-scaffold1113-1403976	snp57670-scaffold925-528718	118102854	121537183	3434.33	69	49.773	0.971	0.029
259	5100	-9	5	snp33366-scaffold392-83673	snp42482-scaffold562-1137567	56637105	58811920	2174.82	25	86.993	0.92	0.08
259	5100	-9	5	snp47367-scaffold666-915662	snp12663-scaffold1486-112473	89825762	92295801	2470.04	36	68.612	0.944	0.056
259	5100	-9	6	snp46543-scaffold645-555260	snp38119-scaffold476-301552	20748728	22991430	2242.7	37	60.614	0.946	0.054
259	5100	-9	11	snp41016-scaffold53-254271	snp45233-scaffold618-101459	254271	17020089	16765.8	273	61.413	0.989	0.004
259	5100	-9	11	snp54085-scaffold824-508008	snp15184-scaffold1621-112283	57758024	60201467	2443.44	35	69.813	0.943	0.057
259	5100	-9	12	snp50110-scaffold717-1745323	snp50171-scaffold717-4286071	22130264	24671012	2540.75	46	55.234	0.935	0.065
259	5100	-9	13	snp6109-scaffold1216-1188006	snp46270-scaffold638-1162714	10263185	17448363	7185.18	102	70.443	0.98	0.02
259	5100	-9	17	snp13958-scaffold1549-435024	snp23393-scaffold2341-332758	7027345	9213635	2186.29	33	66.251	0.939	0.061
259	5100	-9	18	snp22652-scaffold225-1224969	snp7189-scaffold1266-1388106	33511200	35808922	2297.72	40	57.443	0.95	0.05
259	5100	-9	18	snp17783-scaffold1848-73663	snp17453-scaffold1804-1311778	56773043	60989742	4216.7	65	64.872	0.985	0.015
259	5100	-9	19	snp1605-scaffold1046-372277	snp6959-scaffold1256-133795	15545827	20342804	4796.98	76	63.118	0.974	0.026
259	5100	-9	19	snp6402-scaffold1229-174051	snp10610-scaffold1377-365353	23122275	25346843	2224.57	40	55.614	0.95	0.05
259	5100	-9	19	snp23995-scaffold244-354162	snp9028-scaffold1328-1258966	26066457	28263271	2196.81	30	73.227	0.933	0.067
259	5100	-9	20	snp43201-scaffold575-451132	snp11421-scaffold1413-501765	13346946	15619305	2272.36	28	81.156	0.929	0.071
259	5100	-9	21	snp6498-scaffold1230-844139	snp11029-scaffold1395-1908568	30796606	33090023	2293.42	48	47.78	0.958	0.042
259	5100	-9	21	snp15643-scaffold165-2278221	snp15596-scaffold165-247785	52208708	54239144	2030.44	36	56.401	0.944	0.056
259	5100	-9	23	snp49907-scaffold714-280355	snp47839-scaffold673-2048684	10787432	12788055	2000.62	42	47.634	0.952	0.048
259	5100	-9	23	snp11447-scaffold1417-457184	snp51794-scaffold761-3701567	15767670	17866033	2098.36	37	56.713	0.946	0.054
259	5100	-9	25	snp8765-scaffold1314-800281	snp38368-scaffold485-1956668	12910363	15460884	2550.52	30	85.017	0.933	0.067
259	5100	-9	25	snp36469-scaffold438-2482398	snp36419-scaffold438-232686	18562426	20812138	2249.71	30	74.99	0.933	0.067
259	5100	-9	30	snp34317-scaffold403-219114	snp45889-scaffold63-3236874	219114	31224786	31005.7	361	85.888	0.992	0
259	5100	-9	30	snp45899-scaffold63-3766866	snp37925-scaffold47-76880	31754778	56364843	24610.1	276	89.167	0.996	0.004
259	5100	-9	30	snp22034-scaffold217-81578	snp42410-scaffold560-208756	76930567	85133524	8202.96	84	97.654	1	0
259	5100	-9	30	snp22794-scaffold228-126528	snp26009-scaffold27-120599	86399249	121193180	34793.9	476	73.096	0.994	0
293	513	-9	1	snp50727-scaffold731-678941	snp45664-scaffold627-1873833	38497738	41575735	3078	50	61.56	0.94	0.06
293	513	-9	2	snp19062-scaffold1917-98839	snp58414-scaffold948-817485	0	2749602	2749.6	30	91.653	0.933	0.067
293	513	-9	2	snp9808-scaffold1350-344637	snp20926-scaffold2050-241318	3572292	5646001	2073.71	43	48.226	0.953	0.047
293	513	-9	4	snp31521-scaffold350-65113	snp58427-scaffold950-205603	35499259	37708551	2209.29	37	59.711	0.946	0.054
293	513	-9	4	snp1910-scaffold1053-486646	snp20844-scaffold2044-760695	112099303	114350251	2250.95	33	68.211	0.939	0.061
293	513	-9	5	snp16790-scaffold1759-392973	snp32379-scaffold368-836934	71725002	74189240	2464.24	35	70.407	0.943	0.057
293	513	-9	10	snp33146-scaffold388-723222	snp57272-scaffold912-672035	37698499	44043018	6344.52	108	58.746	0.981	0.019
293	513	-9	10	snp25149-scaffold259-3189246	snp25095-scaffold259-774132	56395747	58810861	2415.11	34	71.033	0.941	0.059
293	513	-9	13	snp48721-scaffold691-3606611	snp7712-scaffold1278-957171	56904950	67848577	10943.6	174	62.894	0.989	0.011
293	513	-9	15	snp46433-scaffold643-489653	snp22123-scaffold2185-126993	35356844	38679798	3322.95	53	62.697	0.943	0.057
293	513	-9	16	snp17332-scaffold18-4672490	snp55909-scaffold869-1692250	28704404	31590216	2885.81	35	82.452	0.943	0.057
293	513	-9	17	snp19739-scaffold199-1603109	snp19794-scaffold199-4071121	25372349	27840361	2468.01	42	58.762	0.952	0.048
293	513	-9	18	snp22633-scaffold225-401770	snp7167-scaffold1266-443695	34334399	36753333	2418.93	41	58.998	0.927	0.049
293	513	-9	18	snp21617-scaffold2118-498278	snp42161-scaffold550-110792	48953358	51356024	2402.67	39	61.607	0.949	0.051
293	513	-9	20	snp25385-scaffold262-785158	snp25430-scaffold262-2864780	22912126	24991748	2079.62	34	61.165	0.941	0.059
293	513	-9	21	snp51439-scaffold754-157692	snp46091-scaffold633-578311	21159023	23952809	2793.79	45	62.084	0.956	0.044
293	513	-9	28	snp54874-scaffold838-4674652	snp45621-scaffold626-478106	16428666	19629591	3200.93	35	91.455	0.943	0.057
293	513	-9	30	snp14036-scaffold1556-101679	snp13436-scaffold152-47778	38010101	40617862	2607.76	28	93.134	0.964	0.036
293	513	-9	30	snp38714-scaffold491-2470099	snp1305-scaffold1035-497005	45420340	50078052	4657.71	62	75.124	0.935	0.065
294	518	-9	1	snp52331-scaffold778-414241	snp39631-scaffold504-2206496	29699022	31735067	2036.05	32	63.626	0.938	0.062
294	518	-9	1	snp37329-scaffold456-221165	snp21810-scaffold214-913729	62226929	66578949	4352.02	70	62.172	0.971	0.029
294	518	-9	1	snp23040-scaffold230-2336253	snp416-scaffold1010-135588	130854753	135137336	4282.58	64	66.915	0.969	0.031
294	518	-9	3	snp201-scaffold1004-216531	snp1678-scaffold1047-1689660	50700682	53064066	2363.38	37	63.875	0.946	0.054
294	518	-9	4	snp38981-scaffold494-4182222	snp38924-scaffold494-1503366	76181187	78860043	2678.86	49	54.671	0.939	0.061
294	518	-9	4	snp7099-scaffold1264-42116	snp59335-scaffold976-113165	89831744	93016747	3185	52	61.25	0.962	0.038
294	518	-9	6	snp58069-scaffold94-4434969	snp58120-scaffold94-6610348	67333034	69508413	2175.38	30	72.513	0.933	0.067
294	518	-9	7	snp56915-scaffold902-395206	snp56966-scaffold902-2423652	27008311	29036757	2028.45	33	61.468	0.939	0.061
294	518	-9	7	snp56971-scaffold902-2637524	snp59832-scaffold995-537706	29250629	31774797	2524.17	37	68.221	0.946	0.054
294	518	-9	7	snp41490-scaffold54-1558623	snp22312-scaffold2204-162584	69523066	71584990	2061.92	27	76.368	0.926	0.074
294	518	-9	8	snp1292-scaffold1034-767563	snp51964-scaffold764-1062857	19892385	23447826	3555.44	53	67.084	0.962	0.038
294	518	-9	8	snp59368-scaffold978-900247	snp13772-scaffold1538-38807	28225660	56453893	28228.2	496	56.912	0.996	0.004
294	518	-9	9	snp31985-scaffold359-802554	snp43765-scaffold588-1398750	12253599	14455002	2201.4	46	47.857	0.957	0.043
294	518	-9	10	snp2651-scaffold1076-3586298	snp43055-scaffold572-517253	88503520	91502402	2998.88	48	62.477	0.958	0.042
294	518	-9	11	snp24383-scaffold247-8432697	snp52859-scaffold793-142628	45785830	48117885	2332.05	39	59.796	0.949	0.051
294	518	-9	12	snp38253-scaffold481-779803	snp53672-scaffold817-1154415	39837173	41879272	2042.1	25	81.684	0.96	0.04
294	518	-9	12	snp55347-scaffold855-570647	snp6854-scaffold125-2654131	42466240	46019309	3553.07	60	59.218	0.967	0.017
294	518	-9	13	snp3215-scaffold1096-601592	snp56066-scaffold875-587847	11498177	14912379	3414.2	44	77.596	0.955	0.045
294	518	-9	13	snp48714-scaffold691-3339003	snp55188-scaffold849-189506	57172558	61759304	4586.75	69	66.475	0.971	0.029
294	518	-9	13	snp26910-scaffold2849-4694	snp45533-scaffold622-19903	77423273	80605116	3181.84	53	60.035	0.981	0.019
294	518	-9	14	snp42-scaffold10-143219	snp46728-scaffold650-70326	5725828	8235839	2510.01	42	59.762	0.929	0.048
294	518	-9	16	snp50601-scaffold727-2274918	snp1192-scaffold1030-2224794	38172552	40749428	2576.88	36	71.58	0.944	0.056
294	518	-9	16	snp37109-scaffold4500-225547	snp30153-scaffold331-1448022	47261446	49597585	2336.14	32	73.004	0.938	0.062
294	518	-9	17	snp52709-scaffold79-1749060	snp5981-scaffold121-1760816	39938821	59272656	19333.8	323	59.857	0.991	0.006
294	518	-9	19	snp3320-scaffold1101-846281	snp41369-scaffold537-4117366	54256577	59748722	5492.15	91	60.353	0.978	0.022
294	518	-9	24	snp8206-scaffold13-1661767	snp1539-scaffold1042-373097	17231566	32301474	15069.9	253	59.565	0.988	0.012
294	518	-9	24	snp15066-scaffold1610-90275	snp17704-scaffold1838-149549	57239502	61693109	4453.61	83	53.658	0.988	0.012
294	518	-9	25	snp36471-scaffold438-2572877	snp23685-scaffold239-1497196	18471947	22154263	3682.32	56	65.756	0.964	0.036
294	518	-9	26	snp55547-scaffold861-80127	snp55626-scaffold862-1668591	25306306	27406919	2100.61	29	72.435	0.931	0.069
294	518	-9	27	snp30790-scaffold34-3910921	snp30306-scaffold333-3912801	5559626	9761058	4201.43	81	51.87	0.975	0.025
294	518	-9	27	snp26280-scaffold275-2529043	snp37811-scaffold466-1394475	16999410	21880489	4881.08	79	61.786	0.975	0.025
294	518	-9	28	snp13201-scaffold1506-514441	snp19154-scaffold1927-263240	1656545	5681517	4024.97	70	57.5	0.971	0.029
294	518	-9	30	snp22794-scaffold228-126528	snp22838-scaffold228-2367445	86399249	88640166	2240.92	28	80.033	0.964	0.036
294	518	-9	30	snp22862-scaffold228-3610838	snp57456-scaffold918-467474	89883559	91887517	2003.96	23	87.129	0.957	0.043
295	523	-9	1	snp27173-scaffold29-1342956	snp27221-scaffold29-3453213	117380044	119490301	2110.26	30	70.342	0.933	0.067
295	523	-9	4	snp21948-scaffold2156-739753	snp4527-scaffold1145-1544858	91083773	93224543	2140.77	37	57.859	0.946	0.054
295	523	-9	5	snp285-scaffold1007-813430	snp2331-scaffold107-1767660	72536421	76793933	4257.51	58	73.405	0.966	0.034
295	523	-9	7	snp57716-scaffold93-210793	snp10406-scaffold1372-341104	70658566	72905702	2247.14	30	74.905	0.933	0.067
295	523	-9	8	snp45335-scaffold619-1653933	snp59357-scaffold978-400618	25671381	27726031	2054.65	28	73.38	0.929	0.036
295	523	-9	9	snp39261-scaffold5-3997625	snp23857-scaffold2403-105985	87403158	90188097	2784.94	46	60.542	0.957	0.043
295	523	-9	10	snp25167-scaffold259-3972811	snp25103-scaffold259-1118266	55612182	58466727	2854.55	43	66.385	0.953	0.047
295	523	-9	12	snp48840-scaffold697-11041	snp3496-scaffold1108-359737	11041	2258966	2247.93	38	59.156	0.974	0.026
295	523	-9	18	snp22657-scaffold225-1397374	snp7181-scaffold1266-1004367	33338795	36192661	2853.87	49	58.242	0.959	0.041
295	523	-9	30	snp4608-scaffold1147-2113463	snp59898-scaffold997-649501	73781708	76199389	2417.68	28	86.346	0.964	0.036
330	536	-9	5	snp15227-scaffold1622-468711	snp54039-scaffold822-881721	5348475	7421904	2073.43	35	59.241	0.943	0.057
330	536	-9	6	snp26788-scaffold281-2254579	snp54014-scaffold821-1222691	36589460	38751371	2161.91	35	61.769	0.943	0.057
330	536	-9	8	snp42372-scaffold56-268006	snp32816-scaffold38-2389089	86983646	92141092	5157.45	90	57.305	0.978	0.022
330	536	-9	9	snp35455-scaffold427-1884609	snp28691-scaffold31-182261	42200443	44351648	2151.2	34	63.271	0.941	0.059
330	536	-9	10	snp48046-scaffold68-1551899	snp25220-scaffold259-6401360	50060186	53183633	3123.45	51	61.244	0.961	0.039
330	536	-9	13	snp56282-scaffold881-771422	snp13003-scaffold150-1020497	44353117	46935293	2582.18	56	46.11	0.964	0.036
330	536	-9	13	snp8517-scaffold1308-1514995	snp31424-scaffold348-1066024	73712442	75994583	2282.14	43	53.073	0.953	0.047
330	536	-9	14	snp23457-scaffold2365-67014	snp1863-scaffold1052-1425329	64885713	67716105	2830.39	47	60.221	0.957	0.043
330	536	-9	15	snp31944-scaffold358-251554	snp45794-scaffold628-1942142	40140474	42334269	2193.8	33	66.479	0.939	0.061
330	536	-9	17	snp19799-scaffold199-4303220	snp35581-scaffold428-3493228	28072460	31166586	3094.13	48	64.461	0.958	0.042
330	536	-9	20	snp24962-scaffold2563-53629	snp43250-scaffold575-2676690	12863319	15572504	2709.18	38	71.294	0.947	0.053
330	536	-9	21	snp6509-scaffold1230-1266185	snp19108-scaffold1921-2057	30374560	32702309	2327.75	49	47.505	0.959	0.041
330	536	-9	22	snp53496-scaffold813-537229	snp21232-scaffold2073-126234	22906428	25186697	2280.27	27	84.454	0.926	0.074
330	536	-9	25	snp12434-scaffold1473-210545	snp15392-scaffold1632-294025	37029893	39045387	2015.49	30	67.183	0.933	0.067
330	536	-9	28	snp16662-scaffold175-3169102	snp39870-scaffold509-5785892	24968130	26987747	2019.62	33	61.201	0.939	0.061
330	536	-9	30	snp4607-scaffold1147-2029423	snp59898-scaffold997-649501	73697668	76199389	2501.72	29	86.266	0.966	0.034
331	539	-9	1	snp32706-scaffold377-968493	snp48486-scaffold689-1135054	84044508	86148154	2103.65	37	56.855	0.946	0.054
331	539	-9	1	snp26311-scaffold276-208673	snp26363-scaffold276-2443453	88766967	91001747	2234.78	39	57.302	0.949	0.051
331	539	-9	1	snp30204-scaffold332-1433737	snp16776-scaffold1758-103460	98330312	100822114	2491.8	41	60.776	0.951	0.049
331	539	-9	2	snp7426-scaffold127-2028753	snp7534-scaffold127-6580464	108852120	113403831	4551.71	86	52.927	0.977	0.023
331	539	-9	2	snp8299-scaffold130-1758371	snp8344-scaffold130-3760794	127595070	129597493	2002.42	32	62.576	0.938	0.062
331	539	-9	3	snp29685-scaffold321-5249833	snp29639-scaffold321-3233647	45234219	47250405	2016.19	34	59.3	0.941	0.059
331	539	-9	4	snp10810-scaffold1385-361787	snp31556-scaffold350-1593600	31114727	37027746	5913.02	108	54.75	0.981	0.019
331	539	-9	4	snp53366-scaffold805-460424	snp5793-scaffold1204-468962	107666795	110785072	3118.28	38	82.06	0.947	0.053
331	539	-9	5	snp34503-scaffold405-3015573	snp34447-scaffold405-635948	10615067	12994692	2379.62	49	48.564	0.959	0.041
331	539	-9	11	snp45607-scaffold625-506949	snp33669-scaffold395-2029196	13341232	15592339	2251.11	31	72.616	0.935	0.065
331	539	-9	12	snp3129-scaffold1095-1738929	snp38265-scaffold481-1325071	31358414	39291905	7933.49	131	60.561	0.985	0.015
331	539	-9	13	snp46285-scaffold638-1740402	snp39572-scaffold503-1528144	18026051	20384458	2358.41	45	52.409	0.956	0.044
331	539	-9	15	snp98-scaffold100-949216	snp144-scaffold100-3062685	6020862	8134331	2113.47	33	64.045	0.939	0.061
331	539	-9	16	snp3728-scaffold112-2869239	snp3786-scaffold112-5303049	61287015	63720825	2433.81	51	47.722	0.941	0.059
331	539	-9	17	snp25647-scaffold264-2084449	snp9936-scaffold1354-836403	66661681	68952827	2291.15	34	67.387	0.941	0.059
331	539	-9	18	snp35632-scaffold43-1129638	snp14586-scaffold1589-1498013	23021199	25648949	2627.75	39	67.378	0.923	0.051
331	539	-9	22	snp50709-scaffold730-1968646	snp53530-scaffold813-2080468	18716977	21363189	2646.21	48	55.129	0.958	0.042
331	539	-9	22	snp13816-scaffold154-1030632	snp53627-scaffold816-1983006	32981979	34997182	2015.2	32	62.975	0.938	0.062
331	539	-9	26	snp17627-scaffold1829-1309435	snp41154-scaffold532-2774620	16438667	18955900	2517.23	43	58.54	0.953	0.047
297	546	-9	1	snp51940-scaffold763-313236	snp52898-scaffold794-315337	27118415	29220763	2102.35	36	58.399	0.944	0.056
297	546	-9	1	snp427-scaffold1010-679365	snp27420-scaffold292-542551	135681113	138710283	3029.17	55	55.076	0.945	0.055
297	546	-9	6	snp950-scaffold1025-1537944	snp2783-scaffold1080-375615	95934828	99080875	3146.05	55	57.201	0.964	0.036
297	546	-9	6	snp8111-scaffold1296-781603	snp16082-scaffold1692-360826	107174494	109619430	2444.94	41	59.633	0.951	0.049
297	546	-9	7	snp24855-scaffold254-2853897	snp35137-scaffold420-1575479	60482113	62722619	2240.51	41	54.646	0.951	0.049
297	546	-9	10	snp28333-scaffold302-419372	snp57271-scaffold912-625290	41226618	43996273	2769.66	47	58.929	0.957	0.043
297	546	-9	13	snp13096-scaffold150-5283349	snp59137-scaffold97-1070618	51198145	53272204	2074.06	27	76.817	0.926	0.074
297	546	-9	14	snp25075-scaffold2589-73795	snp37040-scaffold449-1028354	31219200	33262453	2043.25	35	58.379	0.943	0.057
297	546	-9	15	snp41682-scaffold542-1835927	snp1721-scaffold1048-1141503	48115307	50474203	2358.9	36	65.525	0.944	0.028
297	546	-9	24	snp54587-scaffold833-2441059	snp40881-scaffold526-1467955	41188118	44421653	3233.53	52	62.183	0.962	0.038
297	546	-9	27	snp26268-scaffold275-2006418	snp37841-scaffold466-2569978	17522035	20704986	3182.95	49	64.958	0.959	0.041
297	546	-9	30	snp17115-scaffold179-132104	snp45869-scaffold63-2273445	27855709	30261357	2405.65	25	96.226	0.92	0.08
297	546	-9	30	snp20217-scaffold200-842304	snp38721-scaffold491-3106698	41508043	44783741	3275.7	41	79.895	0.951	0.049
297	546	-9	30	snp13718-scaffold153-1625785	snp37925-scaffold47-76880	52744847	56364843	3620	49	73.877	0.98	0.02
297	546	-9	30	snp4602-scaffold1147-1713749	snp59900-scaffold997-832320	73381994	76016570	2634.58	30	87.819	0.933	0.067
297	546	-9	30	snp32885-scaffold380-1495066	snp46935-scaffold655-180887	114134715	116315995	2181.28	39	55.93	0.949	0.051
298	548	-9	1	snp39640-scaffold504-2674710	snp33039-scaffold385-2290295	32203281	34968008	2764.73	47	58.824	0.936	0.043
298	548	-9	2	snp58403-scaffold948-388199	snp6595-scaffold1235-361459	3178888	5207127	2028.24	41	49.469	0.951	0.049
298	548	-9	6	snp59477-scaffold980-650487	snp7865-scaffold1281-2993308	83033912	85328311	2294.4	45	50.987	0.956	0.044
298	548	-9	7	snp30617-scaffold339-2467004	snp30673-scaffold339-4924262	43868342	46325600	2457.26	39	63.007	0.949	0.051
298	548	-9	7	snp10052-scaffold1356-3021793	snp9990-scaffold1356-259196	47657429	50420026	2762.6	40	69.065	0.95	0.05
298	548	-9	10	snp2569-scaffold1076-136499	snp2618-scaffold1076-2161439	85053721	87078661	2024.94	41	49.389	0.951	0.049
298	548	-9	16	snp32683-scaffold376-662264	snp8679-scaffold131-4431806	51715831	53985871	2270.04	37	61.352	0.946	0.054
298	548	-9	17	snp25669-scaffold264-3106403	snp153-scaffold1001-135168	67683635	69747036	2063.4	33	62.527	0.939	0.061
298	548	-9	22	snp50710-scaffold730-2005808	snp53536-scaffold813-2324445	18679815	21119212	2439.4	45	54.209	0.933	0.044
298	548	-9	23	snp51338-scaffold751-123882	snp10266-scaffold1368-2444007	38816313	40871296	2054.98	44	46.704	0.932	0.068
298	548	-9	27	snp30787-scaffold34-3778806	snp30306-scaffold333-3912801	5427511	9761058	4333.55	82	52.848	0.976	0.024
298	548	-9	27	snp26268-scaffold275-2006418	snp37841-scaffold466-2569978	17522035	20704986	3182.95	49	64.958	0.959	0.041
298	548	-9	30	snp34317-scaffold403-219114	snp45889-scaffold63-3236874	219114	31224786	31005.7	361	85.888	1	0
298	548	-9	30	snp45899-scaffold63-3766866	snp37925-scaffold47-76880	31754778	56364843	24610.1	276	89.167	1	0
298	548	-9	30	snp22034-scaffold217-81578	snp42410-scaffold560-208756	76930567	85133524	8202.96	84	97.654	1	0
298	548	-9	30	snp22794-scaffold228-126528	snp26009-scaffold27-120599	86399249	121193180	34793.9	476	73.096	0.996	0.002
299	549	-9	1	snp39654-scaffold504-3267407	snp33039-scaffold385-2290295	32795978	34968008	2172.03	36	60.334	0.917	0.056
299	549	-9	4	snp49410-scaffold704-1332730	snp58437-scaffold950-588104	32809343	38091052	5281.71	91	58.041	0.978	0.022
299	549	-9	7	snp29322-scaffold316-1724545	snp1246-scaffold1031-1255149	20379667	22503903	2124.24	37	57.412	0.946	0.054
299	549	-9	9	snp36917-scaffold448-771506	snp36834-scaffold447-1778656	78212390	81626778	3414.39	70	48.777	0.957	0.029
299	549	-9	11	snp15214-scaffold1621-1432598	snp18075-scaffold185-11460147	58881152	61599017	2717.86	37	73.456	0.946	0.054
299	549	-9	13	snp56115-scaffold875-2735031	snp56064-scaffold875-494443	12765195	15005783	2240.59	27	82.985	0.926	0.074
299	549	-9	17	snp19741-scaffold199-1696387	snp19824-scaffold199-5368408	25465627	29137648	3672.02	57	64.421	0.965	0.035
299	549	-9	27	snp59619-scaffold984-1093566	snp30718-scaffold34-960270	555040	2608975	2053.93	38	54.051	0.947	0.053
299	549	-9	28	snp7627-scaffold1274-38300	snp54772-scaffold838-378314	10000836	12132328	2131.49	37	57.608	0.946	0.054
299	549	-9	29	snp53017-scaffold796-1831856	snp26208-scaffold274-1875019	27492828	29638464	2145.64	29	73.987	0.931	0.069
299	549	-9	30	snp34317-scaffold403-219114	snp45889-scaffold63-3236874	219114	31224786	31005.7	361	85.888	0.994	0
299	549	-9	30	snp45899-scaffold63-3766866	snp37925-scaffold47-76880	31754778	56364843	24610.1	276	89.167	0.989	0.007
299	549	-9	30	snp22034-scaffold217-81578	snp42410-scaffold560-208756	76930567	85133524	8202.96	84	97.654	1	0
299	549	-9	30	snp22794-scaffold228-126528	snp26009-scaffold27-120599	86399249	121193180	34793.9	476	73.096	0.992	0
300	555	-9	1	snp46373-scaffold640-70409	snp15714-scaffold1652-298142	24905413	28324950	3419.54	67	51.038	0.97	0.03
300	555	-9	2	snp20495-scaffold202-5660539	snp35726-scaffold430-51188	35437282	37932531	2495.25	43	58.029	0.93	0.07
300	555	-9	2	snp53812-scaffold82-5283193	snp53747-scaffold82-2427066	81204062	84060189	2856.13	31	92.133	0.935	0.065
300	555	-9	3	snp46879-scaffold654-514327	snp56239-scaffold879-1806251	33348074	39588658	6240.58	94	66.389	0.979	0.021
300	555	-9	4	snp34382-scaffold404-233495	snp56724-scaffold898-442856	2411378	4962488	2551.11	40	63.778	0.95	0.05
300	555	-9	4	snp49505-scaffold706-1364074	snp55963-scaffold87-1271451	20570314	23047211	2476.9	31	79.9	0.935	0.065
300	555	-9	6	snp52106-scaffold771-63739	snp23916-scaffold241-1012122	43696657	46566578	2869.92	52	55.191	0.962	0.038
300	555	-9	9	snp59084-scaffold969-2458316	snp32137-scaffold363-1462162	30471671	33006099	2534.43	40	63.361	0.95	0.05
300	555	-9	13	snp48699-scaffold691-2724642	snp5936-scaffold1209-699872	57786919	63241165	5454.25	79	69.041	0.975	0.025
300	555	-9	14	snp44831-scaffold61-1123868	snp78-scaffold10-1732434	4945558	7315043	2369.49	43	55.104	0.953	0.047
300	555	-9	14	snp13371-scaffold1516-309622	snp21454-scaffold209-2125152	10325901	15400798	5074.9	81	62.653	0.975	0.025
300	555	-9	21	snp15657-scaffold165-2871446	snp15609-scaffold165-793522	51615483	53693407	2077.92	38	54.682	0.947	0.053
300	555	-9	22	snp613-scaffold1018-122373	snp53487-scaffold813-119456	20801502	23324201	2522.7	40	63.067	0.95	0.05
300	555	-9	30	snp34317-scaffold403-219114	snp45889-scaffold63-3236874	219114	31224786	31005.7	361	85.888	0.992	0
300	555	-9	30	snp45899-scaffold63-3766866	snp37925-scaffold47-76880	31754778	56364843	24610.1	276	89.167	1	0
300	555	-9	30	snp22034-scaffold217-81578	snp42410-scaffold560-208756	76930567	85133524	8202.96	84	97.654	1	0
300	555	-9	30	snp22794-scaffold228-126528	snp26009-scaffold27-120599	86399249	121193180	34793.9	476	73.096	0.998	0
301	556	-9	5	snp33379-scaffold392-798850	snp42477-scaffold562-929275	55921928	58603628	2681.7	33	81.264	0.939	0.061
301	556	-9	9	snp50508-scaffold725-933710	snp11559-scaffold1423-473154	66049702	68093884	2044.18	36	56.783	0.944	0.056
301	556	-9	30	snp34317-scaffold403-219114	snp45889-scaffold63-3236874	219114	31224786	31005.7	361	85.888	1	0
301	556	-9	30	snp45899-scaffold63-3766866	snp37925-scaffold47-76880	31754778	56364843	24610.1	276	89.167	0.993	0.004
301	556	-9	30	snp22034-scaffold217-81578	snp42410-scaffold560-208756	76930567	85133524	8202.96	84	97.654	1	0
301	556	-9	30	snp22794-scaffold228-126528	snp26009-scaffold27-120599	86399249	121193180	34793.9	476	73.096	0.998	0
302	557	-9	1	snp27224-scaffold29-3575843	snp25852-scaffold266-3196223	119612931	122296181	2683.25	48	55.901	0.958	0.042
302	557	-9	3	snp55013-scaffold841-1661526	snp24552-scaffold2498-145469	13686718	15836282	2149.56	32	67.174	0.938	0.062
302	557	-9	6	snp34827-scaffold415-566208	snp58972-scaffold968-283502	24293081	26364955	2071.87	29	71.444	0.931	0.069
302	557	-9	7	snp30692-scaffold339-5701455	snp10016-scaffold1356-1372105	47102793	49307117	2204.32	30	73.477	0.933	0.067
302	557	-9	9	snp59746-scaffold992-848310	snp4794-scaffold1159-1334940	37127285	39310634	2183.35	41	53.252	0.951	0.049
302	557	-9	11	snp16693-scaffold1750-147102	snp54141-scaffold826-228904	6124095	8553205	2429.11	47	51.683	0.936	0.064
302	557	-9	13	snp27797-scaffold298-41343	snp5935-scaffold1209-650225	60603443	63191518	2588.07	36	71.891	0.944	0.056
302	557	-9	18	snp22660-scaffold225-1528152	snp7203-scaffold1266-1983587	33208017	35213441	2005.42	32	62.669	0.938	0.062
302	557	-9	20	snp14696-scaffold1591-1784103	snp43219-scaffold575-1296180	12022763	14191994	2169.23	37	58.628	0.946	0.054
302	557	-9	22	snp13816-scaffold154-1030632	snp53626-scaffold816-1936235	32981979	35043953	2061.97	33	62.484	0.939	0.061
302	557	-9	24	snp53207-scaffold800-1206608	snp35178-scaffold421-789535	26214668	29915198	3700.53	47	78.735	0.957	0.043
302	557	-9	25	snp25503-scaffold2627-210782	snp36428-scaffold438-616562	17535932	20428262	2892.33	43	67.263	0.953	0.047
302	557	-9	25	snp9523-scaffold1343-1088900	snp9573-scaffold1343-3254807	29508529	31674436	2165.91	36	60.164	0.944	0.056
302	557	-9	30	snp4592-scaffold1147-1106372	snp59898-scaffold997-649501	72774617	76199389	3424.77	37	92.561	0.973	0.027
302	557	-9	30	snp34306-scaffold402-3643896	snp32896-scaffold380-2081296	112082105	114720945	2638.84	33	79.965	0.939	0.061
332	582	-9	1	snp42354-scaffold559-621023	snp37384-scaffold456-2552464	11503151	59895630	48392.5	806	60.04	0.998	0.002
332	582	-9	1	snp37336-scaffold456-510365	snp32721-scaffold377-1639477	61937729	83373524	21435.8	366	58.568	0.992	0.005
332	582	-9	1	snp40279-scaffold514-484175	snp53429-scaffold809-318169	139737108	154928905	15191.8	251	60.525	0.996	0.004
332	582	-9	2	snp14395-scaffold1572-4025	snp32314-scaffold367-496436	6975646	9578428	2602.78	52	50.053	0.962	0.038
332	582	-9	3	snp47876-scaffold675-291415	snp29692-scaffold321-5596075	25525676	44887977	19362.3	313	61.86	0.99	0.006
332	582	-9	4	snp58456-scaffold950-1409782	snp36556-scaffold440-702295	38912730	41990230	3077.5	56	54.955	0.929	0.071
332	582	-9	4	snp9650-scaffold1345-19659	snp53952-scaffold820-1650155	63081766	65464897	2383.13	48	49.649	0.958	0.042
332	582	-9	4	snp46571-scaffold646-279218	snp10526-scaffold1375-1185273	96232359	98816325	2583.97	39	66.256	0.949	0.051
332	582	-9	4	snp18329-scaffold1859-433721	snp5862-scaffold1205-1812973	101407340	103781854	2374.51	31	76.597	0.935	0.065
332	582	-9	5	snp43262-scaffold576-532003	snp12791-scaffold149-2823184	31887772	39077421	7189.65	125	57.517	0.992	0.008
332	582	-9	5	snp5560-scaffold1195-1131719	snp52259-scaffold775-162850	40082511	48625533	8543.02	141	60.589	0.993	0.007
332	582	-9	5	snp51042-scaffold740-888872	snp30015-scaffold3274-149795	88137659	106104359	17966.7	275	65.333	0.989	0.007
332	582	-9	6	snp31735-scaffold354-25231	snp30879-scaffold340-3499544	25231	10035288	10010.1	162	61.79	0.994	0.006
332	582	-9	6	snp59017-scaffold968-2351817	snp16819-scaffold1760-792895	28433270	34149710	5716.44	96	59.546	0.979	0.021
332	582	-9	6	snp9867-scaffold1352-996065	snp949-scaffold1025-1494764	93400720	95891648	2490.93	38	65.551	0.947	0.053
332	582	-9	7	snp40021-scaffold510-2646036	snp1248-scaffold1031-1329940	4724483	22578694	17854.2	269	66.373	0.993	0.007
332	582	-9	9	snp15122-scaffold1614-402962	snp43751-scaffold588-849421	165578	13905673	13740.1	252	54.524	0.996	0.004
332	582	-9	9	snp50841-scaffold736-106391	snp5451-scaffold1191-779216	20552676	50110470	29557.8	503	58.763	0.996	0.004
332	582	-9	10	snp31457-scaffold349-280284	snp25199-scaffold259-5433336	38702104	54151657	15449.6	261	59.194	0.992	0.008
332	582	-9	11	snp9713-scaffold135-365195	snp9758-scaffold135-2388277	23135995	25159077	2023.08	40	50.577	0.95	0.05
332	582	-9	11	snp181-scaffold1002-726868	snp18055-scaffold185-10612283	50519365	62446881	11927.5	180	66.264	0.972	0.011
332	582	-9	11	snp17932-scaffold185-5389632	snp17867-scaffold185-2700038	67669532	70359126	2689.59	48	56.033	0.958	0.042
332	582	-9	11	snp47041-scaffold658-1168322	snp7950-scaffold1288-25206	100488373	105280016	4791.64	70	68.452	0.986	0.014
332	582	-9	12	snp50146-scaffold717-3171702	snp50195-scaffold717-5307538	23556643	25692479	2135.84	34	62.819	0.941	0.059
332	582	-9	12	snp30425-scaffold335-1730418	snp53672-scaffold817-1154415	34026947	41879272	7852.32	116	67.692	0.983	0.009
332	582	-9	13	snp8520-scaffold1308-1659018	snp31428-scaffold348-1254828	73856465	76183387	2326.92	44	52.885	0.955	0.045
332	582	-9	13	snp22906-scaffold2282-161527	snp45533-scaffold622-19903	77256953	80605116	3348.16	57	58.74	0.982	0.018
332	582	-9	14	snp23143-scaffold231-1792	snp22090-scaffold218-1063525	61012928	63739835	2726.91	44	61.975	0.932	0.068
332	582	-9	14	snp1897-scaffold1052-2976319	snp1844-scaffold1052-629772	66165115	68511662	2346.55	31	75.695	0.935	0.065
332	582	-9	15	snp10895-scaffold139-828302	snp12006-scaffold1442-36789	64166163	76186590	12020.4	194	61.961	0.985	0.01
332	582	-9	16	snp45214-scaffold617-88766	snp58629-scaffold955-1218153	88766	13331436	13242.7	220	60.194	0.995	0.005
332	582	-9	17	snp52375-scaffold779-1843278	snp53398-scaffold806-533477	173336	2550190	2376.85	35	67.91	0.971	0.029
332	582	-9	17	snp21838-scaffold2141-100896	snp43586-scaffold581-2548687	23668245	35753878	12085.6	202	59.83	0.99	0.01
332	582	-9	18	snp6129-scaffold1217-198677	snp21284-scaffold208-1287014	198677	5482462	5283.78	96	55.039	0.99	0.01
332	582	-9	18	snp22661-scaffold225-1558202	snp7200-scaffold1266-1838084	33177967	35358944	2180.98	36	60.583	0.944	0.056
332	582	-9	20	snp14704-scaffold1591-2133570	snp43233-scaffold575-1935754	12372230	14831568	2459.34	39	63.06	0.949	0.051
332	582	-9	20	snp30090-scaffold330-37182	snp46178-scaffold637-1512728	32813258	44586802	11773.5	174	67.664	0.994	0.006
332	582	-9	20	snp46165-scaffold637-942131	snp34079-scaffold40-5903859	45157399	47625233	2467.83	35	70.51	0.971	0.029
332	582	-9	21	snp57120-scaffold91-378716	snp57246-scaffold911-1690958	4147701	16445859	12298.2	221	55.648	0.991	0.009
332	582	-9	22	snp31673-scaffold351-4399403	snp3032-scaffold1091-1248846	13413181	29160277	15747.1	241	65.341	0.992	0.008
332	582	-9	23	snp37293-scaffold455-70883	snp38884-scaffold493-1167340	70883	6750400	6679.52	118	56.606	0.983	0.008
332	582	-9	23	snp10241-scaffold1368-1460228	snp46491-scaffold643-3102346	41855075	44283221	2428.15	38	63.899	0.947	0.053
332	582	-9	25	snp11639-scaffold143-550022	snp26131-scaffold2728-60394	32595382	40071160	7475.78	121	61.783	0.983	0.017
332	582	-9	28	snp19163-scaffold1927-625060	snp54818-scaffold838-2319803	6043337	14073817	8030.48	143	56.157	0.986	0.014
332	582	-9	30	snp13717-scaffold153-1593292	snp37951-scaffold47-1337018	52777340	55104705	2327.36	27	86.199	0.963	0.037
303	593	-9	1	snp16955-scaffold177-1087146	snp40295-scaffold514-1162885	121098939	140415818	19316.9	325	59.437	0.988	0.009
303	593	-9	2	snp19062-scaffold1917-98839	snp9800-scaffold1350-8204	0	3908725	3908.72	51	76.642	0.961	0.039
303	593	-9	2	snp9403-scaffold1341-2183979	snp26534-scaffold2760-100572	21062750	23256815	2194.07	40	54.852	0.95	0.05
303	593	-9	3	snp6320-scaffold1223-315475	snp15503-scaffold164-2555148	12096695	42212200	30115.5	486	61.966	0.994	0.004
303	593	-9	4	snp42421-scaffold5605-19602	snp18263-scaffold1851-182341	111592956	115925391	4332.44	61	71.024	0.984	0.016
303	593	-9	5	snp281-scaffold1007-629909	snp2312-scaffold107-948283	72719942	75974556	3254.61	43	75.689	0.953	0.047
303	593	-9	5	snp48911-scaffold698-1801000	snp14411-scaffold1573-29368	102808594	107995138	5186.54	73	71.049	0.959	0.027
303	593	-9	7	snp19395-scaffold196-553804	snp52610-scaffold786-385072	1416912	26227934	24811	393	63.132	0.995	0.005
303	593	-9	7	snp30584-scaffold339-1139065	snp59695-scaffold989-953846	42540403	80334620	37794.2	638	59.239	0.997	0.003
303	593	-9	9	snp15122-scaffold1614-402962	snp15589-scaffold1649-151739	165578	4916090	4750.51	86	55.239	0.988	0.012
303	593	-9	10	snp29460-scaffold319-294893	snp58338-scaffold947-2263384	22445005	30581366	8136.36	137	59.389	0.985	0.015
303	593	-9	13	snp56060-scaffold875-357393	snp5233-scaffold1180-746663	15142833	34700259	19557.4	319	61.309	0.994	0.006
303	593	-9	13	snp19340-scaffold1952-266047	snp45533-scaffold622-19903	78188746	80605116	2416.37	40	60.409	0.975	0.025
303	593	-9	14	snp55061-scaffold843-565250	snp8360-scaffold1300-91174	78525428	81453760	2928.33	45	65.074	0.956	0.044
303	593	-9	16	snp45223-scaffold617-531497	snp19685-scaffold1986-1695739	531497	3024959	2493.46	45	55.41	0.956	0.044
303	593	-9	16	snp44171-scaffold60-311215	snp58617-scaffold955-663056	5226468	13886533	8660.07	145	59.725	0.979	0.014
303	593	-9	19	snp15852-scaffold1667-180182	snp4647-scaffold1149-1315368	34517841	40106340	5588.5	81	68.994	0.975	0.025
303	593	-9	19	snp41280-scaffold537-292114	snp24041-scaffold2445-323505	55923470	62071915	6148.44	106	58.004	0.991	0.009
303	593	-9	22	snp54154-scaffold827-157276	snp55998-scaffold870-407847	41199143	56366411	15167.3	233	65.096	0.991	0.009
303	593	-9	25	snp22156-scaffold2188-401202	snp12402-scaffold1472-275076	127928	5494521	5366.59	83	64.658	0.988	0.012
303	593	-9	25	snp9542-scaffold1343-1905108	snp37495-scaffold4593-18217	30324737	41478468	11153.7	180	61.965	0.994	0.006
303	593	-9	26	snp10485-scaffold1374-59735	snp26622-scaffold278-548331	59735	5017234	4957.5	85	58.324	0.965	0.012
303	593	-9	27	snp59625-scaffold984-1352545	snp44466-scaffold604-1703999	296061	12175598	11879.5	216	54.998	0.991	0.005
303	593	-9	29	snp20638-scaffold2034-48575	snp16724-scaffold1752-197902	48575	14234484	14185.9	243	58.378	0.992	0.004
303	593	-9	30	snp34317-scaffold403-219114	snp45889-scaffold63-3236874	219114	31224786	31005.7	361	85.888	0.992	0.003
303	593	-9	30	snp45899-scaffold63-3766866	snp37925-scaffold47-76880	31754778	56364843	24610.1	276	89.167	1	0
303	593	-9	30	snp22034-scaffold217-81578	snp42410-scaffold560-208756	76930567	85133524	8202.96	84	97.654	1	0
303	593	-9	30	snp22794-scaffold228-126528	snp26009-scaffold27-120599	86399249	121193180	34793.9	476	73.096	0.998	0
262	60	-9	1	snp45814-scaffold629-339258	snp15714-scaffold1652-298142	26085274	28324950	2239.68	43	52.085	0.953	0.047
262	60	-9	1	snp32700-scaffold377-703633	snp48491-scaffold689-1336115	84309368	86349215	2039.85	38	53.68	0.947	0.053
262	60	-9	5	snp33366-scaffold392-83673	snp42499-scaffold562-1925592	56637105	59599945	2962.84	37	80.077	0.946	0.054
262	60	-9	7	snp30651-scaffold339-3840152	snp10060-scaffold1356-3389369	45241490	47289853	2048.36	31	66.076	0.935	0.065
262	60	-9	13	snp48641-scaffold691-99462	snp5935-scaffold1209-650225	60412099	63191518	2779.42	38	73.143	0.947	0.053
262	60	-9	15	snp29157-scaffold313-576814	snp34647-scaffold41-1853021	15703282	18156882	2453.6	41	59.844	0.951	0.049
262	60	-9	27	snp26248-scaffold275-1191080	snp37830-scaffold466-2161427	18337373	21113537	2776.16	42	66.099	0.952	0.048
262	60	-9	27	snp7041-scaffold126-767788	snp36494-scaffold439-884696	32497823	34857358	2359.53	38	62.093	0.947	0.053
262	60	-9	30	snp34354-scaffold403-2210152	snp45889-scaffold63-3236874	2210152	31224786	29014.6	345	84.1	0.997	0
262	60	-9	30	snp45899-scaffold63-3766866	snp37925-scaffold47-76880	31754778	56364843	24610.1	276	89.167	0.989	0.007
262	60	-9	30	snp22034-scaffold217-81578	snp42410-scaffold560-208756	76930567	85133524	8202.96	84	97.654	1	0
262	60	-9	30	snp22794-scaffold228-126528	snp26009-scaffold27-120599	86399249	121193180	34793.9	476	73.096	0.998	0
304	600	-9	1	snp47753-scaffold672-377445	snp32720-scaffold377-1606429	81089544	83406572	2317.03	37	62.622	0.946	0.054
304	600	-9	1	snp37481-scaffold458-284740	snp8565-scaffold1309-871471	134425682	137093647	2667.97	42	63.523	0.952	0.048
304	600	-9	4	snp46390-scaffold641-15471	snp15052-scaffold1609-678098	15471	2128311	2112.84	38	55.601	0.974	0.026
304	600	-9	5	snp14271-scaffold157-1177006	snp38477-scaffold486-4629898	18510813	20662634	2151.82	37	58.157	0.946	0.054
304	600	-9	6	snp12514-scaffold148-398691	snp12561-scaffold148-2524250	29237567	31363126	2125.56	35	60.73	0.943	0.057
304	600	-9	7	snp55235-scaffold85-2217820	snp29322-scaffold316-1724545	16437203	20379667	3942.46	55	71.681	0.964	0.036
304	600	-9	11	snp48769-scaffold693-382183	snp3251-scaffold1098-702237	2693067	4746703	2053.64	30	68.455	0.9	0.067
304	600	-9	12	snp35917-scaffold431-281538	snp35991-scaffold431-3621054	46748792	50088308	3339.52	61	54.746	0.967	0.033
304	600	-9	14	snp53679-scaffold818-280881	snp22069-scaffold218-117726	60770856	62794036	2023.18	30	67.439	0.933	0.067
304	600	-9	17	snp43339-scaffold578-93541	snp19724-scaffold199-879358	22214406	24648598	2434.19	42	57.957	0.952	0.048
304	600	-9	21	snp8914-scaffold1320-138093	snp6500-scaffold1230-926235	28342508	30714510	2372	42	56.476	0.929	0.048
304	600	-9	29	snp19096-scaffold192-186486	snp19857-scaffold1990-187834	16018007	18340993	2322.99	25	92.919	0.92	0.08
304	600	-9	30	snp34264-scaffold402-1705766	snp32864-scaffold380-352334	110143975	112991983	2848.01	33	86.303	0.939	0.061
305	620	-9	4	snp32085-scaffold362-167849	snp4494-scaffold1145-210200	91973376	94559201	2585.82	45	57.463	0.956	0.044
305	620	-9	5	snp2402-scaffold107-5006876	snp2456-scaffold107-7351739	80033149	82378012	2344.86	43	54.532	0.953	0.047
305	620	-9	6	snp12598-scaffold148-4201053	snp26769-scaffold281-1490752	33039929	35825633	2785.7	46	60.559	0.935	0.065
305	620	-9	6	snp2178-scaffold1066-928038	snp24471-scaffold248-2076504	72981945	75437604	2455.66	41	59.894	0.951	0.049
305	620	-9	6	snp9859-scaffold1352-658697	snp957-scaffold1025-1818742	93738088	96215626	2477.54	37	66.96	0.946	0.054
305	620	-9	7	snp1796-scaffold105-845243	snp15167-scaffold1620-439614	35763380	39064356	3300.98	54	61.129	0.963	0.037
305	620	-9	8	snp51980-scaffold764-1728963	snp59358-scaffold978-442863	24113932	27768276	3654.34	58	63.006	0.966	0.034
305	620	-9	10	snp9088-scaffold133-828527	snp9134-scaffold133-3043337	80457509	82672319	2214.81	32	69.213	0.938	0.062
305	620	-9	14	snp51179-scaffold75-1063121	snp13404-scaffold1518-229207	40061920	42119694	2057.77	32	64.305	0.938	0.062
305	620	-9	16	snp20883-scaffold205-1469807	snp14811-scaffold1599-426473	45565993	47694346	2128.35	31	68.657	0.935	0.065
305	620	-9	17	snp43358-scaffold578-961093	snp19745-scaffold199-1856803	23081958	25626043	2544.09	44	57.82	0.932	0.045
305	620	-9	17	snp30004-scaffold327-2439996	snp5901-scaffold1206-284866	53275220	56000181	2724.96	36	75.693	0.944	0.056
305	620	-9	18	snp33180-scaffold389-197743	snp21616-scaffold2118-458762	46674963	48992874	2317.91	33	70.24	0.939	0.061
305	620	-9	19	snp28408-scaffold303-2011688	snp15859-scaffold1667-494470	31534024	34832129	3298.11	54	61.076	0.944	0.056
305	620	-9	20	snp37258-scaffold454-445190	snp46201-scaffold637-2534856	41359201	43564674	2205.47	29	76.051	0.897	0.069
305	620	-9	20	snp34044-scaffold40-4483699	snp33951-scaffold40-437586	49045393	53091506	4046.11	68	59.502	0.941	0.059
305	620	-9	28	snp54829-scaffold838-2797392	snp56822-scaffold90-391851	14551406	17497858	2946.45	41	71.865	0.951	0.049
305	620	-9	30	snp22846-scaffold228-2819810	snp22895-scaffold228-5195721	89092531	91468442	2375.91	27	87.997	0.926	0.074
305	620	-9	30	snp13118-scaffold1501-431791	snp34250-scaffold402-1177365	106616569	109615574	2999.01	41	73.146	0.951	0.049
305	620	-9	30	snp34268-scaffold402-1872984	snp32895-scaffold380-1983982	110311193	114623631	4312.44	52	82.931	0.962	0.038
305	620	-9	30	snp19235-scaffold194-266905	snp26009-scaffold27-120599	119124040	121193180	2069.14	32	64.661	0.969	0.031
306	626	-9	1	snp40498-scaffold519-41547	snp40549-scaffold519-2256978	76316438	78531869	2215.43	39	56.806	0.949	0.051
306	626	-9	1	snp37544-scaffold46-1948609	snp59790-scaffold993-402707	151371167	153722582	2351.41	40	58.785	0.95	0.05
306	626	-9	2	snp51402-scaffold752-622207	snp29090-scaffold312-6224138	57405723	59807554	2401.83	33	72.783	0.939	0.061
306	626	-9	4	snp55951-scaffold87-764906	snp14143-scaffold1566-190371	23553756	26398407	2844.65	43	66.155	0.953	0.047
306	626	-9	4	snp42210-scaffold552-411188	snp10809-scaffold1385-304966	28710269	31171548	2461.28	26	94.665	0.923	0.077
306	626	-9	4	snp58449-scaffold950-1091993	snp36586-scaffold440-1977884	38594941	40714641	2119.7	38	55.782	0.947	0.053
306	626	-9	5	snp21678-scaffold212-1476665	snp28743-scaffold310-1646317	60582364	63705445	3123.08	54	57.835	0.944	0.056
306	626	-9	10	snp25096-scaffold259-806490	snp38096-scaffold475-262175	58778503	61182140	2403.64	41	58.625	0.927	0.049
306	626	-9	10	snp18171-scaffold185-15592180	snp18229-scaffold185-18105873	65128180	67641873	2513.69	43	58.458	0.93	0.07
306	626	-9	11	snp24344-scaffold247-6868002	snp24395-scaffold247-8900755	44221135	46253888	2032.75	37	54.939	0.946	0.054
306	626	-9	11	snp15206-scaffold1621-1016615	snp18074-scaffold185-11425763	59297135	61633401	2336.27	34	68.714	0.941	0.059
306	626	-9	14	snp23462-scaffold2365-274714	snp1840-scaffold1052-394906	65093413	68746528	3653.11	51	71.63	0.941	0.059
306	626	-9	15	snp14008-scaffold1553-670096	snp6671-scaffold1240-704652	8789349	10870537	2081.19	33	63.066	0.939	0.061
306	626	-9	15	snp41999-scaffold548-2440558	snp36782-scaffold445-3970317	28621045	30896775	2275.73	41	55.506	0.951	0.049
306	626	-9	16	snp1213-scaffold1030-3256861	snp11347-scaffold141-1122772	39717361	41892978	2175.62	26	83.678	0.923	0.077
306	626	-9	21	snp6509-scaffold1230-1266185	snp11036-scaffold1395-2217463	30374560	32781128	2406.57	52	46.28	0.962	0.038
306	626	-9	21	snp4194-scaffold1130-277767	snp36685-scaffold444-845321	35276457	37507098	2230.64	38	58.701	0.947	0.053
306	626	-9	22	snp13228-scaffold1509-202356	snp13326-scaffold1513-1418522	46155263	48416086	2260.82	31	72.93	0.935	0.065
306	626	-9	25	snp38331-scaffold485-341238	snp36451-scaffold438-1616353	17076314	19428471	2352.16	37	63.572	0.919	0.054
306	626	-9	30	snp34324-scaffold403-609731	snp45889-scaffold63-3236874	609731	31224786	30615.1	358	85.517	0.994	0
306	626	-9	30	snp45899-scaffold63-3766866	snp37925-scaffold47-76880	31754778	56364843	24610.1	276	89.167	0.996	0.004
306	626	-9	30	snp22034-scaffold217-81578	snp42410-scaffold560-208756	76930567	85133524	8202.96	84	97.654	0.988	0
306	626	-9	30	snp22794-scaffold228-126528	snp26009-scaffold27-120599	86399249	121193180	34793.9	476	73.096	0.996	0
307	665	-9	1	snp45626-scaffold627-116590	snp45675-scaffold627-2354247	39818492	42056149	2237.66	38	58.886	0.947	0.053
307	665	-9	1	snp7893-scaffold1284-251090	snp14222-scaffold1568-1471141	47673747	49969607	2295.86	25	91.834	0.92	0.08
307	665	-9	1	snp28567-scaffold306-420676	snp39045-scaffold495-3419	62928988	65568833	2639.84	43	61.392	0.953	0.047
307	665	-9	1	snp40498-scaffold519-41547	snp40550-scaffold519-2309106	76316438	78583997	2267.56	40	56.689	0.95	0.05
307	665	-9	1	snp423-scaffold1010-464616	snp27431-scaffold292-1036623	135466364	138216211	2749.85	50	54.997	0.94	0.06
307	665	-9	2	snp58400-scaffold948-261391	snp6599-scaffold1235-497829	3305696	5343497	2037.8	42	48.519	0.952	0.048
307	665	-9	2	snp35876-scaffold430-6396682	snp45001-scaffold614-947684	44278025	46541845	2263.82	44	51.45	0.955	0.045
307	665	-9	2	snp53854-scaffold82-7079793	snp53776-scaffold82-3672065	79407462	82815190	3407.73	40	85.193	0.95	0.05
307	665	-9	3	snp56227-scaffold879-1294250	snp15505-scaffold164-2632268	40100659	42135080	2034.42	32	63.576	0.938	0.062
307	665	-9	11	snp15208-scaffold1621-1116764	snp18084-scaffold185-11854388	59196986	61204776	2007.79	30	66.926	0.933	0.067
307	665	-9	13	snp56105-scaffold875-2284330	snp56057-scaffold875-264430	13215896	15235796	2019.9	24	84.163	0.958	0.042
307	665	-9	13	snp59126-scaffold97-602516	snp51609-scaffold758-682359	53740306	55764605	2024.3	24	84.346	0.958	0.042
307	665	-9	14	snp11120-scaffold14-2156786	snp11075-scaffold14-118201	69337012	71375597	2038.59	31	65.761	0.935	0.065
307	665	-9	16	snp24194-scaffold2466-139354	snp29875-scaffold324-1337235	7895062	10155231	2260.17	39	57.953	0.949	0.051
307	665	-9	16	snp32680-scaffold376-536914	snp8670-scaffold131-4051349	51590481	54366328	2775.85	45	61.685	0.956	0.044
307	665	-9	17	snp19739-scaffold199-1603109	snp19785-scaffold199-3698974	25372349	27468214	2095.86	35	59.882	0.943	0.057
307	665	-9	17	snp25664-scaffold264-2915226	snp155-scaffold1001-219681	67492458	69662523	2170.07	34	63.825	0.941	0.059
307	665	-9	18	snp9612-scaffold1344-1220933	snp34669-scaffold410-724581	38418060	40759552	2341.49	40	58.537	0.95	0.05
307	665	-9	22	snp13816-scaffold154-1030632	snp53627-scaffold816-1983006	32981979	34997182	2015.2	32	62.975	0.938	0.062
307	665	-9	22	snp13228-scaffold1509-202356	snp13326-scaffold1513-1418522	46155263	48416086	2260.82	31	72.93	0.935	0.065
307	665	-9	23	snp51767-scaffold761-2393223	snp47458-scaffold668-3057035	19174377	21671990	2497.61	37	67.503	0.946	0.054
307	665	-9	30	snp57026-scaffold905-1476283	snp13449-scaffold152-812937	36452999	39852703	3399.7	35	97.134	0.943	0.057
308	670	-9	1	snp23075-scaffold230-3957526	snp23032-scaffold230-1900614	129233480	131290392	2056.91	35	58.769	0.943	0.057
308	670	-9	2	snp12478-scaffold1478-37731	snp32318-scaffold367-665191	7404620	9409673	2005.05	41	48.904	0.951	0.049
308	670	-9	3	snp43616-scaffold582-1133000	snp6610-scaffold1236-408755	36646518	39011834	2365.32	28	84.476	0.929	0.071
308	670	-9	4	snp56774-scaffold9-996194	snp3263-scaffold11-105272	61174663	63530344	2355.68	46	51.21	0.957	0.043
308	670	-9	6	snp58062-scaffold94-4076449	snp58110-scaffold94-6171823	66974514	69069888	2095.37	30	69.846	0.933	0.067
308	670	-9	7	snp55208-scaffold85-903952	snp1219-scaffold1031-97579	17751071	21346333	3595.26	52	69.14	0.962	0.038
308	670	-9	7	snp7316-scaffold1269-2422878	snp24799-scaffold254-369527	55018612	57997743	2979.13	50	59.583	0.96	0.04
308	670	-9	14	snp34868-scaffold416-80353	snp23145-scaffold231-83906	58308882	61095042	2786.16	37	75.302	0.946	0.054
308	670	-9	16	snp32680-scaffold376-536914	snp8648-scaffold131-3083367	51590481	55334310	3743.83	66	56.725	0.97	0.03
308	670	-9	18	snp33188-scaffold389-527411	snp21628-scaffold2118-976766	46345295	48474870	2129.57	31	68.696	0.935	0.065
308	670	-9	19	snp1365-scaffold1038-556644	snp1417-scaffold1038-2852857	1396249	3692462	2296.21	38	60.427	0.947	0.053
308	670	-9	21	snp39938-scaffold51-1797435	snp18991-scaffold191-1575512	43175440	45777835	2602.39	47	55.37	0.957	0.043
308	670	-9	26	snp41130-scaffold532-1727870	snp11472-scaffold142-418851	20002650	22002936	2000.29	30	66.676	0.933	0.067
308	670	-9	30	snp34317-scaffold403-219114	snp45889-scaffold63-3236874	219114	31224786	31005.7	361	85.888	0.994	0
308	670	-9	30	snp45899-scaffold63-3766866	snp37925-scaffold47-76880	31754778	56364843	24610.1	276	89.167	0.996	0.004
308	670	-9	30	snp22034-scaffold217-81578	snp42410-scaffold560-208756	76930567	85133524	8202.96	84	97.654	1	0
308	670	-9	30	snp22794-scaffold228-126528	snp26009-scaffold27-120599	86399249	121193180	34793.9	476	73.096	0.996	0
309	675	-9	1	snp29901-scaffold325-292851	snp43718-scaffold586-770338	20703081	30524748	9821.67	171	57.437	0.982	0.012
309	675	-9	1	snp37413-scaffold456-3705533	snp37355-scaffold456-1285067	58742561	61163027	2420.47	42	57.63	0.929	0.071
309	675	-9	1	snp21686-scaffold2121-111802	snp48198-scaffold682-1656192	67729189	70442654	2713.47	41	66.182	0.951	0.049
309	675	-9	1	snp30197-scaffold332-1143124	snp8554-scaffold1309-382725	98620925	137582393	38961.5	659	59.122	0.995	0.005
309	675	-9	2	snp5726-scaffold1200-178160	snp10182-scaffold1365-503768	74639062	76702890	2063.83	34	60.701	0.941	0.059
309	675	-9	4	snp32092-scaffold362-492730	snp4495-scaffold1145-254201	92298257	94515200	2216.94	40	55.424	0.95	0.05
309	675	-9	6	snp31088-scaffold344-5399	snp49767-scaffold710-2189186	8144193	17198078	9053.89	149	60.764	0.98	0.013
309	675	-9	10	snp6865-scaffold1250-16316	snp56411-scaffold886-526473	269103	7301946	7032.84	134	52.484	0.993	0.007
309	675	-9	12	snp48840-scaffold697-11041	snp9675-scaffold1347-109324	11041	2094898	2083.86	35	59.539	0.971	0.029
309	675	-9	14	snp17800-scaffold1849-453727	snp23208-scaffold2316-504047	12122571	14390647	2268.08	33	68.73	0.939	0.061
309	675	-9	14	snp3463-scaffold1107-24404	snp13138-scaffold1501-1324300	27526531	29867759	2341.23	40	58.531	0.95	0.05
309	675	-9	15	snp22029-scaffold2168-30341	snp31942-scaffold358-169720	22634208	40222308	17588.1	306	57.477	0.987	0.007
309	675	-9	17	snp21208-scaffold207-4288220	snp13338-scaffold1514-257358	16043043	21615365	5572.32	105	53.07	0.971	0.029
309	675	-9	17	snp19794-scaffold199-4071121	snp16567-scaffold1747-359617	27840361	30547244	2706.88	40	67.672	0.95	0.05
309	675	-9	20	snp46225-scaffold637-3551906	snp46178-scaffold637-1512728	42547624	44586802	2039.18	23	88.66	0.957	0.043
309	675	-9	20	snp34020-scaffold40-3370481	snp54671-scaffold836-379807	50158611	67702508	17543.9	322	54.484	0.994	0.006
309	675	-9	21	snp8718-scaffold1311-74456	snp6489-scaffold1230-433888	28881370	31206857	2325.49	43	54.081	0.953	0.047
309	675	-9	30	snp34317-scaffold403-219114	snp45889-scaffold63-3236874	219114	31224786	31005.7	361	85.888	0.994	0
309	675	-9	30	snp45899-scaffold63-3766866	snp37925-scaffold47-76880	31754778	56364843	24610.1	276	89.167	0.996	0.004
309	675	-9	30	snp22034-scaffold217-81578	snp42410-scaffold560-208756	76930567	85133524	8202.96	84	97.654	1	0
309	675	-9	30	snp22794-scaffold228-126528	snp26009-scaffold27-120599	86399249	121193180	34793.9	476	73.096	0.996	0
310	683	-9	1	snp12627-scaffold1480-810003	snp14216-scaffold1568-1226159	45720761	50214589	4493.83	61	73.669	0.967	0.033
310	683	-9	3	snp10461-scaffold1373-1795960	snp11942-scaffold144-4621573	64698601	67032499	2333.9	41	56.924	0.951	0.049
310	683	-9	9	snp472-scaffold1011-1685451	snp3879-scaffold1122-385665	19803838	22230912	2427.07	39	62.233	0.949	0.051
310	683	-9	10	snp48021-scaffold68-426568	snp25205-scaffold259-5678340	51185517	53906653	2721.14	43	63.282	0.907	0.07
310	683	-9	13	snp39575-scaffold503-1672537	snp22476-scaffold2223-394927	20528851	22613233	2084.38	30	69.479	0.933	0.067
310	683	-9	22	snp13248-scaffold1509-1051778	snp12827-scaffold1497-406791	47004685	50241498	3236.81	44	73.564	0.955	0.045
310	683	-9	26	snp11759-scaffold1434-199128	snp55149-scaffold847-1571414	4269676	6511732	2242.06	35	64.059	0.943	0.057
310	683	-9	30	snp38680-scaffold491-937292	snp1321-scaffold1035-1258380	46953147	49316677	2363.53	28	84.412	0.929	0.071
310	683	-9	30	snp13707-scaffold153-1007408	snp37925-scaffold47-76880	53363224	56364843	3001.62	41	73.21	0.976	0.024
310	683	-9	30	snp4598-scaffold1147-1502709	snp59898-scaffold997-649501	73170954	76199389	3028.43	33	91.771	0.97	0.03
310	683	-9	30	snp49660-scaffold71-2210078	snp2133-scaffold1064-1709444	99960134	102254524	2294.39	30	76.48	0.933	0.067
311	693	-9	1	snp37431-scaffold456-4482113	snp37380-scaffold456-2366020	57965981	60082074	2116.09	37	57.192	0.946	0.054
311	693	-9	2	snp9443-scaffold1341-3844009	snp9380-scaffold1341-1102747	19402720	22143982	2741.26	43	63.75	0.953	0.047
311	693	-9	11	snp45598-scaffold625-86015	snp33655-scaffold395-1470896	12920298	15034039	2113.74	26	81.298	0.962	0.038
311	693	-9	12	snp50148-scaffold717-3231844	snp50201-scaffold717-5536344	23616785	25921285	2304.5	36	64.014	0.944	0.056
311	693	-9	12	snp11155-scaffold140-1305879	snp38271-scaffold481-1547380	37063343	39069596	2006.25	32	62.695	0.938	0.062
311	693	-9	13	snp27797-scaffold298-41343	snp5414-scaffold1188-2181656	60603443	64196090	3592.65	50	71.853	0.94	0.06
311	693	-9	14	snp5331-scaffold1184-194029	snp56165-scaffold877-693930	77870664	79897036	2026.37	27	75.051	0.926	0.074
311	693	-9	17	snp43541-scaffold581-367170	snp43586-scaffold581-2548687	33572361	35753878	2181.52	35	62.329	0.943	0.057
311	693	-9	19	snp12043-scaffold1444-331722	snp1598-scaffold1046-115941	13479018	15802163	2323.14	43	54.027	0.953	0.047
311	693	-9	21	snp38835-scaffold492-2991755	snp38766-scaffold492-190783	38386151	41187123	2800.97	58	48.293	0.966	0.034
311	693	-9	30	snp34324-scaffold403-609731	snp45889-scaffold63-3236874	609731	31224786	30615.1	358	85.517	0.992	0
311	693	-9	30	snp45899-scaffold63-3766866	snp37925-scaffold47-76880	31754778	56364843	24610.1	276	89.167	0.993	0.004
311	693	-9	30	snp22034-scaffold217-81578	snp42410-scaffold560-208756	76930567	85133524	8202.96	84	97.654	0.988	0
311	693	-9	30	snp22794-scaffold228-126528	snp26009-scaffold27-120599	86399249	121193180	34793.9	476	73.096	0.996	0
312	716	-9	1	snp25592-scaffold263-3708075	snp26946-scaffold285-1551825	112031135	114485164	2454.03	39	62.924	0.949	0.051
312	716	-9	2	snp20454-scaffold202-3840234	snp20531-scaffold202-7152937	33616977	36929680	3312.7	53	62.504	0.962	0.038
312	716	-9	6	snp7834-scaffold1281-1711923	snp41443-scaffold539-1617020	86609696	88868406	2258.71	42	53.779	0.952	0.048
312	716	-9	7	snp10059-scaffold1356-3331987	snp57908-scaffold938-17770	47347235	50697091	3349.86	50	66.997	0.94	0.06
312	716	-9	7	snp50807-scaffold735-554504	snp59725-scaffold990-400730	78797749	81387233	2589.48	49	52.847	0.959	0.041
312	716	-9	8	snp55272-scaffold851-1019799	snp33332-scaffold391-2923940	1476853	3986852	2510	38	66.053	0.947	0.053
312	716	-9	8	snp14845-scaffold16-100279	snp30027-scaffold328-324508	10575370	12779385	2204.01	35	62.972	0.943	0.057
312	716	-9	14	snp1845-scaffold1052-673150	snp11092-scaffold14-829462	68468284	70664336	2196.05	38	57.791	0.947	0.053
312	716	-9	18	snp33221-scaffold389-1913185	snp19471-scaffold1967-292021	44959521	47164826	2205.3	34	64.862	0.941	0.059
312	716	-9	20	snp30096-scaffold330-305983	snp43375-scaffold579-673621	32544457	34581051	2036.59	32	63.644	0.938	0.062
312	716	-9	29	snp2847-scaffold1083-1087503	snp52989-scaffold796-564039	26746927	28760645	2013.72	31	64.959	0.935	0.065
312	716	-9	30	snp38746-scaffold491-4378241	snp38707-scaffold491-2152572	43512198	45737867	2225.67	28	79.488	0.929	0.071
312	716	-9	30	snp1295-scaffold1035-62238	snp13709-scaffold153-1133933	50512819	53236699	2723.88	28	97.281	0.929	0.071
313	717	-9	1	snp29528-scaffold320-224554	snp37554-scaffold46-2356397	148256884	150963379	2706.49	45	60.144	0.933	0.044
313	717	-9	3	snp44024-scaffold595-5657142	snp43925-scaffold595-1095567	89638236	94199811	4561.57	79	57.741	0.975	0.025
313	717	-9	4	snp58445-scaffold950-950129	snp36587-scaffold440-2034445	38453077	40658080	2205	40	55.125	0.95	0.05
313	717	-9	4	snp31311-scaffold345-7623023	snp31230-scaffold345-4320684	47769513	51071852	3302.34	57	57.936	0.965	0.035
313	717	-9	4	snp31183-scaffold345-2147499	snp31133-scaffold345-3986	53245037	55388550	2143.51	42	51.036	0.952	0.048
313	717	-9	6	snp59025-scaffold968-2710978	snp12550-scaffold148-2045943	28792431	30884819	2092.39	36	58.122	0.944	0.056
313	717	-9	6	snp11725-scaffold1432-168501	snp24455-scaffold248-1401391	71885307	74762491	2877.18	48	59.941	0.958	0.042
313	717	-9	7	snp30631-scaffold339-3009796	snp10013-scaffold1356-1211722	44411134	49467500	5056.37	75	67.418	0.973	0.027
313	717	-9	9	snp53244-scaffold802-744834	snp19356-scaffold1955-316041	15491981	17802247	2310.27	32	72.196	0.938	0.062
313	717	-9	9	snp4768-scaffold1159-223723	snp35463-scaffold427-2232564	38199417	42548398	4348.98	74	58.77	0.946	0.027
313	717	-9	11	snp2879-scaffold1086-455870	snp24246-scaffold247-2392068	36897164	39745201	2848.04	44	64.728	0.955	0.045
313	717	-9	12	snp24147-scaffold246-1855514	snp41085-scaffold531-1956811	16204743	18261791	2057.05	36	57.14	0.944	0.056
313	717	-9	12	snp30422-scaffold335-1614000	snp11179-scaffold140-2426358	34143365	38183822	4040.46	58	69.663	0.966	0.034
313	717	-9	13	snp39573-scaffold503-1586361	snp22476-scaffold2223-394927	20442675	22613233	2170.56	32	67.83	0.938	0.062
313	717	-9	13	snp49035-scaffold7-3120456	snp48987-scaffold7-902114	29271538	31489880	2218.34	36	61.621	0.944	0.056
313	717	-9	13	snp48981-scaffold7-677172	snp5249-scaffold1180-1455023	31714822	33991899	2277.08	28	81.324	0.929	0.071
313	717	-9	13	snp27797-scaffold298-41343	snp5927-scaffold1209-294269	60603443	62835562	2232.12	30	74.404	0.933	0.067
313	717	-9	14	snp54-scaffold10-713573	snp34542-scaffold406-499340	6296182	8322033	2025.85	36	56.274	0.944	0.056
313	717	-9	16	snp1213-scaffold1030-3256861	snp44057-scaffold597-23009	39717361	42026903	2309.54	29	79.639	0.931	0.069
313	717	-9	16	snp41500-scaffold540-415637	snp41555-scaffold540-2821829	68059253	70465445	2406.19	38	63.321	0.947	0.053
313	717	-9	22	snp4731-scaffold1155-282834	snp2968-scaffold109-2592216	6548591	9242391	2693.8	49	54.976	0.959	0.041
313	717	-9	29	snp54105-scaffold825-334221	snp2839-scaffold1083-752904	24354504	26412328	2057.82	39	52.765	0.949	0.051
313	717	-9	30	snp34318-scaffold403-302467	snp45889-scaffold63-3236874	302467	31224786	30922.3	360	85.895	0.997	0
313	717	-9	30	snp45899-scaffold63-3766866	snp37925-scaffold47-76880	31754778	56364843	24610.1	276	89.167	0.996	0.004
313	717	-9	30	snp22034-scaffold217-81578	snp42410-scaffold560-208756	76930567	85133524	8202.96	84	97.654	1	0
313	717	-9	30	snp22794-scaffold228-126528	snp26009-scaffold27-120599	86399249	121193180	34793.9	476	73.096	0.992	0
314	745	-9	2	snp29022-scaffold312-3534368	snp28972-scaffold312-1497689	62497324	64534003	2036.68	36	56.574	0.944	0.056
314	745	-9	2	snp46046-scaffold631-2770085	snp30947-scaffold341-2610046	91527465	94767347	3239.88	51	63.527	0.961	0.039
314	745	-9	6	snp49773-scaffold710-2455417	snp42243-scaffold553-586410	16931847	19439848	2508	39	64.308	0.949	0.051
314	745	-9	9	snp35445-scaffold427-1433316	snp35493-scaffold427-3534874	41749150	43850708	2101.56	31	67.792	0.935	0.065
314	745	-9	12	snp35974-scaffold431-2859919	snp36019-scaffold431-4952845	49327173	51420099	2092.93	35	59.798	0.943	0.057
314	745	-9	14	snp42609-scaffold566-1191094	snp42661-scaffold566-3541454	74620191	76970551	2350.36	44	53.417	0.955	0.045
314	745	-9	15	snp6679-scaffold1240-1093197	snp32433-scaffold37-632064	10481992	12613088	2131.1	37	57.597	0.946	0.054
314	745	-9	15	snp42022-scaffold548-3543704	snp36760-scaffold445-3132344	29724191	31734748	2010.56	40	50.264	0.95	0.05
314	745	-9	17	snp19728-scaffold199-1062204	snp19807-scaffold199-4607099	24831444	28376339	3544.89	60	59.082	0.95	0.05
314	745	-9	17	snp46855-scaffold653-3667683	snp4655-scaffold1150-287397	43155705	45756670	2600.97	50	52.019	0.96	0.04
314	745	-9	18	snp22642-scaffold225-808984	snp7186-scaffold1266-1237928	33927185	35959100	2031.91	35	58.055	0.943	0.057
314	745	-9	24	snp1751-scaffold1049-364675	snp55510-scaffold86-783167	25778220	28204542	2426.32	26	93.32	0.962	0.038
314	745	-9	29	snp50892-scaffold738-124110	snp45179-scaffold615-953377	2684956	4827236	2142.28	34	63.008	0.941	0.059
314	745	-9	29	snp22977-scaffold2292-39826	snp15249-scaffold1624-618046	38916085	41234468	2318.38	35	66.24	0.943	0.057
314	745	-9	30	snp37083-scaffold450-23561	snp4617-scaffold1147-2607160	71617305	74275405	2658.1	27	98.448	0.926	0.074
315	757	-9	1	snp32706-scaffold377-968493	snp48503-scaffold689-1802577	84044508	86815677	2771.17	53	52.286	0.925	0.075
315	757	-9	1	snp23028-scaffold230-1726609	snp8550-scaffold1309-170802	131464397	137794316	6329.92	102	62.058	0.961	0.039
315	757	-9	3	snp23399-scaffold2345-28221	snp47127-scaffold659-3192636	19480032	23979986	4499.95	85	52.941	0.976	0.024
315	757	-9	4	snp7099-scaffold1264-42116	snp32100-scaffold362-811160	89831744	92616687	2784.94	43	64.766	0.953	0.047
315	757	-9	8	snp33311-scaffold391-2063322	snp14909-scaffold16-2835578	4847470	7840071	2992.6	50	59.852	0.96	0.04
315	757	-9	8	snp52016-scaffold764-3253353	snp59357-scaffold978-400618	25638322	27726031	2087.71	29	71.99	0.931	0.069
315	757	-9	8	snp42374-scaffold56-368954	snp34744-scaffold412-724942	87084594	89189794	2105.2	44	47.845	0.955	0.045
315	757	-9	13	snp44898-scaffold611-2246341	snp25738-scaffold265-1319315	4124456	6315050	2190.59	39	56.169	0.949	0.051
315	757	-9	13	snp56269-scaffold881-191775	snp12989-scaffold150-414297	43773470	46329093	2555.62	57	44.835	0.965	0.035
315	757	-9	18	snp35614-scaffold43-365920	snp14607-scaffold1589-2375527	23784917	26526463	2741.55	43	63.757	0.93	0.047
315	757	-9	27	snp56359-scaffold883-322720	snp18621-scaffold1881-642009	31407216	34003235	2596.02	39	66.565	0.949	0.051
315	757	-9	28	snp42447-scaffold561-1026306	snp16623-scaffold175-1516481	20772623	23315509	2542.89	37	68.727	0.946	0.054
315	757	-9	30	snp13703-scaffold153-815599	snp37925-scaffold47-76880	53555033	56364843	2809.81	37	75.941	0.973	0.027
316	768	-9	4	snp36548-scaffold440-328940	snp49188-scaffold701-1730463	42363585	44423087	2059.5	38	54.197	0.947	0.053
316	768	-9	5	snp48875-scaffold698-181195	snp49614-scaffold709-681779	101188789	105356206	4167.42	64	65.116	0.969	0.031
316	768	-9	7	snp55223-scaffold85-1626441	snp29293-scaffold316-398273	17028582	19053395	2024.81	24	84.367	0.917	0.083
316	768	-9	8	snp51328-scaffold750-1127615	snp32248-scaffold366-1440617	79414734	84185965	4771.23	80	59.64	0.95	0.05
316	768	-9	9	snp23270-scaffold2326-249726	snp32004-scaffold359-1625387	7735206	11430766	3695.56	66	55.993	0.97	0.03
316	768	-9	11	snp33695-scaffold395-3158501	snp21905-scaffold215-1107455	16721644	20403553	3681.91	64	57.53	0.953	0.047
316	768	-9	11	snp9766-scaffold135-2742440	snp40608-scaffold52-927904	25513240	27884596	2371.36	44	53.894	0.955	0.045
316	768	-9	13	snp48719-scaffold691-3522528	snp48662-scaffold691-1087196	56989033	59424365	2435.33	41	59.398	0.951	0.049
316	768	-9	15	snp14418-scaffold1574-200302	snp54739-scaffold837-2657136	51911892	54244674	2332.78	46	50.713	0.957	0.043
316	768	-9	16	snp39407-scaffold500-1791940	snp17229-scaffold18-306769	19875610	24338683	4463.07	70	63.758	0.971	0.029
316	768	-9	30	snp34317-scaffold403-219114	snp45889-scaffold63-3236874	219114	31224786	31005.7	361	85.888	0.997	0.003
316	768	-9	30	snp45899-scaffold63-3766866	snp37925-scaffold47-76880	31754778	56364843	24610.1	276	89.167	0.993	0.004
316	768	-9	30	snp22034-scaffold217-81578	snp42410-scaffold560-208756	76930567	85133524	8202.96	84	97.654	1	0
316	768	-9	30	snp22794-scaffold228-126528	snp26009-scaffold27-120599	86399249	121193180	34793.9	476	73.096	0.992	0
317	792	-9	1	snp29922-scaffold325-1136180	snp37992-scaffold472-342556	21546410	23746879	2200.47	32	68.765	0.938	0.062
317	792	-9	1	snp33034-scaffold385-2021519	snp54647-scaffold835-428812	35236784	39272991	4036.21	77	52.418	0.974	0.026
317	792	-9	4	snp38631-scaffold49-1863239	snp44367-scaffold603-4222719	8437686	11900239	3462.55	61	56.763	0.967	0.033
317	792	-9	4	snp23313-scaffold233-1223454	snp34119-scaffold400-1664685	82221496	84251999	2030.5	26	78.096	0.962	0.038
317	792	-9	6	snp42239-scaffold553-359292	snp30540-scaffold337-912353	19666966	22370829	2703.86	44	61.451	0.955	0.045
317	792	-9	10	snp33729-scaffold397-105677	snp31462-scaffold349-469492	36004963	38891312	2886.35	48	60.132	0.958	0.042
317	792	-9	12	snp50158-scaffold717-3694429	snp50256-scaffold717-7991210	24079370	28376151	4296.78	72	59.678	0.972	0.028
317	792	-9	12	snp35951-scaffold431-1803588	snp36002-scaffold431-4134514	48270842	50601768	2330.93	42	55.498	0.929	0.071
317	792	-9	12	snp32059-scaffold3606-142712	snp16366-scaffold1726-50077	80660825	83550647	2889.82	53	54.525	0.981	0.019
317	792	-9	18	snp22656-scaffold225-1363682	snp7176-scaffold1266-811094	33372487	36385934	3013.45	51	59.087	0.961	0.039
317	792	-9	18	snp9612-scaffold1344-1220933	snp34675-scaffold410-976402	38418060	40507731	2089.67	35	59.705	0.943	0.057
317	792	-9	19	snp32150-scaffold364-346237	snp21730-scaffold2131-253228	45371808	47641591	2269.78	41	55.361	0.951	0.049
317	792	-9	25	snp8798-scaffold1314-2196510	snp55822-scaffold866-591249	11514134	14602823	3088.69	44	70.197	0.955	0.045
317	792	-9	30	snp34317-scaffold403-219114	snp45889-scaffold63-3236874	219114	31224786	31005.7	361	85.888	0.994	0.003
317	792	-9	30	snp45899-scaffold63-3766866	snp37925-scaffold47-76880	31754778	56364843	24610.1	276	89.167	1	0
317	792	-9	30	snp22034-scaffold217-81578	snp42410-scaffold560-208756	76930567	85133524	8202.96	84	97.654	0.988	0
317	792	-9	30	snp22794-scaffold228-126528	snp26009-scaffold27-120599	86399249	121193180	34793.9	476	73.096	0.998	0
318	797	-9	4	snp31563-scaffold350-1920320	snp36577-scaffold440-1618747	37354466	41073778	3719.31	71	52.385	0.972	0.028
318	797	-9	6	snp30837-scaffold340-1758169	snp18676-scaffold1887-253272	11776663	13856347	2079.68	36	57.769	0.944	0.056
318	797	-9	6	snp41607-scaffold541-1677448	snp27087-scaffold289-1394901	52323275	55451660	3128.39	55	56.88	0.964	0.036
318	797	-9	6	snp943-scaffold1025-1266496	snp31692-scaffold352-126675	95663380	98104481	2441.1	45	54.247	0.956	0.044
318	797	-9	11	snp52061-scaffold768-743716	snp54096-scaffold824-994065	54758371	57271967	2513.6	43	58.456	0.953	0.047
318	797	-9	12	snp41062-scaffold531-955436	snp50095-scaffold717-1165016	19263166	21549957	2286.79	37	61.805	0.946	0.054
318	797	-9	12	snp38257-scaffold481-962876	snp53672-scaffold817-1154415	39654100	41879272	2225.17	29	76.73	0.966	0.034
318	797	-9	14	snp58863-scaffold963-342613	snp51256-scaffold75-4322489	34432285	36802552	2370.27	41	57.811	0.951	0.049
318	797	-9	16	snp1201-scaffold1030-2629697	snp44079-scaffold597-1058297	40344525	43062191	2717.67	40	67.942	0.95	0.05
318	797	-9	20	snp25422-scaffold262-2515206	snp25468-scaffold262-4523797	24642174	26650765	2008.59	34	59.076	0.941	0.059
318	797	-9	20	snp45373-scaffold62-1580060	snp45426-scaffold62-3872419	28790549	31082908	2292.36	41	55.911	0.951	0.049
318	797	-9	23	snp47454-scaffold668-2866943	snp47392-scaffold668-225186	21862082	24503839	2641.76	56	47.174	0.964	0.036
318	797	-9	24	snp27285-scaffold290-1911021	snp54528-scaffold833-42376	36745849	38789435	2043.59	39	52.4	0.949	0.051
318	797	-9	26	snp41125-scaffold532-1539040	snp11486-scaffold142-1080414	20191480	22664499	2473.02	37	66.838	0.919	0.054
318	797	-9	30	snp22885-scaffold228-4603797	snp8131-scaffold1299-636633	90876518	92991723	2115.2	27	78.341	0.926	0.074
318	797	-9	30	snp49624-scaffold71-474949	snp2099-scaffold1064-208275	101695263	103755693	2060.43	25	82.417	0.92	0.08
318	797	-9	30	snp19698-scaffold1989-304659	snp13113-scaffold1501-193208	104268726	106377986	2109.26	27	78.121	0.926	0.074
319	800	-9	1	snp14644-scaffold1590-329787	snp25837-scaffold266-2571843	120724276	122920561	2196.28	38	57.797	0.947	0.053
319	800	-9	2	snp20474-scaffold202-4718162	snp20524-scaffold202-6859911	34494905	36636654	2141.75	35	61.193	0.943	0.057
319	800	-9	4	snp15772-scaffold1654-1272739	snp56794-scaffold9-1835501	58258865	60335356	2076.49	38	54.645	0.947	0.053
319	800	-9	4	snp53960-scaffold820-2000234	snp27698-scaffold295-6418257	65114818	67144463	2029.64	36	56.379	0.944	0.056
319	800	-9	7	snp1798-scaffold105-925177	snp2501-scaffold1070-90390	35683446	38375713	2692.27	45	59.828	0.956	0.044
319	800	-9	9	snp59048-scaffold969-924417	snp59754-scaffold992-1213901	32005570	36761694	4756.12	75	63.415	0.973	0.027
319	800	-9	9	snp47007-scaffold657-533364	snp29399-scaffold318-1053717	48450300	52716650	4266.35	59	72.311	0.949	0.051
319	800	-9	11	snp33623-scaffold395-37067	snp33670-scaffold395-2058687	13600210	15621830	2021.62	27	74.875	0.926	0.074
319	800	-9	12	snp30428-scaffold335-1839052	snp11130-scaffold140-192208	33918313	35949672	2031.36	30	67.712	0.933	0.067
319	800	-9	14	snp23524-scaffold237-1680303	snp59962-scaffold998-1446858	45837202	49123167	3285.97	50	65.719	0.96	0.04
319	800	-9	15	snp45802-scaffold628-2301085	snp58549-scaffold953-311366	42693212	45065299	2372.09	37	64.11	0.946	0.054
319	800	-9	16	snp8624-scaffold131-2001386	snp3670-scaffold112-546257	56416291	58964033	2547.74	43	59.25	0.953	0.047
319	800	-9	30	snp34317-scaffold403-219114	snp45889-scaffold63-3236874	219114	31224786	31005.7	361	85.888	1	0
319	800	-9	30	snp45899-scaffold63-3766866	snp37925-scaffold47-76880	31754778	56364843	24610.1	276	89.167	0.996	0.004
319	800	-9	30	snp22034-scaffold217-81578	snp42410-scaffold560-208756	76930567	85133524	8202.96	84	97.654	1	0
319	800	-9	30	snp22794-scaffold228-126528	snp26009-scaffold27-120599	86399249	121193180	34793.9	476	73.096	0.989	0
9	Y110	-9	1	snp26531-scaffold276-9704860	snp6994-scaffold1257-1350265	98263154	102526031	4262.88	73	58.396	0.973	0.014
9	Y110	-9	2	snp35226-scaffold422-709410	snp28233-scaffold301-237878	13714712	26434990	12720.3	211	60.286	0.976	0.009
9	Y110	-9	2	snp29092-scaffold312-6335328	snp29022-scaffold312-3534368	59696364	62497324	2800.96	40	70.024	0.95	0.05
9	Y110	-9	2	snp8295-scaffold130-1599967	snp56631-scaffold895-535141	127436666	135409132	7972.47	130	61.327	0.977	0.008
9	Y110	-9	3	snp15479-scaffold164-1477033	snp11956-scaffold144-5207849	43290315	66446223	23155.9	382	60.618	0.987	0.005
9	Y110	-9	5	snp38524-scaffold487-1071536	snp6043-scaffold1213-294043	102188	5711854	5609.67	89	63.03	0.966	0.011
9	Y110	-9	5	snp8935-scaffold1322-262746	snp15809-scaffold1657-496033	85616577	108896470	23279.9	361	64.487	0.989	0.006
9	Y110	-9	6	snp58971-scaffold968-250280	snp16822-scaffold1760-904920	26331733	34261735	7930	132	60.076	0.955	0.023
9	Y110	-9	6	snp48608-scaffold690-2754955	snp8927-scaffold1321-128489	102309689	114263833	11954.1	186	64.27	0.995	0.005
9	Y110	-9	7	snp40003-scaffold510-1861937	snp15564-scaffold1647-222516	5508582	8397245	2888.66	44	65.651	0.932	0.045
9	Y110	-9	7	snp35132-scaffold420-1407253	snp29825-scaffold323-3014209	62890845	64950135	2059.29	32	64.353	0.938	0.062
9	Y110	-9	7	snp20147-scaffold2-5854780	snp20066-scaffold2-2350862	86519430	90023348	3503.92	59	59.388	0.932	0.068
9	Y110	-9	9	snp15122-scaffold1614-402962	snp32041-scaffold36-813794	165578	3566655	3401.08	60	56.685	0.95	0.017
9	Y110	-9	9	snp29405-scaffold318-1325161	snp19125-scaffold1923-395718	52445206	67008781	14563.6	257	56.668	0.988	0.004
9	Y110	-9	9	snp39171-scaffold5-134446	snp23856-scaffold2403-26641	83539979	90267441	6727.46	111	60.608	0.982	0.009
9	Y110	-9	10	snp6865-scaffold1250-16316	snp21964-scaffold216-12983	269103	2919101	2650	60	44.167	0.967	0.017
9	Y110	-9	11	snp41016-scaffold53-254271	snp13680-scaffold1529-8775	254271	5968119	5713.85	95	60.146	0.979	0.011
9	Y110	-9	12	snp48840-scaffold697-11041	snp22536-scaffold223-1105346	11041	6979104	6968.06	99	70.384	0.97	0
9	Y110	-9	12	snp22533-scaffold223-1007445	snp50115-scaffold717-1928815	7077005	22313756	15236.8	266	57.281	0.985	0.004
9	Y110	-9	12	snp55048-scaffold842-324525	snp27917-scaffold2999-88892	69164369	71681862	2517.49	42	59.94	0.976	0.024
9	Y110	-9	13	snp6098-scaffold1216-702482	snp15113-scaffold1613-631397	9777661	41852935	32075.3	513	62.525	0.988	0.004
9	Y110	-9	14	snp13369-scaffold1516-195935	snp19595-scaffold1975-776672	10439588	12907904	2468.32	31	79.623	0.903	0.065
9	Y110	-9	14	snp58861-scaffold963-269391	snp51259-scaffold75-4471314	34505507	36653727	2148.22	36	59.673	0.917	0.056
9	Y110	-9	16	snp45214-scaffold617-88766	snp55907-scaffold869-1609456	88766	31507422	31418.7	526	59.731	0.987	0.002
9	Y110	-9	18	snp22656-scaffold225-1363682	snp7183-scaffold1266-1095601	33372487	36101427	2728.94	46	59.325	0.957	0.043
9	Y110	-9	20	snp45429-scaffold62-3980419	snp46182-scaffold637-1672894	31190908	44426636	13235.7	196	67.529	0.98	0.01
9	Y110	-9	20	snp46152-scaffold637-339372	snp25972-scaffold269-333000	45760158	53862191	8102.03	127	63.796	0.976	0
9	Y110	-9	20	snp25974-scaffold269-428510	snp58523-scaffold952-1022244	53957701	60523935	6566.23	119	55.178	0.983	0.008
9	Y110	-9	22	snp21240-scaffold2073-421602	snp12246-scaffold1458-111917	25482065	55356236	29874.2	483	61.851	0.986	0.004
9	Y110	-9	26	snp26121-scaffold2722-60964	snp23484-scaffold2369-104390	46093927	50152710	4058.78	62	65.464	0.968	0.016
9	Y110	-9	29	snp20638-scaffold2034-48575	snp261-scaffold1006-1589820	48575	9349164	9300.59	151	61.593	0.974	0.013
9	Y110	-9	30	snp34330-scaffold403-907163	snp57479-scaffold92-420201	907163	4137450	3230.29	40	80.757	0.925	0.05
9	Y110	-9	30	snp51586-scaffold757-1764748	snp17139-scaffold179-1319427	24237224	26668386	2431.16	27	90.043	0.889	0.074
9	Y110	-9	30	snp20226-scaffold200-1233684	snp38703-scaffold491-1938241	41899423	45952198	4052.78	47	86.229	0.936	0.064
9	Y110	-9	30	snp46948-scaffold655-802840	snp26009-scaffold27-120599	116937948	121193180	4255.23	59	72.123	0.966	0.017
157	Y1136	-9	1	snp50715-scaffold731-103033	snp45640-scaffold627-834807	37921830	40536709	2614.88	43	60.811	0.93	0.047
157	Y1136	-9	1	snp40578-scaffold519-3551827	snp47775-scaffold672-1474992	79826718	82187091	2360.37	36	65.566	0.944	0.056
157	Y1136	-9	1	snp48545-scaffold689-3536365	snp26374-scaffold276-2938522	88549465	91496816	2947.35	53	55.61	0.962	0.038
157	Y1136	-9	2	snp35732-scaffold430-358954	snp35841-scaffold430-4825730	38240297	42707073	4466.78	87	51.342	0.977	0.023
157	Y1136	-9	3	snp10455-scaffold1373-1553998	snp11893-scaffold144-2247492	64456639	69406580	4949.94	79	62.657	0.975	0.025
157	Y1136	-9	3	snp5206-scaffold118-2955604	snp5144-scaffold118-78758	82269590	85146436	2876.85	32	89.901	0.938	0.062
157	Y1136	-9	4	snp1972-scaffold1055-861505	snp3290-scaffold1100-189627	26081495	30025751	3944.26	58	68.004	0.966	0.034
157	Y1136	-9	4	snp58444-scaffold950-893556	snp36552-scaffold440-512198	38396504	42180327	3783.82	69	54.838	0.971	0.029
157	Y1136	-9	4	snp49161-scaffold701-574652	snp5017-scaffold117-1301865	43267276	46678254	3410.98	64	53.297	0.953	0.047
157	Y1136	-9	4	snp31242-scaffold345-4791528	snp31170-scaffold345-1562863	50601008	53829673	3228.66	52	62.09	0.962	0.038
157	Y1136	-9	6	snp31735-scaffold354-25231	snp4237-scaffold1131-373570	25231	2972121	2946.89	50	58.938	0.98	0.02
157	Y1136	-9	7	snp2743-scaffold1079-1611449	snp29287-scaffold316-161510	15916719	18816632	2899.91	35	82.855	0.943	0.057
157	Y1136	-9	7	snp2502-scaffold1070-140215	snp57585-scaffold921-345791	38425538	41055448	2629.91	32	82.185	0.938	0.062
157	Y1136	-9	7	snp4754-scaffold1158-507335	snp56894-scaffold901-379677	79714628	82219945	2505.32	45	55.674	0.956	0.044
157	Y1136	-9	9	snp43432-scaffold579-3151763	snp50501-scaffold725-645901	62667662	65761893	3094.23	54	57.301	0.944	0.056
157	Y1136	-9	10	snp38103-scaffold475-580669	snp18155-scaffold185-14817110	60863646	64353110	3489.46	62	56.282	0.968	0.032
157	Y1136	-9	11	snp4281-scaffold1133-765349	snp37470-scaffold457-647434	32455378	35682447	3227.07	48	67.231	0.958	0.042
157	Y1136	-9	20	snp52468-scaffold782-1102435	snp57389-scaffold913-2326208	5205817	8946394	3740.58	68	55.008	0.941	0.059
157	Y1136	-9	20	snp52287-scaffold776-495832	snp44695-scaffold607-1523046	36230301	38249278	2018.98	28	72.106	0.929	0.071
157	Y1136	-9	20	snp34001-scaffold40-2519111	snp25977-scaffold269-588317	51009981	54117508	3107.53	53	58.633	0.962	0.038
157	Y1136	-9	26	snp31703-scaffold353-177044	snp47605-scaffold67-4502456	28824450	31466962	2642.51	48	55.052	0.938	0.062
157	Y1136	-9	30	snp38759-scaffold491-5082666	snp38713-scaffold491-2431379	42807773	45459060	2651.29	34	77.979	0.941	0.059
159	Y1152	-9	1	snp11822-scaffold1438-1084369	snp40273-scaffold514-201070	125698770	139454003	13755.2	235	58.533	0.987	0.009
159	Y1152	-9	2	snp27444-scaffold2925-58706	snp56631-scaffold895-535141	133166886	135409132	2242.25	37	60.601	0.973	0.027
159	Y1152	-9	3	snp55790-scaffold865-429460	snp26116-scaffold2721-73622	2914052	6132056	3218	50	64.36	0.96	0.04
159	Y1152	-9	3	snp56495-scaffold89-972939	snp47888-scaffold675-821243	10234090	26055504	15821.4	250	63.286	0.988	0.008
159	Y1152	-9	3	snp16966-scaffold1771-385659	snp23574-scaffold238-136566	88562744	100446217	11883.5	197	60.322	0.99	0.01
159	Y1152	-9	4	snp44307-scaffold603-1684974	snp49442-scaffold704-2614671	14437984	34091284	19653.3	301	65.293	0.99	0.007
159	Y1152	-9	5	snp28711-scaffold310-280356	snp32965-scaffold383-946746	62339484	70715073	8375.59	140	59.826	0.986	0.014
159	Y1152	-9	5	snp2460-scaffold107-7537875	snp51698-scaffold76-1244848	82564148	96440683	13876.5	223	62.227	0.982	0.013
159	Y1152	-9	6	snp31735-scaffold354-25231	snp16174-scaffold170-467229	25231	6018234	5993	100	59.93	0.99	0.01
159	Y1152	-9	6	snp41595-scaffold541-1176061	snp27074-scaffold289-834056	52824662	54890815	2066.15	40	51.654	0.925	0.05
159	Y1152	-9	6	snp6953-scaffold1255-276605	snp18930-scaffold1907-196507	108237574	111540304	3302.73	52	63.514	0.962	0.038
159	Y1152	-9	7	snp36391-scaffold437-681011	snp55330-scaffold853-1341911	9300871	85633067	76332.2	1223	62.414	0.995	0.002
159	Y1152	-9	7	snp20048-scaffold2-1616869	snp8092-scaffold1294-392345	90757341	92766654	2009.31	36	55.814	0.944	0.056
159	Y1152	-9	7	snp50290-scaffold718-1325357	snp21514-scaffold210-673526	92896427	104543214	11646.8	185	62.956	0.989	0.011
159	Y1152	-9	8	snp10155-scaffold1363-75823	snp51985-scaffold764-1931368	2633605	24316337	21682.7	372	58.287	0.992	0.005
159	Y1152	-9	8	snp3857-scaffold1121-1521681	snp28007-scaffold300-349822	29770824	35134904	5364.08	84	63.858	0.976	0.024
159	Y1152	-9	8	snp34173-scaffold401-641468	snp16246-scaffold1709-208471	97696671	111015725	13319.1	243	54.811	0.996	0.004
159	Y1152	-9	9	snp436-scaffold1011-159516	snp3912-scaffold1122-1803134	18277903	23648381	5370.48	92	58.375	0.978	0.022
159	Y1152	-9	10	snp6865-scaffold1250-16316	snp56259-scaffold88-679210	269103	62123624	61854.5	1043	59.304	0.996	0.001
159	Y1152	-9	10	snp18170-scaffold185-15551037	snp1444-scaffold104-957951	65087037	73537125	8450.09	145	58.276	0.986	0.014
159	Y1152	-9	10	snp16891-scaffold1764-2527897	snp2582-scaffold1076-688748	77996242	85605970	7609.73	126	60.395	0.984	0.016
159	Y1152	-9	11	snp24293-scaffold247-4539140	snp24397-scaffold247-8994694	41892273	46347827	4455.55	76	58.626	0.947	0.026
159	Y1152	-9	11	snp17926-scaffold185-5155620	snp20819-scaffold204-6079240	67903544	79138503	11235	169	66.479	0.988	0.012
159	Y1152	-9	11	snp39297-scaffold50-1480921	snp7950-scaffold1288-25206	87130708	105280016	18149.3	298	60.904	0.993	0.003
159	Y1152	-9	12	snp13607-scaffold1526-283262	snp52093-scaffold77-713534	72054115	76513873	4459.76	72	61.941	0.972	0.028
159	Y1152	-9	13	snp56095-scaffold875-1833851	snp39549-scaffold503-517711	13666375	19374025	5707.65	78	73.175	0.974	0.026
159	Y1152	-9	13	snp48989-scaffold7-1017746	snp30508-scaffold3368-271161	31374248	33617128	2242.88	30	74.763	0.933	0.067
159	Y1152	-9	13	snp15412-scaffold1634-419042	snp45545-scaffold622-595021	37444989	80029998	42585	728	58.496	0.995	0.003
159	Y1152	-9	14	snp1527-scaffold1041-360292	snp21447-scaffold209-1814027	2337520	15711923	13374.4	207	64.611	0.981	0.01
159	Y1152	-9	15	snp16099-scaffold1694-477121	snp24187-scaffold2464-167480	1102	8523533	8522.43	107	79.649	0.991	0.009
159	Y1152	-9	15	snp41995-scaffold548-2296455	snp36740-scaffold445-2314496	28476942	32552596	4075.65	82	49.703	0.976	0.024
159	Y1152	-9	15	snp41682-scaffold542-1835927	snp1721-scaffold1048-1141503	48115307	50474203	2358.9	36	65.525	0.972	0.028
159	Y1152	-9	15	snp30348-scaffold334-105349	snp40455-scaffold516-2313421	71759765	74498381	2738.62	46	59.535	0.957	0.043
159	Y1152	-9	15	snp13351-scaffold1515-104223	snp18271-scaffold1853-370674	75128233	78972597	3844.36	57	67.445	0.965	0.018
159	Y1152	-9	16	snp19649-scaffold1986-194943	snp16416-scaffold173-825382	1524163	3633511	2109.35	40	52.734	0.95	0.05
159	Y1152	-9	16	snp50562-scaffold727-524836	snp50607-scaffold727-2570602	36422470	38468236	2045.77	33	61.993	0.939	0.061
159	Y1152	-9	17	snp52375-scaffold779-1843278	snp55404-scaffold858-1126629	173336	10648088	10474.8	166	63.101	0.988	0
159	Y1152	-9	17	snp55388-scaffold858-438489	snp21121-scaffold207-592328	11336228	19738935	8402.71	148	56.775	0.986	0.007
159	Y1152	-9	17	snp52694-scaffold79-1120701	snp5963-scaffold121-932566	39310462	60100906	20790.4	343	60.614	0.985	0.006
159	Y1152	-9	18	snp6129-scaffold1217-198677	snp21288-scaffold208-1443197	198677	5326279	5127.6	93	55.136	0.989	0.011
159	Y1152	-9	19	snp57766-scaffold931-490627	snp39528-scaffold502-668354	7603570	11317160	3713.59	38	97.726	0.921	0.053
159	Y1152	-9	19	snp28467-scaffold303-4653894	snp41318-scaffold537-1947652	34176230	57579008	23402.8	370	63.251	0.992	0.008
159	Y1152	-9	21	snp15643-scaffold165-2278221	snp15596-scaffold165-247785	52208708	54239144	2030.44	36	56.401	0.944	0.056
159	Y1152	-9	22	snp6780-scaffold1248-112465	snp53489-scaffold813-184794	1897578	23258863	21361.3	351	60.858	0.989	0.006
159	Y1152	-9	22	snp12244-scaffold1458-16655	snp17687-scaffold1833-317909	55260974	57818560	2557.59	35	73.074	0.971	0.029
159	Y1152	-9	26	snp55547-scaffold861-80127	snp1016-scaffold1027-270897	25306306	40565358	15259.1	266	57.365	0.996	0.004
159	Y1152	-9	27	snp26273-scaffold275-2228676	snp37867-scaffold466-3649788	17299777	19625176	2325.4	36	64.594	0.944	0.056
159	Y1152	-9	28	snp42428-scaffold561-184652	snp16634-scaffold175-1969947	21614277	23768975	2154.7	36	59.853	0.944	0.056
159	Y1152	-9	29	snp53027-scaffold796-2259243	snp53109-scaffold799-3314781	27065441	35344601	8279.16	130	63.686	0.985	0.015
159	Y1152	-9	29	snp19378-scaffold1959-234101	snp25314-scaffold2606-438718	45300580	47801716	2501.14	31	80.682	0.935	0.065
159	Y1152	-9	30	snp57534-scaffold92-3040234	snp7241-scaffold1267-1199972	6757483	9488223	2730.74	38	71.862	0.947	0.053
10	Y116	-9	1	snp54639-scaffold835-137194	snp45685-scaffold627-2804359	39564609	42506261	2941.65	49	60.034	0.939	0.061
10	Y116	-9	2	snp28969-scaffold312-1388268	snp33501-scaffold393-881696	64643424	66823703	2180.28	34	64.126	0.941	0.059
10	Y116	-9	5	snp33374-scaffold392-560614	snp42475-scaffold562-828885	56160164	58503238	2343.07	27	86.781	0.926	0.074
10	Y116	-9	6	snp12519-scaffold148-593643	snp12568-scaffold148-2825398	29432519	31664274	2231.76	33	67.629	0.939	0.061
10	Y116	-9	6	snp35067-scaffold42-1336746	snp41617-scaffold541-2103611	49371788	51897112	2525.32	45	56.118	0.956	0.044
10	Y116	-9	7	snp20089-scaffold2-3367800	snp20036-scaffold2-1137876	89006410	91236334	2229.92	38	58.682	0.947	0.053
10	Y116	-9	7	snp4686-scaffold1152-451586	snp9337-scaffold134-1925120	96155335	98997025	2841.69	49	57.994	0.959	0.041
10	Y116	-9	7	snp47732-scaffold671-1068702	snp23718-scaffold2395-94106	101707202	106502640	4795.44	80	59.943	0.988	0.013
10	Y116	-9	9	snp3895-scaffold1122-1069822	snp40812-scaffold524-586041	22915069	25628918	2713.85	56	48.462	0.964	0.036
10	Y116	-9	9	snp337-scaffold1008-1825993	snp46998-scaffold657-144936	46778564	48838728	2060.16	42	49.052	0.952	0.048
10	Y116	-9	10	snp43092-scaffold572-2021517	snp8046-scaffold1291-644100	93006666	95034696	2028.03	45	45.067	0.956	0.044
10	Y116	-9	14	snp53679-scaffold818-280881	snp22099-scaffold218-1468320	60770856	64144630	3373.77	56	60.246	0.964	0.036
10	Y116	-9	16	snp37107-scaffold4500-153110	snp30135-scaffold331-569546	47189009	50476061	3287.05	49	67.083	0.959	0.041
10	Y116	-9	19	snp16341-scaffold1721-317358	snp1391-scaffold1038-1667450	317358	2507055	2189.7	34	64.403	0.971	0.029
10	Y116	-9	20	snp15541-scaffold1642-20140	snp25951-scaffold2687-306281	66804789	71198426	4393.64	77	57.06	0.987	0.013
10	Y116	-9	21	snp15099-scaffold1612-239226	snp14928-scaffold160-716116	23362856	25534731	2171.88	28	77.567	0.964	0.036
10	Y116	-9	24	snp8219-scaffold13-2217923	snp643-scaffold102-427153	16675410	19320585	2645.18	49	53.983	0.959	0.041
10	Y116	-9	24	snp53207-scaffold800-1206608	snp1545-scaffold1042-597491	26214668	32525868	6311.2	93	67.862	0.978	0.022
10	Y116	-9	26	snp41133-scaffold532-1878985	snp11470-scaffold142-316754	19851535	21900839	2049.3	31	66.107	0.935	0.065
10	Y116	-9	26	snp18566-scaffold1878-73354	snp19906-scaffold1992-1628282	36042871	38129948	2087.08	37	56.407	0.946	0.054
10	Y116	-9	29	snp15239-scaffold1624-202691	snp14544-scaffold1587-393028	40819113	44727089	3907.98	56	69.785	0.964	0.036
10	Y116	-9	30	snp22845-scaffold228-2769584	snp57458-scaffold918-576082	89042305	91778909	2736.6	33	82.927	0.939	0.061
160	Y1165	-9	1	snp12632-scaffold1480-984227	snp40543-scaffold519-2003544	45546537	78278435	32731.9	554	59.083	0.993	0.004
160	Y1165	-9	1	snp13278-scaffold1510-179897	snp6971-scaffold1257-339758	80232251	101515524	21283.3	365	58.31	0.989	0.005
160	Y1165	-9	1	snp58271-scaffold945-1355736	snp25581-scaffold263-3254595	107823894	111577655	3753.76	65	57.75	0.938	0.062
160	Y1165	-9	1	snp25824-scaffold266-1975998	snp11799-scaffold1438-138696	123516406	126644443	3128.04	56	55.858	0.964	0.036
160	Y1165	-9	1	snp23040-scaffold230-2336253	snp22994-scaffold230-178964	130854753	133012042	2157.29	31	69.59	0.935	0.065
160	Y1165	-9	2	snp35254-scaffold422-1796631	snp6767-scaffold1245-1143582	12627491	16763147	4135.66	73	56.653	0.959	0.041
160	Y1165	-9	2	snp45052-scaffold614-3306013	snp45102-scaffold614-5330651	48900174	50924812	2024.64	38	53.28	0.895	0.053
160	Y1165	-9	3	snp56229-scaffold879-1378594	snp1647-scaffold1047-270904	40016315	54482822	14466.5	229	63.173	0.987	0.009
160	Y1165	-9	4	snp44377-scaffold603-4653594	snp5002-scaffold117-642490	11469364	46018879	34549.5	565	61.15	0.991	0.004
160	Y1165	-9	4	snp34133-scaffold400-2196489	snp10855-scaffold1386-1371212	84783803	100841421	16057.6	274	58.604	0.985	0.007
160	Y1165	-9	5	snp9057-scaffold1329-713250	snp12791-scaffold149-2823184	35745646	39077421	3331.78	60	55.53	0.983	0.017
160	Y1165	-9	5	snp28856-scaffold310-6430774	snp6385-scaffold1225-62028	68489902	71126119	2636.22	40	65.905	0.95	0.05
160	Y1165	-9	6	snp9874-scaffold1352-1298563	snp935-scaffold1025-947040	93098222	95343924	2245.7	37	60.695	0.946	0.054
160	Y1165	-9	6	snp8107-scaffold1296-559216	snp23633-scaffold2388-205831	107396881	110097742	2700.86	46	58.714	0.957	0.043
160	Y1165	-9	7	snp30650-scaffold339-3809353	snp10060-scaffold1356-3389369	45210691	47289853	2079.16	32	64.974	0.938	0.062
160	Y1165	-9	8	snp14866-scaffold16-940401	snp51950-scaffold764-422321	9735248	22807290	13072	222	58.883	0.986	0.009
160	Y1165	-9	9	snp11566-scaffold1423-722715	snp45574-scaffold623-64283	68343445	74004552	5661.11	93	60.872	0.978	0.022
160	Y1165	-9	10	snp1505-scaffold104-3682685	snp18439-scaffold1868-399196	70812391	83372101	12559.7	208	60.383	0.99	0.01
160	Y1165	-9	11	snp18010-scaffold185-8765215	snp17932-scaffold185-5389632	64293949	67669532	3375.58	57	59.221	0.965	0.035
160	Y1165	-9	11	snp17923-scaffold185-5023087	snp17874-scaffold185-3009604	68036077	70049560	2013.48	38	52.986	0.947	0.053
160	Y1165	-9	11	snp46795-scaffold653-1081818	snp7950-scaffold1288-25206	98968198	105280016	6311.82	102	61.881	0.98	0.01
160	Y1165	-9	12	snp48840-scaffold697-11041	snp8081-scaffold1293-871286	11041	3490088	3479.05	59	58.967	0.983	0.017
160	Y1165	-9	12	snp35998-scaffold431-3995520	snp42747-scaffold568-2652118	50462774	64656544	14193.8	228	62.253	0.982	0.013
160	Y1165	-9	12	snp55045-scaffold842-194649	snp28547-scaffold305-1846181	69294245	71335174	2040.93	33	61.846	0.909	0.061
160	Y1165	-9	14	snp13151-scaffold1501-1973993	snp51198-scaffold75-1896925	29218066	39228116	10010	174	57.529	0.983	0.017
160	Y1165	-9	14	snp11118-scaffold14-2076125	snp35400-scaffold425-1710205	69417673	71663684	2246.01	34	66.059	0.941	0.059
160	Y1165	-9	19	snp16341-scaffold1721-317358	snp55439-scaffold859-537840	317358	8632136	8314.78	126	65.99	0.992	0.008
160	Y1165	-9	22	snp23952-scaffold2419-305572	snp55998-scaffold870-407847	53356024	56366411	3010.39	49	61.436	0.959	0.041
160	Y1165	-9	23	snp39700-scaffold505-1413779	snp19948-scaffold1995-450355	35332963	46142201	10809.2	184	58.746	0.984	0.011
160	Y1165	-9	24	snp27731-scaffold296-229568	snp37128-scaffold451-674351	12048741	14337114	2288.37	38	60.22	0.947	0.053
160	Y1165	-9	26	snp31713-scaffold353-668645	snp47622-scaffold67-5276382	28332849	30693036	2360.19	41	57.566	0.951	0.049
160	Y1165	-9	29	snp59590-scaffold983-855495	snp38559-scaffold489-237567	5218458	21106357	15887.9	276	57.565	0.982	0.007
160	Y1165	-9	30	snp53283-scaffold803-113265	snp26009-scaffold27-120599	118018548	121193180	3174.63	48	66.138	0.979	0.021
161	Y1173	-9	1	snp15429-scaffold1636-52810	snp19491-scaffold197-88308	13459847	15809457	2349.61	40	58.74	0.95	0.05
161	Y1173	-9	3	snp7791-scaffold1280-234365	snp17647-scaffold183-426251	4341142	6632028	2290.89	30	76.363	0.933	0.067
161	Y1173	-9	5	snp5560-scaffold1195-1131719	snp33535-scaffold394-475059	40082511	42195986	2113.47	28	75.481	0.929	0.071
161	Y1173	-9	7	snp55208-scaffold85-903952	snp29310-scaffold316-1240281	17751071	19895403	2144.33	27	79.42	0.926	0.074
161	Y1173	-9	9	snp35434-scaffold427-902686	snp35481-scaffold427-3011046	41218520	43326880	2108.36	30	70.279	0.933	0.067
161	Y1173	-9	11	snp33681-scaffold395-2518718	snp45265-scaffold618-1451984	16081861	18370614	2288.75	38	60.23	0.947	0.053
161	Y1173	-9	11	snp4271-scaffold1133-318600	snp28660-scaffold309-1166432	32008629	34352826	2344.2	38	61.689	0.947	0.053
161	Y1173	-9	13	snp12993-scaffold150-602846	snp13093-scaffold150-5103276	46517642	51018072	4500.43	72	62.506	0.972	0.028
161	Y1173	-9	14	snp56185-scaffold877-1483968	snp10385-scaffold1371-201164	79106998	81161323	2054.32	36	57.065	0.944	0.056
161	Y1173	-9	17	snp44772-scaffold609-1824337	snp29989-scaffold327-1737814	51434709	53977402	2542.69	30	84.756	0.933	0.067
161	Y1173	-9	27	snp37787-scaffold466-371395	snp55735-scaffold864-2435553	22903569	25136536	2232.97	27	82.702	0.926	0.074
161	Y1173	-9	30	snp45828-scaffold63-241151	snp45874-scaffold63-2520884	28229063	30508796	2279.73	25	91.189	0.92	0.08
161	Y1173	-9	30	snp20219-scaffold200-919128	snp38734-scaffold491-3791606	41584867	44098833	2513.97	31	81.096	0.968	0.032
161	Y1173	-9	30	snp8154-scaffold1299-1793790	snp3524-scaffold111-934119	94148880	96233783	2084.9	32	65.153	0.938	0.062
162	Y1186	-9	2	snp20502-scaffold202-5919258	snp35732-scaffold430-358954	35696001	38240297	2544.3	40	63.607	0.95	0.05
162	Y1186	-9	3	snp11948-scaffold144-4887639	snp11885-scaffold144-1853931	66766433	69800141	3033.71	45	67.416	0.956	0.044
162	Y1186	-9	5	snp19026-scaffold1911-461654	snp6051-scaffold1213-683354	3998060	6101165	2103.11	34	61.856	0.941	0.059
162	Y1186	-9	5	snp38452-scaffold486-3602643	snp38407-scaffold486-1565149	21689889	23727383	2037.49	39	52.243	0.949	0.051
162	Y1186	-9	6	snp2184-scaffold1066-1143061	snp24479-scaffold248-2451728	73196968	75812828	2615.86	43	60.834	0.93	0.047
162	Y1186	-9	7	snp5706-scaffold12-878521	snp55325-scaffold853-1145347	83412536	85436503	2023.97	21	96.379	0.905	0.095
162	Y1186	-9	9	snp5444-scaffold1191-474703	snp29392-scaffold318-731121	50414983	53039246	2624.26	37	70.926	0.946	0.054
162	Y1186	-9	9	snp36983-scaffold448-3561668	snp36919-scaffold448-833973	75422228	78149923	2727.7	48	56.827	0.958	0.042
162	Y1186	-9	9	snp36908-scaffold448-388502	snp36846-scaffold447-2328534	78595394	81076900	2481.51	54	45.954	0.963	0.037
162	Y1186	-9	11	snp10204-scaffold1367-10938	snp33940-scaffold4-2482429	92208619	94825183	2616.56	47	55.672	0.957	0.043
162	Y1186	-9	14	snp6202-scaffold1218-1458758	snp13140-scaffold1501-1458598	27657164	29733461	2076.3	35	59.323	0.943	0.057
162	Y1186	-9	25	snp8772-scaffold1314-1136855	snp55822-scaffold866-591249	12573789	14602823	2029.03	25	81.161	0.96	0.04
162	Y1186	-9	25	snp36471-scaffold438-2572877	snp36421-scaffold438-304921	18471947	20739903	2267.96	31	73.16	0.935	0.065
162	Y1186	-9	30	snp57494-scaffold92-1204832	snp57546-scaffold92-3625156	4922081	7342405	2420.32	30	80.677	0.933	0.067
162	Y1186	-9	30	snp22034-scaffold217-81578	snp46116-scaffold634-204180	76930567	80005954	3075.39	41	75.009	0.951	0.049
162	Y1186	-9	30	snp49625-scaffold71-536391	snp2099-scaffold1064-208275	101633821	103755693	2121.87	26	81.61	0.923	0.077
164	Y1199	-9	1	snp2254-scaffold1069-1074598	snp21810-scaffold214-913729	63977904	66578949	2601.05	43	60.489	0.953	0.047
164	Y1199	-9	1	snp47780-scaffold672-1675518	snp48483-scaffold689-1007850	82387617	86020950	3633.33	68	53.431	0.971	0.029
164	Y1199	-9	1	snp26369-scaffold276-2691363	snp26421-scaffold276-4938369	91249657	93496663	2247.01	38	59.132	0.947	0.053
164	Y1199	-9	1	snp26485-scaffold276-7715356	snp11316-scaffold1409-409506	96273650	100213869	3940.22	64	61.566	0.938	0.031
164	Y1199	-9	1	snp27183-scaffold29-1781056	snp25850-scaffold266-3109944	117818144	122382460	4564.32	75	60.858	0.947	0.027
164	Y1199	-9	2	snp45038-scaffold614-2614891	snp45119-scaffold614-6126134	48209052	51720295	3511.24	59	59.513	0.949	0.034
164	Y1199	-9	2	snp30940-scaffold341-2331289	snp37772-scaffold464-5183682	95046104	97518065	2471.96	39	63.384	0.923	0.051
164	Y1199	-9	3	snp24987-scaffold257-736460	snp10470-scaffold1373-2223004	62412212	65125645	2713.43	47	57.733	0.957	0.043
164	Y1199	-9	3	snp15907-scaffold167-1006196	snp5191-scaffold118-2309717	80861741	82915477	2053.74	27	76.064	0.926	0.074
164	Y1199	-9	3	snp7974-scaffold129-475937	snp44018-scaffold595-5279898	87701049	90015480	2314.43	41	56.45	0.951	0.049
164	Y1199	-9	10	snp11064-scaffold1399-478714	snp4962-scaffold1169-117342	1864234	4620910	2756.68	54	51.05	0.926	0.037
164	Y1199	-9	10	snp25098-scaffold259-885542	snp18111-scaffold185-13052518	58699451	62588518	3889.07	63	61.731	0.968	0.032
164	Y1199	-9	15	snp34620-scaffold41-664456	snp26574-scaffold277-1673412	16968317	19256616	2288.3	38	60.218	0.947	0.053
164	Y1199	-9	16	snp15701-scaffold1651-417790	snp8671-scaffold131-4090863	52021928	54326814	2304.89	37	62.294	0.946	0.054
164	Y1199	-9	17	snp43339-scaffold578-93541	snp19717-scaffold199-615554	22214406	24384794	2170.39	36	60.289	0.944	0.056
164	Y1199	-9	19	snp10645-scaffold1377-2106495	snp23992-scaffold244-245992	23605701	25958287	2352.59	37	63.583	0.919	0.054
164	Y1199	-9	21	snp14986-scaffold1600-88598	snp15622-scaffold165-1334271	49547423	53152658	3605.24	60	60.087	0.967	0.033
164	Y1199	-9	22	snp31669-scaffold351-4234620	snp31610-scaffold351-1876960	13577964	15935624	2357.66	35	67.362	0.943	0.057
11	Y125	-9	2	snp5747-scaffold1200-1017132	snp53896-scaffold82-8809426	75478034	77677829	2199.8	37	59.454	0.946	0.054
11	Y125	-9	2	snp40371-scaffold515-3188873	snp46006-scaffold631-1021304	89676227	93276246	3600.02	55	65.455	0.945	0.055
11	Y125	-9	3	snp23725-scaffold2397-52627	snp47923-scaffold675-2372748	25091536	27607009	2515.47	41	61.353	0.951	0.049
11	Y125	-9	4	snp817-scaffold1021-1126095	snp10856-scaffold1386-1414015	86475937	100884224	14408.3	240	60.035	0.992	0.008
11	Y125	-9	6	snp59025-scaffold968-2710978	snp12569-scaffold148-2871286	28792431	31710162	2917.73	45	64.838	0.956	0.044
11	Y125	-9	6	snp16462-scaffold1734-259330	snp8927-scaffold1321-128489	110961310	114263833	3302.52	45	73.389	0.978	0.022
11	Y125	-9	7	snp30651-scaffold339-3840152	snp10044-scaffold1356-2693733	45241490	47985489	2744	40	68.6	0.95	0.05
11	Y125	-9	7	snp29803-scaffold323-2056984	snp29758-scaffold323-36161	65907360	67928183	2020.82	32	63.151	0.938	0.062
11	Y125	-9	8	snp33293-scaffold391-1286934	snp14878-scaffold16-1543851	5623858	9131798	3507.94	63	55.682	0.968	0.032
11	Y125	-9	8	snp28195-scaffold300-8629201	snp47170-scaffold66-751072	43414283	45561162	2146.88	37	58.024	0.919	0.054
[truncated: 2,447 more rows]

## Sheet: ROH overlaps information
	POOL	FID	IID	PHE	CHR	SNP1	SNP2	BP1	BP2	KB	NSNP	NSIM	GRP
	S1	315	757	-9	30	snp13703-scaffold153-815599	snp37925-scaffold47-76880	53555033	56364843	2809.81	37	11	1			FID	系谱id
	S1	35	Y471	-9	30	snp13706-scaffold153-960292	snp37925-scaffold47-76880	53410340	56364843	2954.5	40	13	1			IID	个体id
	S1	32	Y414	-9	30	snp13706-scaffold153-960292	snp37925-scaffold47-76880	53410340	56364843	2954.5	40	8	1			PHE	表型
	S1	310	683	-9	30	snp13707-scaffold153-1007408	snp37925-scaffold47-76880	53363224	56364843	3001.62	41	14	1*			CHR	染色体号
	S1	11	Y125	-9	30	snp13710-scaffold153-1192393	snp37945-scaffold47-1077007	53178239	55364716	2186.48	27	5	1			SNP1	ROH起始位点名称
	S1	70	Y5045	-9	30	snp1322-scaffold1035-1309459	snp37944-scaffold47-1040199	49265598	55401524	6135.93	70	5	1			SNP2	ROH终止位点名称
	S1	58	Y1482	-9	30	snp18508-scaffold187-1838533	snp37925-scaffold47-76880	48521541	56364843	7843.3	91	4	1			BP1	起始位置
	S1	279	283	-9	30	snp45899-scaffold63-3766866	snp37925-scaffold47-76880	31754778	56364843	24610.1	276	6	1			BP2	终止位置
	S1	251	5029	-9	30	snp45899-scaffold63-3766866	snp37925-scaffold47-76880	31754778	56364843	24610.1	276	2	1			KB	ROH长度
	S1	57	Y1471	-9	30	snp45899-scaffold63-3766866	snp37925-scaffold47-76880	31754778	56364843	24610.1	276	3	1			NSNP	ROH中SNP数量
	S1	256	5084	-9	30	snp45899-scaffold63-3766866	snp37925-scaffold47-76880	31754778	56364843	24610.1	276	4	1			NSIM	池中与此匹配的段数
	S1	300	555	-9	30	snp45899-scaffold63-3766866	snp37925-scaffold47-76880	31754778	56364843	24610.1	276	4	1			GRP	每个片段的等位基因匹配分组
	S1	255	5075	-9	30	snp13707-scaffold153-1007408	snp37925-scaffold47-76880	53363224	56364843	3001.62	41	8	2
	S1	56	Y1468	-9	30	snp13711-scaffold153-1287400	snp37925-scaffold47-76880	53083232	56364843	3281.61	44	8	2*
	S1	332	582	-9	30	snp13717-scaffold153-1593292	snp37951-scaffold47-1337018	52777340	55104705	2327.36	27	8	2
	S1	266	120	-9	30	snp45899-scaffold63-3766866	snp37925-scaffold47-76880	31754778	56364843	24610.1	276	2	2
	S1	263	103	-9	30	snp45899-scaffold63-3766866	snp37925-scaffold47-76880	31754778	56364843	24610.1	276	2	2
	S1	247	341-2	-9	30	snp45899-scaffold63-3766866	snp37925-scaffold47-76880	31754778	56364843	24610.1	276	3	2
	S1	262	60	-9	30	snp45899-scaffold63-3766866	snp37925-scaffold47-76880	31754778	56364843	24610.1	276	3	2
	S1	34	Y421	-9	30	snp45899-scaffold63-3766866	snp37925-scaffold47-76880	31754778	56364843	24610.1	276	3	2
	S1	24	Y369	-9	30	snp13690-scaffold153-192274	snp37925-scaffold47-76880	54178358	56364843	2186.49	31	6	3
	S1	328	1476	-9	30	snp13711-scaffold153-1287400	snp37947-scaffold47-1142425	53083232	55299298	2216.07	26	7	3*
	S1	297	546	-9	30	snp13718-scaffold153-1625785	snp37925-scaffold47-76880	52744847	56364843	3620	49	5	3
	S1	6	Y53	-9	30	snp45899-scaffold63-3766866	snp37925-scaffold47-76880	31754778	56364843	24610.1	276	4	3
	S1	317	792	-9	30	snp45899-scaffold63-3766866	snp37925-scaffold47-76880	31754778	56364843	24610.1	276	2	3
	S1	243	182	-9	30	snp45899-scaffold63-3766866	snp37925-scaffold47-76880	31754778	56364843	24610.1	276	4	3
	S1	303	593	-9	30	snp45899-scaffold63-3766866	snp37925-scaffold47-76880	31754778	56364843	24610.1	276	1	3
	S1	298	548	-9	30	snp45899-scaffold63-3766866	snp37925-scaffold47-76880	31754778	56364843	24610.1	276	3	3
	S1	267	124	-9	30	snp13709-scaffold153-1133933	snp37947-scaffold47-1142425	53236699	55299298	2062.6	24	2	4
	S1	47	Y794	-9	30	snp13709-scaffold153-1133933	snp37947-scaffold47-1142425	53236699	55299298	2062.6	24	2	4
	S1	289	353	-9	30	snp13464-scaffold152-1624754	snp37925-scaffold47-76880	39040886	56364843	17324	211	2	4*
	S1	184	Y875	-9	30	snp13736-scaffold153-2505782	snp37925-scaffold47-76880	51864850	56364843	4499.99	58	1	5
	S1	299	549	-9	30	snp45899-scaffold63-3766866	snp37925-scaffold47-76880	31754778	56364843	24610.1	276	1	5*
	S1	13	Y179	-9	30	snp13727-scaffold153-2029267	snp37925-scaffold47-76880	52341365	56364843	4023.48	54	1	6
	S1	69	Y5043	-9	30	snp45899-scaffold63-3766866	snp37925-scaffold47-76880	31754778	56364843	24610.1	276	1	6*
	S1	67	Y5021	-9	30	snp18506-scaffold187-1762842	snp37925-scaffold47-76880	48597232	56364843	7767.61	89	1	7
	S1	333	5021	-9	30	snp45899-scaffold63-3766866	snp37925-scaffold47-76880	31754778	56364843	24610.1	276	1	7*
	S1	282	305	-9	30	snp45899-scaffold63-3766866	snp37925-scaffold47-76880	31754778	56364843	24610.1	276	1	8*
	S1	319	800	-9	30	snp45899-scaffold63-3766866	snp37925-scaffold47-76880	31754778	56364843	24610.1	276	3	8
	S1	281	302	-9	30	snp7607-scaffold1271-279538	snp37925-scaffold47-76880	51085857	56364843	5278.99	63	5	9
	S1	78	Y5081	-9	30	snp1321-scaffold1035-1258380	snp37951-scaffold47-1337018	49316677	55104705	5788.03	63	1	9*
	S1	218	Y2754	-9	30	snp13727-scaffold153-2029267	snp37948-scaffold47-1210340	52341365	55231383	2890.02	35	1	10*
	S1	239	Y840	-9	30	snp45899-scaffold63-3766866	snp37925-scaffold47-76880	31754778	56364843	24610.1	276	3	10
	S1	22	Y354	-9	30	snp45899-scaffold63-3766866	snp37925-scaffold47-76880	31754778	56364843	24610.1	276	0	11*
	S1	225	Y310	-9	30	snp45899-scaffold63-3766866	snp37925-scaffold47-76880	31754778	56364843	24610.1	276	0	12*
	S1	306	626	-9	30	snp45899-scaffold63-3766866	snp37925-scaffold47-76880	31754778	56364843	24610.1	276	0	13*
	S1	301	556	-9	30	snp45899-scaffold63-3766866	snp37925-scaffold47-76880	31754778	56364843	24610.1	276	0	14*
	S1	259	5100	-9	30	snp45899-scaffold63-3766866	snp37925-scaffold47-76880	31754778	56364843	24610.1	276	0	15*
	S1	272	185	-9	30	snp45899-scaffold63-3766866	snp37925-scaffold47-76880	31754778	56364843	24610.1	276	0	16*
	S1	245	199	-9	30	snp45899-scaffold63-3766866	snp37925-scaffold47-76880	31754778	56364843	24610.1	276	0	17*
	S1	309	675	-9	30	snp45899-scaffold63-3766866	snp37925-scaffold47-76880	31754778	56364843	24610.1	276	0	18*
	S1	313	717	-9	30	snp45899-scaffold63-3766866	snp37925-scaffold47-76880	31754778	56364843	24610.1	276	0	19*
	S1	311	693	-9	30	snp45899-scaffold63-3766866	snp37925-scaffold47-76880	31754778	56364843	24610.1	276	0	20*
	S1	308	670	-9	30	snp45899-scaffold63-3766866	snp37925-scaffold47-76880	31754778	56364843	24610.1	276	0	21*
	S1	316	768	-9	30	snp45899-scaffold63-3766866	snp37925-scaffold47-76880	31754778	56364843	24610.1	276	0	22*
	S1	39	Y567	-9	30	snp45899-scaffold63-3766866	snp37925-scaffold47-76880	31754778	56364843	24610.1	276	0	23*
	S1	276	222	-9	30	snp45899-scaffold63-3766866	snp37925-scaffold47-76880	31754778	56364843	24610.1	276	0	24*
	S1	242	27	-9	30	snp45899-scaffold63-3766866	snp37925-scaffold47-76880	31754778	56364843	24610.1	276	0	25*
	S1	322	1427	-9	30	snp45899-scaffold63-3766866	snp37925-scaffold47-76880	31754778	56364843	24610.1	276	0	26*
	S1	325	1461	-9	30	snp45899-scaffold63-3766866	snp37925-scaffold47-76880	31754778	56364843	24610.1	276	0	27*
	S1	268	130	-9	30	snp45899-scaffold63-3766866	snp37925-scaffold47-76880	31754778	56364843	24610.1	276	0	28*
	S1	73	Y5057	-9	30	snp38733-scaffold491-3718820	snp37925-scaffold47-76880	44171619	56364843	12193.2	150	0	29*
	S1	46	Y789	-9	30	snp18511-scaffold187-2001953	snp37925-scaffold47-76880	48358121	56364843	8006.72	93	0	30*
	S1	54	Y1464	-9	30	snp1322-scaffold1035-1309459	snp37925-scaffold47-76880	49265598	56364843	7099.24	85	0	31*
	S1	53	Y1458	-9	30	snp1322-scaffold1035-1309459	snp37925-scaffold47-76880	49265598	56364843	7099.24	85	0	32*
	S1	44	Y779	-9	30	snp1321-scaffold1035-1258380	snp37925-scaffold47-76880	49316677	56364843	7048.17	84	0	33*
	S1	CON	66	0.0458333	30	snp13690-scaffold153-192274	snp37951-scaffold47-1337018	54178358	55104705	926.347	10	NA	NA
	S1	UNION	66	0.0458333	30	snp45899-scaffold63-3766866	snp37925-scaffold47-76880	31754778	56364843	24610.1	276	NA	NA
	S3	12	Y155	-9	30	snp20226-scaffold200-1233684	snp38734-scaffold491-3791606	41899423	44098833	2199.41	24	11	1*
	S3	270	162	-9	30	snp20226-scaffold200-1233684	snp38714-scaffold491-2470099	41899423	45420340	3520.92	39	5	1
	S3	30	Y392	-9	30	snp20226-scaffold200-1233684	snp38726-scaffold491-3396247	41899423	44494192	2594.77	29	6	1
	S3	161	Y1173	-9	30	snp20219-scaffold200-919128	snp38734-scaffold491-3791606	41584867	44098833	2513.97	31	9	1
	S3	78	Y5081	-9	30	snp20217-scaffold200-842304	snp38735-scaffold491-3825171	41508043	44065268	2557.22	31	9	1
	S3	82	Y5094	-9	30	snp20211-scaffold200-555378	snp38724-scaffold491-3260119	41221117	44630320	3409.2	43	5	1
	S3	73	Y5057	-9	30	snp45956-scaffold63-6773111	snp38735-scaffold491-3825171	34761023	44065268	9304.25	104	4	1
	S3	266	120	-9	30	snp45899-scaffold63-3766866	snp37925-scaffold47-76880	31754778	56364843	24610.1	276	1	1
	S3	263	103	-9	30	snp45899-scaffold63-3766866	snp37925-scaffold47-76880	31754778	56364843	24610.1	276	4	1
	S3	316	768	-9	30	snp45899-scaffold63-3766866	snp37925-scaffold47-76880	31754778	56364843	24610.1	276	3	1
	S3	308	670	-9	30	snp45899-scaffold63-3766866	snp37925-scaffold47-76880	31754778	56364843	24610.1	276	3	1
	S3	301	556	-9	30	snp45899-scaffold63-3766866	snp37925-scaffold47-76880	31754778	56364843	24610.1	276	4	1
	S3	297	546	-9	30	snp20217-scaffold200-842304	snp38721-scaffold491-3106698	41508043	44783741	3275.7	41	7	2*
	S3	67	Y5021	-9	30	snp45943-scaffold63-6122368	snp38719-scaffold491-2956282	34110280	44934157	10823.9	121	3	2
	S3	333	5021	-9	30	snp45899-scaffold63-3766866	snp37925-scaffold47-76880	31754778	56364843	24610.1	276	2	2
	S3	39	Y567	-9	30	snp45899-scaffold63-3766866	snp37925-scaffold47-76880	31754778	56364843	24610.1	276	1	2
	S3	6	Y53	-9	30	snp45899-scaffold63-3766866	snp37925-scaffold47-76880	31754778	56364843	24610.1	276	2	2
	S3	243	182	-9	30	snp45899-scaffold63-3766866	snp37925-scaffold47-76880	31754778	56364843	24610.1	276	2	2
	S3	298	548	-9	30	snp45899-scaffold63-3766866	snp37925-scaffold47-76880	31754778	56364843	24610.1	276	2	2
	S3	320	1412	-9	30	snp20202-scaffold200-135274	snp38759-scaffold491-5082666	40801013	42807773	2006.76	27	6	3*
	S3	325	1461	-9	30	snp45899-scaffold63-3766866	snp37925-scaffold47-76880	31754778	56364843	24610.1	276	1	3
	S3	239	Y840	-9	30	snp45899-scaffold63-3766866	snp37925-scaffold47-76880	31754778	56364843	24610.1	276	1	3
	S3	51	Y1439	-9	30	snp20226-scaffold200-1233684	snp38703-scaffold491-1938241	41899423	45952198	4052.78	47	2	4
	S3	9	Y110	-9	30	snp20226-scaffold200-1233684	snp38703-scaffold491-1938241	41899423	45952198	4052.78	47	2	4
	S3	262	60	-9	30	snp45899-scaffold63-3766866	snp37925-scaffold47-76880	31754778	56364843	24610.1	276	2	4*
	S3	241	2	-9	30	snp56997-scaffold905-85948	snp38749-scaffold491-4523861	37843334	43366578	5523.24	64	2	5*
	S3	309	675	-9	30	snp45899-scaffold63-3766866	snp37925-scaffold47-76880	31754778	56364843	24610.1	276	1	5
	S3	280	291	-9	30	snp38759-scaffold491-5082666	snp38710-scaffold491-2300232	42807773	45590207	2782.43	36	2	6
	S3	277	224	-9	30	snp56997-scaffold905-85948	snp38751-scaffold491-4651479	37843334	43238960	5395.63	62	2	6*
	S3	299	549	-9	30	snp45899-scaffold63-3766866	snp37925-scaffold47-76880	31754778	56364843	24610.1	276	1	7*
	S3	282	305	-9	30	snp45899-scaffold63-3766866	snp37925-scaffold47-76880	31754778	56364843	24610.1	276	1	8
	S3	319	800	-9	30	snp45899-scaffold63-3766866	snp37925-scaffold47-76880	31754778	56364843	24610.1	276	1	8*
	S3	313	717	-9	30	snp45899-scaffold63-3766866	snp37925-scaffold47-76880	31754778	56364843	24610.1	276	1	9*
	S3	70	Y5045	-9	30	snp20228-scaffold200-1321257	snp18511-scaffold187-2001953	41986996	48358121	6371.12	81	1	10
	S3	279	283	-9	30	snp45899-scaffold63-3766866	snp37925-scaffold47-76880	31754778	56364843	24610.1	276	1	10*
	S3	157	Y1136	-9	30	snp38759-scaffold491-5082666	snp38713-scaffold491-2431379	42807773	45459060	2651.29	34	6	11
	S3	255	5075	-9	30	snp57018-scaffold905-1125451	snp38753-scaffold491-4804509	36803831	43085930	6282.1	69	1	11*
	S3	31	Y411	-9	30	snp20239-scaffold200-1900970	snp38723-scaffold491-3231023	42566709	44659416	2092.71	26	5	12
	S3	11	Y125	-9	30	snp57017-scaffold905-1090537	snp38749-scaffold491-4523861	36838745	43366578	6527.83	72	1	12*
	S3	8	Y84	-9	30	snp20230-scaffold200-1400408	snp38713-scaffold491-2431379	42066147	45459060	3392.91	37	4	13
	S3	289	353	-9	30	snp13464-scaffold152-1624754	snp37925-scaffold47-76880	39040886	56364843	17324	211	1	13*
	S3	22	Y354	-9	30	snp45899-scaffold63-3766866	snp37925-scaffold47-76880	31754778	56364843	24610.1	276	0	14*
	S3	34	Y421	-9	30	snp45899-scaffold63-3766866	snp37925-scaffold47-76880	31754778	56364843	24610.1	276	0	15*
	S3	225	Y310	-9	30	snp45899-scaffold63-3766866	snp37925-scaffold47-76880	31754778	56364843	24610.1	276	0	16*
	S3	306	626	-9	30	snp45899-scaffold63-3766866	snp37925-scaffold47-76880	31754778	56364843	24610.1	276	0	17*
	S3	300	555	-9	30	snp45899-scaffold63-3766866	snp37925-scaffold47-76880	31754778	56364843	24610.1	276	0	18*
	S3	303	593	-9	30	snp45899-scaffold63-3766866	snp37925-scaffold47-76880	31754778	56364843	24610.1	276	0	19*
	S3	259	5100	-9	30	snp45899-scaffold63-3766866	snp37925-scaffold47-76880	31754778	56364843	24610.1	276	0	20*
	S3	256	5084	-9	30	snp45899-scaffold63-3766866	snp37925-scaffold47-76880	31754778	56364843	24610.1	276	0	21*
	S3	272	185	-9	30	snp45899-scaffold63-3766866	snp37925-scaffold47-76880	31754778	56364843	24610.1	276	0	22*
	S3	245	199	-9	30	snp45899-scaffold63-3766866	snp37925-scaffold47-76880	31754778	56364843	24610.1	276	0	23*
	S3	311	693	-9	30	snp45899-scaffold63-3766866	snp37925-scaffold47-76880	31754778	56364843	24610.1	276	0	24*
	S3	317	792	-9	30	snp45899-scaffold63-3766866	snp37925-scaffold47-76880	31754778	56364843	24610.1	276	0	25*
	S3	44	Y779	-9	30	snp45899-scaffold63-3766866	snp38719-scaffold491-2956282	31754778	44934157	13179.4	136	0	26*
	S3	57	Y1471	-9	30	snp45899-scaffold63-3766866	snp37925-scaffold47-76880	31754778	56364843	24610.1	276	0	27*
	S3	58	Y1482	-9	30	snp45899-scaffold63-3766866	snp18511-scaffold187-2001953	31754778	48358121	16603.3	184	0	28*
	S3	69	Y5043	-9	30	snp45899-scaffold63-3766866	snp37925-scaffold47-76880	31754778	56364843	24610.1	276	0	29*
	S3	251	5029	-9	30	snp45899-scaffold63-3766866	snp37925-scaffold47-76880	31754778	56364843	24610.1	276	0	30*
	S3	276	222	-9	30	snp45899-scaffold63-3766866	snp37925-scaffold47-76880	31754778	56364843	24610.1	276	0	31*
	S3	247	341-2	-9	30	snp45899-scaffold63-3766866	snp37925-scaffold47-76880	31754778	56364843	24610.1	276	0	32*
	S3	242	27	-9	30	snp45899-scaffold63-3766866	snp37925-scaffold47-76880	31754778	56364843	24610.1	276	0	33*
	S3	322	1427	-9	30	snp45899-scaffold63-3766866	snp37925-scaffold47-76880	31754778	56364843	24610.1	276	0	34*
	S3	268	130	-9	30	snp45899-scaffold63-3766866	snp37925-scaffold47-76880	31754778	56364843	24610.1	276	0	35*
	S3	53	Y1458	-9	30	snp45941-scaffold63-6025474	snp38719-scaffold491-2956282	34013386	44934157	10920.8	122	0	36*
	S3	54	Y1464	-9	30	snp13441-scaffold152-377073	snp38748-scaffold491-4469965	40288567	43420474	3131.91	40	0	37*
	S3	CON	65	0.0451389	30	snp38759-scaffold491-5082666	snp38759-scaffold491-5082666	42807773	42807773	0	1	NA	NA
	S3	UNION	65	0.0451389	30	snp45899-scaffold63-3766866	snp37925-scaffold47-76880	31754778	56364843	24610.1	276	NA	NA
	S7	12	Y155	-9	30	snp20226-scaffold200-1233684	snp38734-scaffold491-3791606	41899423	44098833	2199.41	24	12	1*
	S7	270	162	-9	30	snp20226-scaffold200-1233684	snp38714-scaffold491-2470099	41899423	45420340	3520.92	39	6	1
	S7	161	Y1173	-9	30	snp20219-scaffold200-919128	snp38734-scaffold491-3791606	41584867	44098833	2513.97	31	9	1
	S7	78	Y5081	-9	30	snp20217-scaffold200-842304	snp38735-scaffold491-3825171	41508043	44065268	2557.22	31	9	1
	S7	82	Y5094	-9	30	snp20211-scaffold200-555378	snp38724-scaffold491-3260119	41221117	44630320	3409.2	43	5	1
	S7	266	120	-9	30	snp45899-scaffold63-3766866	snp37925-scaffold47-76880	31754778	56364843	24610.1	276	1	1
	S7	263	103	-9	30	snp45899-scaffold63-3766866	snp37925-scaffold47-76880	31754778	56364843	24610.1	276	4	1
	S7	316	768	-9	30	snp45899-scaffold63-3766866	snp37925-scaffold47-76880	31754778	56364843	24610.1	276	3	1
	S7	308	670	-9	30	snp45899-scaffold63-3766866	snp37925-scaffold47-76880	31754778	56364843	24610.1	276	3	1
	S7	301	556	-9	30	snp45899-scaffold63-3766866	snp37925-scaffold47-76880	31754778	56364843	24610.1	276	4	1
	S7	297	546	-9	30	snp20217-scaffold200-842304	snp38721-scaffold491-3106698	41508043	44783741	3275.7	41	6	2*
	S7	67	Y5021	-9	30	snp45943-scaffold63-6122368	snp38719-scaffold491-2956282	34110280	44934157	10823.9	121	2	2
	S7	333	5021	-9	30	snp45899-scaffold63-3766866	snp37925-scaffold47-76880	31754778	56364843	24610.1	276	2	2
	S7	39	Y567	-9	30	snp45899-scaffold63-3766866	snp37925-scaffold47-76880	31754778	56364843	24610.1	276	1	2
	S7	6	Y53	-9	30	snp45899-scaffold63-3766866	snp37925-scaffold47-76880	31754778	56364843	24610.1	276	2	2
	S7	243	182	-9	30	snp45899-scaffold63-3766866	snp37925-scaffold47-76880	31754778	56364843	24610.1	276	2	2
	S7	298	548	-9	30	snp45899-scaffold63-3766866	snp37925-scaffold47-76880	31754778	56364843	24610.1	276	1	2
	S7	31	Y411	-9	30	snp20239-scaffold200-1900970	snp38723-scaffold491-3231023	42566709	44659416	2092.71	26	6	3*
	S7	30	Y392	-9	30	snp20226-scaffold200-1233684	snp38726-scaffold491-3396247	41899423	44494192	2594.77	29	7	3
	S7	277	224	-9	30	snp56997-scaffold905-85948	snp38751-scaffold491-4651479	37843334	43238960	5395.63	62	1	3
	S7	11	Y125	-9	30	snp57017-scaffold905-1090537	snp38749-scaffold491-4523861	36838745	43366578	6527.83	72	1	3
	S7	73	Y5057	-9	30	snp45956-scaffold63-6773111	snp38735-scaffold491-3825171	34761023	44065268	9304.25	104	4	3
	S7	8	Y84	-9	30	snp20230-scaffold200-1400408	snp38713-scaffold491-2431379	42066147	45459060	3392.91	37	4	4*
	S7	289	353	-9	30	snp13464-scaffold152-1624754	snp37925-scaffold47-76880	39040886	56364843	17324	211	1	4
	S7	299	549	-9	30	snp45899-scaffold63-3766866	snp37925-scaffold47-76880	31754778	56364843	24610.1	276	1	4
	S7	51	Y1439	-9	30	snp20226-scaffold200-1233684	snp38703-scaffold491-1938241	41899423	45952198	4052.78	47	2	5
	S7	9	Y110	-9	30	snp20226-scaffold200-1233684	snp38703-scaffold491-1938241	41899423	45952198	4052.78	47	2	5
	S7	262	60	-9	30	snp45899-scaffold63-3766866	snp37925-scaffold47-76880	31754778	56364843	24610.1	276	2	5*
	S7	70	Y5045	-9	30	snp20228-scaffold200-1321257	snp18511-scaffold187-2001953	41986996	48358121	6371.12	81	2	6*
	S7	246	339	-9	30	snp13443-scaffold152-474170	snp20239-scaffold200-1900970	40191470	42566709	2375.24	33	5	6
	S7	279	283	-9	30	snp45899-scaffold63-3766866	snp37925-scaffold47-76880	31754778	56364843	24610.1	276	1	6
	S7	282	305	-9	30	snp45899-scaffold63-3766866	snp37925-scaffold47-76880	31754778	56364843	24610.1	276	1	7
	S7	319	800	-9	30	snp45899-scaffold63-3766866	snp37925-scaffold47-76880	31754778	56364843	24610.1	276	1	7*
	S7	241	2	-9	30	snp56997-scaffold905-85948	snp38749-scaffold491-4523861	37843334	43366578	5523.24	64	2	8
	S7	309	675	-9	30	snp45899-scaffold63-3766866	snp37925-scaffold47-76880	31754778	56364843	24610.1	276	1	8*
	S7	239	Y840	-9	30	snp45899-scaffold63-3766866	snp37925-scaffold47-76880	31754778	56364843	24610.1	276	1	9*
	S7	320	1412	-9	30	snp20202-scaffold200-135274	snp38759-scaffold491-5082666	40801013	42807773	2006.76	27	4	10
	S7	325	1461	-9	30	snp45899-scaffold63-3766866	snp37925-scaffold47-76880	31754778	56364843	24610.1	276	1	10*
	S7	22	Y354	-9	30	snp45899-scaffold63-3766866	snp37925-scaffold47-76880	31754778	56364843	24610.1	276	0	11*
	S7	34	Y421	-9	30	snp45899-scaffold63-3766866	snp37925-scaffold47-76880	31754778	56364843	24610.1	276	0	12*
	S7	225	Y310	-9	30	snp45899-scaffold63-3766866	snp37925-scaffold47-76880	31754778	56364843	24610.1	276	0	13*
	S7	306	626	-9	30	snp45899-scaffold63-3766866	snp37925-scaffold47-76880	31754778	56364843	24610.1	276	0	14*
	S7	300	555	-9	30	snp45899-scaffold63-3766866	snp37925-scaffold47-76880	31754778	56364843	24610.1	276	0	15*
	S7	303	593	-9	30	snp45899-scaffold63-3766866	snp37925-scaffold47-76880	31754778	56364843	24610.1	276	0	16*
	S7	259	5100	-9	30	snp45899-scaffold63-3766866	snp37925-scaffold47-76880	31754778	56364843	24610.1	276	0	17*
	S7	256	5084	-9	30	snp45899-scaffold63-3766866	snp37925-scaffold47-76880	31754778	56364843	24610.1	276	0	18*
	S7	272	185	-9	30	snp45899-scaffold63-3766866	snp37925-scaffold47-76880	31754778	56364843	24610.1	276	0	19*
	S7	245	199	-9	30	snp45899-scaffold63-3766866	snp37925-scaffold47-76880	31754778	56364843	24610.1	276	0	20*
	S7	313	717	-9	30	snp45899-scaffold63-3766866	snp37925-scaffold47-76880	31754778	56364843	24610.1	276	0	21*
	S7	311	693	-9	30	snp45899-scaffold63-3766866	snp37925-scaffold47-76880	31754778	56364843	24610.1	276	0	22*
	S7	317	792	-9	30	snp45899-scaffold63-3766866	snp37925-scaffold47-76880	31754778	56364843	24610.1	276	0	23*
	S7	44	Y779	-9	30	snp45899-scaffold63-3766866	snp38719-scaffold491-2956282	31754778	44934157	13179.4	136	0	24*
	S7	57	Y1471	-9	30	snp45899-scaffold63-3766866	snp37925-scaffold47-76880	31754778	56364843	24610.1	276	0	25*
	S7	58	Y1482	-9	30	snp45899-scaffold63-3766866	snp18511-scaffold187-2001953	31754778	48358121	16603.3	184	0	26*
	S7	69	Y5043	-9	30	snp45899-scaffold63-3766866	snp37925-scaffold47-76880	31754778	56364843	24610.1	276	0	27*
	S7	251	5029	-9	30	snp45899-scaffold63-3766866	snp37925-scaffold47-76880	31754778	56364843	24610.1	276	0	28*
	S7	276	222	-9	30	snp45899-scaffold63-3766866	snp37925-scaffold47-76880	31754778	56364843	24610.1	276	0	29*
	S7	247	341-2	-9	30	snp45899-scaffold63-3766866	snp37925-scaffold47-76880	31754778	56364843	24610.1	276	0	30*
	S7	242	27	-9	30	snp45899-scaffold63-3766866	snp37925-scaffold47-76880	31754778	56364843	24610.1	276	0	31*
	S7	322	1427	-9	30	snp45899-scaffold63-3766866	snp37925-scaffold47-76880	31754778	56364843	24610.1	276	0	32*
	S7	268	130	-9	30	snp45899-scaffold63-3766866	snp37925-scaffold47-76880	31754778	56364843	24610.1	276	0	33*
	S7	53	Y1458	-9	30	snp45941-scaffold63-6025474	snp38719-scaffold491-2956282	34013386	44934157	10920.8	122	0	34*
	S7	255	5075	-9	30	snp57018-scaffold905-1125451	snp38753-scaffold491-4804509	36803831	43085930	6282.1	69	0	35*
	S7	54	Y1464	-9	30	snp13441-scaffold152-377073	snp38748-scaffold491-4469965	40288567	43420474	3131.91	40	0	36*
	S7	CON	64	0.0444444	30	snp20239-scaffold200-1900970	snp20239-scaffold200-1900970	42566709	42566709	0	1	NA	NA
	S7	UNION	64	0.0444444	30	snp45899-scaffold63-3766866	snp37925-scaffold47-76880	31754778	56364843	24610.1	276	NA	NA
	S8	297	546	-9	30	snp17115-scaffold179-132104	snp45869-scaffold63-2273445	27855709	30261357	2405.65	25	9	1*
	S8	54	Y1464	-9	30	snp17143-scaffold179-1479689	snp45889-scaffold63-3236874	26508124	31224786	4716.66	57	3	1
	S8	276	222	-9	30	snp34317-scaffold403-219114	snp45889-scaffold63-3236874	219114	31224786	31005.7	361	1	1
	S8	58	Y1482	-9	30	snp34317-scaffold403-219114	snp45889-scaffold63-3236874	219114	31224786	31005.7	361	3	1
	S8	272	185	-9	30	snp34317-scaffold403-219114	snp45889-scaffold63-3236874	219114	31224786	31005.7	361	1	1
	S8	300	555	-9	30	snp34317-scaffold403-219114	snp45889-scaffold63-3236874	219114	31224786	31005.7	361	1	1
	S8	298	548	-9	30	snp34317-scaffold403-219114	snp45889-scaffold63-3236874	219114	31224786	31005.7	361	1	1
	S8	261	32	-9	30	snp45833-scaffold63-498743	snp45889-scaffold63-3236874	28486655	31224786	2738.13	28	9	2
	S8	40	Y573	-9	30	snp45833-scaffold63-498743	snp45889-scaffold63-3236874	28486655	31224786	2738.13	28	9	2
	S8	5	Y45	-9	30	snp17153-scaffold179-1958504	snp45839-scaffold63-739434	26029309	28727346	2698.04	39	8	2
	S8	271	180	-9	30	snp51575-scaffold757-1242236	snp45839-scaffold63-739434	24759736	28727346	3967.61	51	8	2*
	S8	7	Y69	-9	30	snp34356-scaffold403-2313358	snp45889-scaffold63-3236874	2313358	31224786	28911.4	343	4	2
	S8	266	120	-9	30	snp34317-scaffold403-219114	snp45889-scaffold63-3236874	219114	31224786	31005.7	361	3	2
	S8	322	1427	-9	30	snp34317-scaffold403-219114	snp45889-scaffold63-3236874	219114	31224786	31005.7	361	4	2
	S8	303	593	-9	30	snp34317-scaffold403-219114	snp45889-scaffold63-3236874	219114	31224786	31005.7	361	3	2
	S8	49	Y1415	-9	30	snp17120-scaffold179-395218	snp45889-scaffold63-3236874	27592595	31224786	3632.19	37	4	3*
	S8	67	Y5021	-9	30	snp51560-scaffold757-397566	snp45856-scaffold63-1664124	25604406	29652036	4047.63	57	2	3
	S8	325	1461	-9	30	snp34317-scaffold403-219114	snp45889-scaffold63-3236874	219114	31224786	31005.7	361	1	3
	S8	333	5021	-9	30	snp34317-scaffold403-219114	snp45889-scaffold63-3236874	219114	31224786	31005.7	361	2	3
	S8	309	675	-9	30	snp34317-scaffold403-219114	snp45889-scaffold63-3236874	219114	31224786	31005.7	361	1	3
	S8	33	Y416	-9	30	snp45833-scaffold63-498743	snp45889-scaffold63-3236874	28486655	31224786	2738.13	28	4	4*
	S8	251	5029	-9	30	snp34317-scaffold403-219114	snp45889-scaffold63-3236874	219114	31224786	31005.7	361	1	4
	S8	8	Y84	-9	30	snp34317-scaffold403-219114	snp45889-scaffold63-3236874	219114	31224786	31005.7	361	1	4
	S8	63	Y1498	-9	30	snp17117-scaffold179-202881	snp45870-scaffold63-2328442	27784932	30316354	2531.42	28	3	5
	S8	229	Y422	-9	30	snp17120-scaffold179-395218	snp45869-scaffold63-2273445	27592595	30261357	2668.76	29	3	5*
	S8	39	Y567	-9	30	snp34317-scaffold403-219114	snp45889-scaffold63-3236874	219114	31224786	31005.7	361	2	5
	S8	179	Y560	-9	30	snp17117-scaffold179-202881	snp45889-scaffold63-3236874	27784932	31224786	3439.85	35	1	6
	S8	256	5084	-9	30	snp34317-scaffold403-219114	snp45889-scaffold63-3236874	219114	31224786	31005.7	361	1	6*
	S8	6	Y53	-9	30	snp34317-scaffold403-219114	snp45889-scaffold63-3236874	219114	31224786	31005.7	361	1	7
	S8	243	182	-9	30	snp34317-scaffold403-219114	snp45889-scaffold63-3236874	219114	31224786	31005.7	361	1	7*
	S8	319	800	-9	30	snp34317-scaffold403-219114	snp45889-scaffold63-3236874	219114	31224786	31005.7	361	1	8*
	S8	161	Y1173	-9	30	snp45828-scaffold63-241151	snp45874-scaffold63-2520884	28229063	30508796	2279.73	25	6	9
	S8	282	305	-9	30	snp34317-scaffold403-219114	snp45889-scaffold63-3236874	219114	31224786	31005.7	361	1	9*
	S8	78	Y5081	-9	30	snp17143-scaffold179-1479689	snp45867-scaffold63-2195450	26508124	30183362	3675.24	48	1	10
	S8	247	341-2	-9	30	snp34317-scaffold403-219114	snp45889-scaffold63-3236874	219114	31224786	31005.7	361	1	10*
	S8	242	27	-9	30	snp34317-scaffold403-219114	snp45889-scaffold63-3236874	219114	31224786	31005.7	361	1	11*
	S8	48	Y1404	-9	30	snp17138-scaffold179-1280322	snp45889-scaffold63-3236874	26707491	31224786	4517.3	52	1	12
	S8	268	130	-9	30	snp34317-scaffold403-219114	snp45889-scaffold63-3236874	219114	31224786	31005.7	361	1	12*
	S8	27	Y380	-9	30	snp17120-scaffold179-395218	snp45869-scaffold63-2273445	27592595	30261357	2668.76	29	3	13
	S8	311	693	-9	30	snp34324-scaffold403-609731	snp45889-scaffold63-3236874	609731	31224786	30615.1	358	1	13*
	S8	51	Y1439	-9	30	snp17153-scaffold179-1958504	snp45835-scaffold63-607498	26029309	28595410	2566.1	37	7	14
	S8	262	60	-9	30	snp34354-scaffold403-2210152	snp45889-scaffold63-3236874	2210152	31224786	29014.6	345	1	14*
	S8	22	Y354	-9	30	snp34317-scaffold403-219114	snp45889-scaffold63-3236874	219114	31224786	31005.7	361	0	15*
	S8	299	549	-9	30	snp34317-scaffold403-219114	snp45889-scaffold63-3236874	219114	31224786	31005.7	361	0	16*
	S8	301	556	-9	30	snp34317-scaffold403-219114	snp45889-scaffold63-3236874	219114	31224786	31005.7	361	0	17*
	S8	259	5100	-9	30	snp34317-scaffold403-219114	snp45889-scaffold63-3236874	219114	31224786	31005.7	361	0	18*
	S8	245	199	-9	30	snp34317-scaffold403-219114	snp45889-scaffold63-3236874	219114	31224786	31005.7	361	0	19*
	S8	308	670	-9	30	snp34317-scaffold403-219114	snp45889-scaffold63-3236874	219114	31224786	31005.7	361	0	20*
	S8	316	768	-9	30	snp34317-scaffold403-219114	snp45889-scaffold63-3236874	219114	31224786	31005.7	361	0	21*
	S8	317	792	-9	30	snp34317-scaffold403-219114	snp45889-scaffold63-3236874	219114	31224786	31005.7	361	0	22*
	S8	57	Y1471	-9	30	snp34317-scaffold403-219114	snp45889-scaffold63-3236874	219114	31224786	31005.7	361	0	23*
	S8	69	Y5043	-9	30	snp34317-scaffold403-219114	snp45889-scaffold63-3236874	219114	31224786	31005.7	361	0	24*
	S8	263	103	-9	30	snp34317-scaffold403-219114	snp45889-scaffold63-3236874	219114	31224786	31005.7	361	0	25*
	S8	313	717	-9	30	snp34318-scaffold403-302467	snp45889-scaffold63-3236874	302467	31224786	30922.3	360	0	26*
	S8	306	626	-9	30	snp34324-scaffold403-609731	snp45889-scaffold63-3236874	609731	31224786	30615.1	358	0	27*
	S8	34	Y421	-9	30	snp57530-scaffold92-2839639	snp45889-scaffold63-3236874	6556888	31224786	24667.9	284	0	28*
	S8	239	Y840	-9	30	snp56587-scaffold894-1523716	snp45889-scaffold63-3236874	13282435	31224786	17942.4	191	0	29*
	S8	279	283	-9	30	snp59521-scaffold981-275402	snp45889-scaffold63-3236874	15910923	31224786	15313.9	165	0	30*
	S8	73	Y5057	-9	30	snp43826-scaffold59-774852	snp45889-scaffold63-3236874	19271469	31224786	11953.3	123	0	31*
	S8	225	Y310	-9	30	snp43821-scaffold59-472726	snp45889-scaffold63-3236874	19573595	31224786	11651.2	120	0	32*
	S8	44	Y779	-9	30	snp40263-scaffold513-1320933	snp45889-scaffold63-3236874	20326578	31224786	10898.2	115	0	33*
	S8	53	Y1458	-9	30	snp11624-scaffold1429-260670	snp45889-scaffold63-3236874	23634019	31224786	7590.77	85	0	34*
	S8	46	Y789	-9	30	snp51575-scaffold757-1242236	snp45886-scaffold63-3098939	24759736	31086851	6327.11	73	0	35*
	S8	74	Y5058	-9	30	snp51565-scaffold757-720324	snp45889-scaffold63-3236874	25281648	31224786	5943.14	71	0	36*
	S8	CON	64	0.0444444	30	snp45833-scaffold63-498743	snp45835-scaffold63-607498	28486655	28595410	108.755	2	NA	NA
	S8	UNION	64	0.0444444	30	snp34317-scaffold403-219114	snp45889-scaffold63-3236874	219114	31224786	31005.7	361	NA	NA
	S9	284	310	-9	30	snp32879-scaffold380-1135515	snp46934-scaffold655-94354	113775164	116229462	2454.3	44	10	1
	S9	24	Y369	-9	30	snp32879-scaffold380-1135515	snp46934-scaffold655-94354	113775164	116229462	2454.3	44	10	1*
	S9	7	Y69	-9	30	snp22892-scaffold228-4985103	snp26009-scaffold27-120599	91257824	121193180	29935.4	420	3	1
	S9	276	222	-9	30	snp22794-scaffold228-126528	snp26009-scaffold27-120599	86399249	121193180	34793.9	476	2	1
	S9	317	792	-9	30	snp22794-scaffold228-126528	snp26009-scaffold27-120599	86399249	121193180	34793.9	476	3	1
	S9	303	593	-9	30	snp22794-scaffold228-126528	snp26009-scaffold27-120599	86399249	121193180	34793.9	476	3	1
	S9	8	Y84	-9	30	snp34306-scaffold402-3643896	snp32884-scaffold380-1458489	112082105	114098138	2016.03	25	7	2*
	S9	302	557	-9	30	snp34306-scaffold402-3643896	snp32896-scaffold380-2081296	112082105	114720945	2638.84	33	4	2
	S9	22	Y354	-9	30	snp43804-scaffold589-1340525	snp26009-scaffold27-120599	104844154	121193180	16349	226	1	2
	S9	282	305	-9	30	snp22794-scaffold228-126528	snp26009-scaffold27-120599	86399249	121193180	34793.9	476	1	2
	S9	316	768	-9	30	snp22794-scaffold228-126528	snp26009-scaffold27-120599	86399249	121193180	34793.9	476	4	2
	S9	313	717	-9	30	snp22794-scaffold228-126528	snp26009-scaffold27-120599	86399249	121193180	34793.9	476	4	2
	S9	319	800	-9	30	snp22794-scaffold228-126528	snp26009-scaffold27-120599	86399249	121193180	34793.9	476	1	2
	S9	259	5100	-9	30	snp22794-scaffold228-126528	snp26009-scaffold27-120599	86399249	121193180	34793.9	476	2	2
	S9	254	5072	-9	30	snp34293-scaffold402-3051273	snp32881-scaffold380-1301934	111489482	113941583	2452.1	31	4	3
	S9	20	Y261	-9	30	snp34291-scaffold402-2963203	snp32884-scaffold380-1458489	111401412	114098138	2696.73	35	5	3*
	S9	58	Y1482	-9	30	snp43781-scaffold589-315964	snp26009-scaffold27-120599	105868715	121193180	15324.5	213	4	3
	S9	69	Y5043	-9	30	snp22794-scaffold228-126528	snp26009-scaffold27-120599	86399249	121193180	34793.9	476	4	3
	S9	250	5015	-9	30	snp34293-scaffold402-3051273	snp32884-scaffold380-1458489	111489482	114098138	2608.66	34	5	4*
	S9	242	27	-9	30	snp22794-scaffold228-126528	snp26009-scaffold27-120599	86399249	121193180	34793.9	476	1	4
	S9	57	Y1471	-9	30	snp22794-scaffold228-126528	snp26009-scaffold27-120599	86399249	121193180	34793.9	476	1	4
	S9	311	693	-9	30	snp22794-scaffold228-126528	snp26009-scaffold27-120599	86399249	121193180	34793.9	476	1	4
	S9	272	185	-9	30	snp22794-scaffold228-126528	snp26009-scaffold27-120599	86399249	121193180	34793.9	476	1	4
	S9	15	Y200	-9	30	snp32873-scaffold380-766136	snp46941-scaffold655-478178	113405785	116613286	3207.5	54	5	5
	S9	13	Y179	-9	30	snp34297-scaffold402-3245028	snp32882-scaffold380-1362341	111683237	114001990	2318.75	28	3	5*
	S9	268	130	-9	30	snp22794-scaffold228-126528	snp26009-scaffold27-120599	86399249	121193180	34793.9	476	1	5
	S9	306	626	-9	30	snp22794-scaffold228-126528	snp26009-scaffold27-120599	86399249	121193180	34793.9	476	1	5
	S9	44	Y779	-9	30	snp34285-scaffold402-2725990	snp32915-scaffold380-2998961	111164199	115638610	4474.41	64	2	6
	S9	228	Y338	-9	30	snp34282-scaffold402-2551930	snp32895-scaffold380-1983982	110990139	114623631	3633.49	46	2	6
	S9	305	620	-9	30	snp34268-scaffold402-1872984	snp32895-scaffold380-1983982	110311193	114623631	4312.44	52	2	6*
	S9	80	Y5083	-9	30	snp32863-scaffold380-318111	snp32903-scaffold380-2437007	112957760	115076656	2118.9	32	2	7*
	S9	19	Y253	-9	30	snp34301-scaffold402-3416144	snp53284-scaffold803-173024	111854353	117958789	6104.44	87	1	7
	S9	253	5070	-9	30	snp34299-scaffold402-3309246	snp32879-scaffold380-1135515	111747455	113775164	2027.71	24	9	8
	S9	262	60	-9	30	snp22794-scaffold228-126528	snp26009-scaffold27-120599	86399249	121193180	34793.9	476	1	8*
	S9	34	Y421	-9	30	snp49708-scaffold71-4612659	snp26009-scaffold27-120599	97557553	121193180	23635.6	325	1	9
	S9	300	555	-9	30	snp22794-scaffold228-126528	snp26009-scaffold27-120599	86399249	121193180	34793.9	476	1	9*
	S9	308	670	-9	30	snp22794-scaffold228-126528	snp26009-scaffold27-120599	86399249	121193180	34793.9	476	1	10*
	S9	67	Y5021	-9	30	snp34255-scaffold402-1384574	snp32911-scaffold380-2794086	109822783	115433735	5610.95	77	1	11
	S9	333	5021	-9	30	snp22794-scaffold228-126528	snp26009-scaffold27-120599	86399249	121193180	34793.9	476	1	11*
	S9	266	120	-9	30	snp22794-scaffold228-126528	snp26009-scaffold27-120599	86399249	121193180	34793.9	476	1	12*
	S9	179	Y560	-9	30	snp34301-scaffold402-3416144	snp32881-scaffold380-1301934	111854353	113941583	2087.23	25	5	13
	S9	71	Y5052	-9	30	snp34296-scaffold402-3215013	snp32899-scaffold380-2241397	111653222	114881046	3227.82	42	1	13*
	S9	298	548	-9	30	snp22794-scaffold228-126528	snp26009-scaffold27-120599	86399249	121193180	34793.9	476	0	14*
	S9	299	549	-9	30	snp22794-scaffold228-126528	snp26009-scaffold27-120599	86399249	121193180	34793.9	476	0	15*
	S9	301	556	-9	30	snp22794-scaffold228-126528	snp26009-scaffold27-120599	86399249	121193180	34793.9	476	0	16*
	S9	256	5084	-9	30	snp22794-scaffold228-126528	snp26009-scaffold27-120599	86399249	121193180	34793.9	476	0	17*
	S9	243	182	-9	30	snp22794-scaffold228-126528	snp26009-scaffold27-120599	86399249	121193180	34793.9	476	0	18*
	S9	245	199	-9	30	snp22794-scaffold228-126528	snp26009-scaffold27-120599	86399249	121193180	34793.9	476	0	19*
	S9	309	675	-9	30	snp22794-scaffold228-126528	snp26009-scaffold27-120599	86399249	121193180	34793.9	476	0	20*
	S9	239	Y840	-9	30	snp22794-scaffold228-126528	snp26009-scaffold27-120599	86399249	121193180	34793.9	476	0	21*
	S9	6	Y53	-9	30	snp22794-scaffold228-126528	snp26009-scaffold27-120599	86399249	121193180	34793.9	476	0	22*
	S9	39	Y567	-9	30	snp22794-scaffold228-126528	snp26009-scaffold27-120599	86399249	121193180	34793.9	476	0	23*
	S9	251	5029	-9	30	snp22794-scaffold228-126528	snp26009-scaffold27-120599	86399249	121193180	34793.9	476	0	24*
	S9	247	341-2	-9	30	snp22794-scaffold228-126528	snp26009-scaffold27-120599	86399249	121193180	34793.9	476	0	25*
	S9	322	1427	-9	30	snp22794-scaffold228-126528	snp26009-scaffold27-120599	86399249	121193180	34793.9	476	0	26*
	S9	325	1461	-9	30	snp22794-scaffold228-126528	snp26009-scaffold27-120599	86399249	121193180	34793.9	476	0	27*
	S9	263	103	-9	30	snp22794-scaffold228-126528	snp26009-scaffold27-120599	86399249	121193180	34793.9	476	0	28*
	S9	53	Y1458	-9	30	snp3506-scaffold111-37260	snp26009-scaffold27-120599	97130642	121193180	24062.5	331	0	29*
	S9	54	Y1464	-9	30	snp43781-scaffold589-315964	snp32917-scaffold380-3090872	105868715	115730521	9861.81	134	0	30*
	S9	78	Y5081	-9	30	snp13118-scaffold1501-431791	snp32917-scaffold380-3090872	106616569	115730521	9113.95	125	0	31*
	S9	30	Y392	-9	30	snp34264-scaffold402-1705766	snp19233-scaffold194-189113	110143975	119046248	8902.27	122	0	32*
	S9	73	Y5057	-9	30	snp34267-scaffold402-1818390	snp19255-scaffold194-1237804	110256599	120094939	9838.34	138	0	33*
	S9	46	Y789	-9	30	snp34285-scaffold402-2725990	snp32917-scaffold380-3090872	111164199	115730521	4566.32	66	0	34*
	S9	CON	63	0.04375	30	snp32879-scaffold380-1135515	snp32879-scaffold380-1135515	113775164	113775164	0	1	NA	NA
	S9	UNION	63	0.04375	30	snp22794-scaffold228-126528	snp26009-scaffold27-120599	86399249	121193180	34793.9	476	NA	NA
	S10	253	5070	-9	30	snp34299-scaffold402-3309246	snp32879-scaffold380-1135515	111747455	113775164	2027.71	24	7	1*
	S10	254	5072	-9	30	snp34293-scaffold402-3051273	snp32881-scaffold380-1301934	111489482	113941583	2452.1	31	3	1
	S10	20	Y261	-9	30	snp34291-scaffold402-2963203	snp32884-scaffold380-1458489	111401412	114098138	2696.73	35	4	1
	S10	58	Y1482	-9	30	snp43781-scaffold589-315964	snp26009-scaffold27-120599	105868715	121193180	15324.5	213	3	1
	S10	69	Y5043	-9	30	snp22794-scaffold228-126528	snp26009-scaffold27-120599	86399249	121193180	34793.9	476	2	1
	S10	317	792	-9	30	snp22794-scaffold228-126528	snp26009-scaffold27-120599	86399249	121193180	34793.9	476	1	1
	S10	262	60	-9	30	snp22794-scaffold228-126528	snp26009-scaffold27-120599	86399249	121193180	34793.9	476	1	1
	S10	8	Y84	-9	30	snp34306-scaffold402-3643896	snp32884-scaffold380-1458489	112082105	114098138	2016.03	25	7	2*
	S10	302	557	-9	30	snp34306-scaffold402-3643896	snp32896-scaffold380-2081296	112082105	114720945	2638.84	33	4	2
	S10	22	Y354	-9	30	snp43804-scaffold589-1340525	snp26009-scaffold27-120599	104844154	121193180	16349	226	1	2
	S10	282	305	-9	30	snp22794-scaffold228-126528	snp26009-scaffold27-120599	86399249	121193180	34793.9	476	1	2
	S10	316	768	-9	30	snp22794-scaffold228-126528	snp26009-scaffold27-120599	86399249	121193180	34793.9	476	2	2
	S10	313	717	-9	30	snp22794-scaffold228-126528	snp26009-scaffold27-120599	86399249	121193180	34793.9	476	2	2
	S10	319	800	-9	30	snp22794-scaffold228-126528	snp26009-scaffold27-120599	86399249	121193180	34793.9	476	1	2
	S10	259	5100	-9	30	snp22794-scaffold228-126528	snp26009-scaffold27-120599	86399249	121193180	34793.9	476	2	2
	S10	250	5015	-9	30	snp34293-scaffold402-3051273	snp32884-scaffold380-1458489	111489482	114098138	2608.66	34	5	3*
	S10	242	27	-9	30	snp22794-scaffold228-126528	snp26009-scaffold27-120599	86399249	121193180	34793.9	476	1	3
	S10	57	Y1471	-9	30	snp22794-scaffold228-126528	snp26009-scaffold27-120599	86399249	121193180	34793.9	476	1	3
	S10	311	693	-9	30	snp22794-scaffold228-126528	snp26009-scaffold27-120599	86399249	121193180	34793.9	476	1	3
	S10	272	185	-9	30	snp22794-scaffold228-126528	snp26009-scaffold27-120599	86399249	121193180	34793.9	476	1	3
	S10	179	Y560	-9	30	snp34301-scaffold402-3416144	snp32881-scaffold380-1301934	111854353	113941583	2087.23	25	4	4*
	S10	71	Y5052	-9	30	snp34296-scaffold402-3215013	snp32899-scaffold380-2241397	111653222	114881046	3227.82	42	1	4
	S10	266	120	-9	30	snp22794-scaffold228-126528	snp26009-scaffold27-120599	86399249	121193180	34793.9	476	1	4
	S10	308	670	-9	30	snp22794-scaffold228-126528	snp26009-scaffold27-120599	86399249	121193180	34793.9	476	1	4
	S10	13	Y179	-9	30	snp34297-scaffold402-3245028	snp32882-scaffold380-1362341	111683237	114001990	2318.75	28	3	5*
	S10	51	Y1439	-9	30	snp19698-scaffold1989-304659	snp32870-scaffold380-585781	104268726	113225430	8956.7	114	2	5
	S10	268	130	-9	30	snp22794-scaffold228-126528	snp26009-scaffold27-120599	86399249	121193180	34793.9	476	1	5
	S10	306	626	-9	30	snp22794-scaffold228-126528	snp26009-scaffold27-120599	86399249	121193180	34793.9	476	1	5
	S10	328	1476	-9	30	snp34254-scaffold402-1350379	snp32867-scaffold380-460578	109788588	113100227	3311.64	42	4	6
	S10	7	Y69	-9	30	snp22892-scaffold228-4985103	snp26009-scaffold27-120599	91257824	121193180	29935.4	420	2	6
	S10	303	593	-9	30	snp22794-scaffold228-126528	snp26009-scaffold27-120599	86399249	121193180	34793.9	476	2	6*
	S10	44	Y779	-9	30	snp34285-scaffold402-2725990	snp32915-scaffold380-2998961	111164199	115638610	4474.41	64	2	7
	S10	228	Y338	-9	30	snp34282-scaffold402-2551930	snp32895-scaffold380-1983982	110990139	114623631	3633.49	46	2	7
	S10	305	620	-9	30	snp34268-scaffold402-1872984	snp32895-scaffold380-1983982	110311193	114623631	4312.44	52	2	7*
	S10	80	Y5083	-9	30	snp32863-scaffold380-318111	snp32903-scaffold380-2437007	112957760	115076656	2118.9	32	5	8
	S10	19	Y253	-9	30	snp34301-scaffold402-3416144	snp53284-scaffold803-173024	111854353	117958789	6104.44	87	2	8*
	S10	304	600	-9	30	snp34264-scaffold402-1705766	snp32864-scaffold380-352334	110143975	112991983	2848.01	33	3	8
	S10	34	Y421	-9	30	snp49708-scaffold71-4612659	snp26009-scaffold27-120599	97557553	121193180	23635.6	325	1	9
	S10	300	555	-9	30	snp22794-scaffold228-126528	snp26009-scaffold27-120599	86399249	121193180	34793.9	476	1	9*
	S10	67	Y5021	-9	30	snp34255-scaffold402-1384574	snp32911-scaffold380-2794086	109822783	115433735	5610.95	77	1	10
	S10	333	5021	-9	30	snp22794-scaffold228-126528	snp26009-scaffold27-120599	86399249	121193180	34793.9	476	1	10*
	S10	298	548	-9	30	snp22794-scaffold228-126528	snp26009-scaffold27-120599	86399249	121193180	34793.9	476	0	11*
	S10	299	549	-9	30	snp22794-scaffold228-126528	snp26009-scaffold27-120599	86399249	121193180	34793.9	476	0	12*
	S10	301	556	-9	30	snp22794-scaffold228-126528	snp26009-scaffold27-120599	86399249	121193180	34793.9	476	0	13*
	S10	256	5084	-9	30	snp22794-scaffold228-126528	snp26009-scaffold27-120599	86399249	121193180	34793.9	476	0	14*
	S10	243	182	-9	30	snp22794-scaffold228-126528	snp26009-scaffold27-120599	86399249	121193180	34793.9	476	0	15*
	S10	245	199	-9	30	snp22794-scaffold228-126528	snp26009-scaffold27-120599	86399249	121193180	34793.9	476	0	16*
	S10	309	675	-9	30	snp22794-scaffold228-126528	snp26009-scaffold27-120599	86399249	121193180	34793.9	476	0	17*
	S10	239	Y840	-9	30	snp22794-scaffold228-126528	snp26009-scaffold27-120599	86399249	121193180	34793.9	476	0	18*
	S10	6	Y53	-9	30	snp22794-scaffold228-126528	snp26009-scaffold27-120599	86399249	121193180	34793.9	476	0	19*
	S10	39	Y567	-9	30	snp22794-scaffold228-126528	snp26009-scaffold27-120599	86399249	121193180	34793.9	476	0	20*
	S10	251	5029	-9	30	snp22794-scaffold228-126528	snp26009-scaffold27-120599	86399249	121193180	34793.9	476	0	21*
	S10	276	222	-9	30	snp22794-scaffold228-126528	snp26009-scaffold27-120599	86399249	121193180	34793.9	476	0	22*
	S10	247	341-2	-9	30	snp22794-scaffold228-126528	snp26009-scaffold27-120599	86399249	121193180	34793.9	476	0	23*
	S10	322	1427	-9	30	snp22794-scaffold228-126528	snp26009-scaffold27-120599	86399249	121193180	34793.9	476	0	24*
	S10	325	1461	-9	30	snp22794-scaffold228-126528	snp26009-scaffold27-120599	86399249	121193180	34793.9	476	0	25*
	S10	263	103	-9	30	snp22794-scaffold228-126528	snp26009-scaffold27-120599	86399249	121193180	34793.9	476	0	26*
	S10	53	Y1458	-9	30	snp3506-scaffold111-37260	snp26009-scaffold27-120599	97130642	121193180	24062.5	331	0	27*
	S10	54	Y1464	-9	30	snp43781-scaffold589-315964	snp32917-scaffold380-3090872	105868715	115730521	9861.81	134	0	28*
	S10	78	Y5081	-9	30	snp13118-scaffold1501-431791	snp32917-scaffold380-3090872	106616569	115730521	9113.95	125	0	29*
	S10	30	Y392	-9	30	snp34264-scaffold402-1705766	snp19233-scaffold194-189113	110143975	119046248	8902.27	122	0	30*
	S10	73	Y5057	-9	30	snp34267-scaffold402-1818390	snp19255-scaffold194-1237804	110256599	120094939	9838.34	138	0	31*
	S10	46	Y789	-9	30	snp34285-scaffold402-2725990	snp32917-scaffold380-3090872	111164199	115730521	4566.32	66	0	32*
	S10	CON	63	0.04375	30	snp32863-scaffold380-318111	snp32864-scaffold380-352334	112957760	112991983	34.223	2	NA	NA
	S10	UNION	63	0.04375	30	snp22794-scaffold228-126528	snp26009-scaffold27-120599	86399249	121193180	34793.9	476	NA	NA
	S12	258	5091	-9	30	snp38714-scaffold491-2470099	snp38663-scaffold491-31306	45420340	47859133	2438.79	40	17	1*
	S12	73	Y5057	-9	30	snp38733-scaffold491-3718820	snp37925-scaffold47-76880	44171619	56364843	12193.2	150	4	1
	S12	280	291	-9	30	snp38759-scaffold491-5082666	snp38710-scaffold491-2300232	42807773	45590207	2782.43	36	7	1
	S12	270	162	-9	30	snp20226-scaffold200-1233684	snp38714-scaffold491-2470099	41899423	45420340	3520.92	39	7	1
	S12	325	1461	-9	30	snp45899-scaffold63-3766866	snp37925-scaffold47-76880	31754778	56364843	24610.1	276	3	1
	S12	333	5021	-9	30	snp45899-scaffold63-3766866	snp37925-scaffold47-76880	31754778	56364843	24610.1	276	4	1
	S12	317	792	-9	30	snp45899-scaffold63-3766866	snp37925-scaffold47-76880	31754778	56364843	24610.1	276	2	1
	S12	309	675	-9	30	snp45899-scaffold63-3766866	snp37925-scaffold47-76880	31754778	56364843	24610.1	276	2	1
	S12	245	199	-9	30	snp45899-scaffold63-3766866	snp37925-scaffold47-76880	31754778	56364843	24610.1	276	4	1
	S12	256	5084	-9	30	snp45899-scaffold63-3766866	snp37925-scaffold47-76880	31754778	56364843	24610.1	276	3	1
	S12	14	Y181	-9	30	snp38715-scaffold491-2663406	snp1306-scaffold1035-564903	45227033	50010154	4783.12	62	8	2
	S12	312	716	-9	30	snp38746-scaffold491-4378241	snp38707-scaffold491-2152572	43512198	45737867	2225.67	28	9	2*
	S12	8	Y84	-9	30	snp20230-scaffold200-1400408	snp38713-scaffold491-2431379	42066147	45459060	3392.91	37	10	2
	S12	70	Y5045	-9	30	snp20228-scaffold200-1321257	snp18511-scaffold187-2001953	41986996	48358121	6371.12	81	3	2
	S12	289	353	-9	30	snp13464-scaffold152-1624754	snp37925-scaffold47-76880	39040886	56364843	17324	211	3	2
	S12	279	283	-9	30	snp45899-scaffold63-3766866	snp37925-scaffold47-76880	31754778	56364843	24610.1	276	3	2
	S12	306	626	-9	30	snp45899-scaffold63-3766866	snp37925-scaffold47-76880	31754778	56364843	24610.1	276	2	2
	S12	299	549	-9	30	snp45899-scaffold63-3766866	snp37925-scaffold47-76880	31754778	56364843	24610.1	276	3	2
	S12	15	Y200	-9	30	snp38714-scaffold491-2470099	snp18511-scaffold187-2001953	45420340	48358121	2937.78	44	17	3
	S12	44	Y779	-9	30	snp38717-scaffold491-2840572	snp38678-scaffold491-814651	45049867	47075788	2025.92	31	5	3
	S12	78	Y5081	-9	30	snp38722-scaffold491-3197448	snp38683-scaffold491-1089929	44692991	46800510	2107.52	31	8	3
	S12	51	Y1439	-9	30	snp20226-scaffold200-1233684	snp38703-scaffold491-1938241	41899423	45952198	4052.78	47	7	3
	S12	9	Y110	-9	30	snp20226-scaffold200-1233684	snp38703-scaffold491-1938241	41899423	45952198	4052.78	47	7	3*
	S12	262	60	-9	30	snp45899-scaffold63-3766866	snp37925-scaffold47-76880	31754778	56364843	24610.1	276	2	3
	S12	293	513	-9	30	snp38714-scaffold491-2470099	snp1305-scaffold1035-497005	45420340	50078052	4657.71	62	14	4
	S12	55	Y1466	-9	30	snp38716-scaffold491-2788781	snp1331-scaffold1035-1748286	45101658	48826771	3725.11	51	8	4
	S12	34	Y421	-9	30	snp45899-scaffold63-3766866	snp37925-scaffold47-76880	31754778	56364843	24610.1	276	2	4*
	S12	49	Y1415	-9	30	snp38723-scaffold491-3231023	snp7604-scaffold1271-117424	44659416	51247971	6588.56	84	2	5
	S12	184	Y875	-9	30	snp38746-scaffold491-4378241	snp38679-scaffold491-844456	43512198	47045983	3533.78	49	6	5
	S12	225	Y310	-9	30	snp45899-scaffold63-3766866	snp37925-scaffold47-76880	31754778	56364843	24610.1	276	2	5*
	S12	6	Y53	-9	30	snp45899-scaffold63-3766866	snp37925-scaffold47-76880	31754778	56364843	24610.1	276	2	6
	S12	243	182	-9	30	snp45899-scaffold63-3766866	snp37925-scaffold47-76880	31754778	56364843	24610.1	276	2	6*
	S12	54	Y1464	-9	30	snp38729-scaffold491-3569241	snp38683-scaffold491-1089929	44321198	46800510	2479.31	36	2	7*
	S12	266	120	-9	30	snp45899-scaffold63-3766866	snp37925-scaffold47-76880	31754778	56364843	24610.1	276	1	7
	S12	239	Y840	-9	30	snp45899-scaffold63-3766866	snp37925-scaffold47-76880	31754778	56364843	24610.1	276	1	7
	S12	298	548	-9	30	snp45899-scaffold63-3766866	snp37925-scaffold47-76880	31754778	56364843	24610.1	276	1	8*
	S12	76	Y5064	-9	30	snp38726-scaffold491-3396247	snp38683-scaffold491-1089929	44494192	46800510	2306.32	34	9	9
	S12	259	5100	-9	30	snp45899-scaffold63-3766866	snp37925-scaffold47-76880	31754778	56364843	24610.1	276	1	9*
	S12	272	185	-9	30	snp45899-scaffold63-3766866	snp37925-scaffold47-76880	31754778	56364843	24610.1	276	1	10*
	S12	282	305	-9	30	snp45899-scaffold63-3766866	snp37925-scaffold47-76880	31754778	56364843	24610.1	276	1	11
	S12	319	800	-9	30	snp45899-scaffold63-3766866	snp37925-scaffold47-76880	31754778	56364843	24610.1	276	1	11*
	S12	157	Y1136	-9	30	snp38759-scaffold491-5082666	snp38713-scaffold491-2431379	42807773	45459060	2651.29	34	8	12
	S12	313	717	-9	30	snp45899-scaffold63-3766866	snp37925-scaffold47-76880	31754778	56364843	24610.1	276	1	12*
	S12	65	Y5016	-9	30	snp38716-scaffold491-2788781	snp18506-scaffold187-1762842	45101658	48597232	3495.57	50	6	13
	S12	69	Y5043	-9	30	snp45899-scaffold63-3766866	snp37925-scaffold47-76880	31754778	56364843	24610.1	276	1	13*
	S12	33	Y416	-9	30	snp38714-scaffold491-2470099	snp18507-scaffold187-1798211	45420340	48561863	3141.52	47	17	14
	S12	242	27	-9	30	snp45899-scaffold63-3766866	snp37925-scaffold47-76880	31754778	56364843	24610.1	276	1	14*
	S12	22	Y354	-9	30	snp45899-scaffold63-3766866	snp37925-scaffold47-76880	31754778	56364843	24610.1	276	0	15*
	S12	300	555	-9	30	snp45899-scaffold63-3766866	snp37925-scaffold47-76880	31754778	56364843	24610.1	276	0	16*
	S12	303	593	-9	30	snp45899-scaffold63-3766866	snp37925-scaffold47-76880	31754778	56364843	24610.1	276	0	17*
	S12	301	556	-9	30	snp45899-scaffold63-3766866	snp37925-scaffold47-76880	31754778	56364843	24610.1	276	0	18*
	S12	311	693	-9	30	snp45899-scaffold63-3766866	snp37925-scaffold47-76880	31754778	56364843	24610.1	276	0	19*
	S12	308	670	-9	30	snp45899-scaffold63-3766866	snp37925-scaffold47-76880	31754778	56364843	24610.1	276	0	20*
	S12	316	768	-9	30	snp45899-scaffold63-3766866	snp37925-scaffold47-76880	31754778	56364843	24610.1	276	0	21*
	S12	57	Y1471	-9	30	snp45899-scaffold63-3766866	snp37925-scaffold47-76880	31754778	56364843	24610.1	276	0	22*
	S12	58	Y1482	-9	30	snp45899-scaffold63-3766866	snp18511-scaffold187-2001953	31754778	48358121	16603.3	184	0	23*
	S12	39	Y567	-9	30	snp45899-scaffold63-3766866	snp37925-scaffold47-76880	31754778	56364843	24610.1	276	0	24*
	S12	251	5029	-9	30	snp45899-scaffold63-3766866	snp37925-scaffold47-76880	31754778	56364843	24610.1	276	0	25*
	S12	276	222	-9	30	snp45899-scaffold63-3766866	snp37925-scaffold47-76880	31754778	56364843	24610.1	276	0	26*
	S12	247	341-2	-9	30	snp45899-scaffold63-3766866	snp37925-scaffold47-76880	31754778	56364843	24610.1	276	0	27*
	S12	322	1427	-9	30	snp45899-scaffold63-3766866	snp37925-scaffold47-76880	31754778	56364843	24610.1	276	0	28*
	S12	268	130	-9	30	snp45899-scaffold63-3766866	snp37925-scaffold47-76880	31754778	56364843	24610.1	276	0	29*
	S12	263	103	-9	30	snp45899-scaffold63-3766866	snp37925-scaffold47-76880	31754778	56364843	24610.1	276	0	30*
	S12	CON	63	0.04375	30	snp38714-scaffold491-2470099	snp38714-scaffold491-2470099	45420340	45420340	0	1	NA	NA
	S12	UNION	63	0.04375	30	snp45899-scaffold63-3766866	snp37925-scaffold47-76880	31754778	56364843	24610.1	276	NA	NA
	S19	228	Y338	-9	30	snp19699-scaffold1989-355770	snp44727-scaffold608-1380044	104319837	107058066	2738.23	37	13	1*
	S19	74	Y5058	-9	30	snp19698-scaffold1989-304659	snp13127-scaffold1501-810481	104268726	106995259	2726.53	36	12	1
	S19	276	222	-9	30	snp22794-scaffold228-126528	snp26009-scaffold27-120599	86399249	121193180	34793.9	476	4	1
	S19	251	5029	-9	30	snp22794-scaffold228-126528	snp26009-scaffold27-120599	86399249	121193180	34793.9	476	3	1
	S19	78	Y5081	-9	30	snp13118-scaffold1501-431791	snp32917-scaffold380-3090872	106616569	115730521	9113.95	125	8	2
	S19	46	Y789	-9	30	snp43778-scaffold589-205780	snp34247-scaffold402-1036526	105978899	109474735	3495.84	45	2	2
	S19	286	337	-9	30	snp43778-scaffold589-205780	snp44702-scaffold608-157573	105978899	108280537	2301.64	36	4	2
	S19	89	Y7253	-9	30	snp2107-scaffold1064-527343	snp13127-scaffold1501-810481	103436625	106995259	3558.63	48	9	2*
	S19	30	Y392	-9	30	snp49629-scaffold71-705431	snp34262-scaffold402-1645749	101464781	110083958	8619.18	110	4	2
	S19	67	Y5021	-9	30	snp43780-scaffold589-268825	snp34250-scaffold402-1177365	105915854	109615574	3699.72	49	2	3
	S19	226	Y311	-9	30	snp19694-scaffold1989-110398	snp44727-scaffold608-1380044	104074465	107058066	2983.6	41	10	3
	S19	333	5021	-9	30	snp22794-scaffold228-126528	snp26009-scaffold27-120599	86399249	121193180	34793.9	476	4	3*
	S19	34	Y421	-9	30	snp49708-scaffold71-4612659	snp26009-scaffold27-120599	97557553	121193180	23635.6	325	3	4
	S19	300	555	-9	30	snp22794-scaffold228-126528	snp26009-scaffold27-120599	86399249	121193180	34793.9	476	3	4*
	S19	243	182	-9	30	snp22794-scaffold228-126528	snp26009-scaffold27-120599	86399249	121193180	34793.9	476	2	5*
	S19	298	548	-9	30	snp22794-scaffold228-126528	snp26009-scaffold27-120599	86399249	121193180	34793.9	476	2	6*
	S19	184	Y875	-9	30	snp19699-scaffold1989-355770	snp44710-scaffold608-563624	104319837	107874486	3554.65	51	3	7
	S19	299	549	-9	30	snp22794-scaffold228-126528	snp26009-scaffold27-120599	86399249	121193180	34793.9	476	2	7*
	S19	7	Y69	-9	30	snp22892-scaffold228-4985103	snp26009-scaffold27-120599	91257824	121193180	29935.4	420	2	8
	S19	303	593	-9	30	snp22794-scaffold228-126528	snp26009-scaffold27-120599	86399249	121193180	34793.9	476	2	8*
	S19	11	Y125	-9	30	snp43784-scaffold589-430318	snp44710-scaffold608-563624	105754361	107874486	2120.12	33	6	9
	S19	319	800	-9	30	snp22794-scaffold228-126528	snp26009-scaffold27-120599	86399249	121193180	34793.9	476	2	9*
	S19	41	Y584	-9	30	snp19701-scaffold1989-463140	snp13121-scaffold1501-554084	104427207	106738862	2311.66	30	12	10
	S19	239	Y840	-9	30	snp22794-scaffold228-126528	snp26009-scaffold27-120599	86399249	121193180	34793.9	476	2	10*
	S19	77	Y5071	-9	30	snp13121-scaffold1501-554084	snp34255-scaffold402-1384574	106738862	109822783	3083.92	42	12	11
	S19	305	620	-9	30	snp13118-scaffold1501-431791	snp34250-scaffold402-1177365	106616569	109615574	2999.01	41	12	11
	S19	6	Y53	-9	30	snp22794-scaffold228-126528	snp26009-scaffold27-120599	86399249	121193180	34793.9	476	2	11*
	S19	255	5075	-9	30	snp19696-scaffold1989-194503	snp44727-scaffold608-1380044	104158570	107058066	2899.5	40	9	12
	S19	272	185	-9	30	snp22794-scaffold228-126528	snp26009-scaffold27-120599	86399249	121193180	34793.9	476	1	12*
	S19	248	351	-9	30	snp19699-scaffold1989-355770	snp44728-scaffold608-1409658	104319837	107028452	2708.61	36	4	13
	S19	282	305	-9	30	snp22794-scaffold228-126528	snp26009-scaffold27-120599	86399249	121193180	34793.9	476	1	13*
	S19	54	Y1464	-9	30	snp43781-scaffold589-315964	snp32917-scaffold380-3090872	105868715	115730521	9861.81	134	1	14*
	S19	292	507	-9	30	snp43796-scaffold589-951900	snp44722-scaffold608-1125014	105232779	107313096	2080.32	28	12	14
	S19	245	199	-9	30	snp22794-scaffold228-126528	snp26009-scaffold27-120599	86399249	121193180	34793.9	476	0	15*
	S19	275	220	-9	30	snp22794-scaffold228-126528	snp34277-scaffold402-2327621	86399249	110765830	24366.6	329	0	16*
	S19	306	626	-9	30	snp22794-scaffold228-126528	snp26009-scaffold27-120599	86399249	121193180	34793.9	476	0	17*
	S19	262	60	-9	30	snp22794-scaffold228-126528	snp26009-scaffold27-120599	86399249	121193180	34793.9	476	0	18*
	S19	301	556	-9	30	snp22794-scaffold228-126528	snp26009-scaffold27-120599	86399249	121193180	34793.9	476	0	19*
	S19	259	5100	-9	30	snp22794-scaffold228-126528	snp26009-scaffold27-120599	86399249	121193180	34793.9	476	0	20*
	S19	256	5084	-9	30	snp22794-scaffold228-126528	snp26009-scaffold27-120599	86399249	121193180	34793.9	476	0	21*
	S19	309	675	-9	30	snp22794-scaffold228-126528	snp26009-scaffold27-120599	86399249	121193180	34793.9	476	0	22*
	S19	313	717	-9	30	snp22794-scaffold228-126528	snp26009-scaffold27-120599	86399249	121193180	34793.9	476	0	23*
	S19	311	693	-9	30	snp22794-scaffold228-126528	snp26009-scaffold27-120599	86399249	121193180	34793.9	476	0	24*
	S19	308	670	-9	30	snp22794-scaffold228-126528	snp26009-scaffold27-120599	86399249	121193180	34793.9	476	0	25*
	S19	316	768	-9	30	snp22794-scaffold228-126528	snp26009-scaffold27-120599	86399249	121193180	34793.9	476	0	26*
	S19	317	792	-9	30	snp22794-scaffold228-126528	snp26009-scaffold27-120599	86399249	121193180	34793.9	476	0	27*
	S19	57	Y1471	-9	30	snp22794-scaffold228-126528	snp26009-scaffold27-120599	86399249	121193180	34793.9	476	0	28*
	S19	39	Y567	-9	30	snp22794-scaffold228-126528	snp26009-scaffold27-120599	86399249	121193180	34793.9	476	0	29*
	S19	69	Y5043	-9	30	snp22794-scaffold228-126528	snp26009-scaffold27-120599	86399249	121193180	34793.9	476	0	30*
	S19	247	341-2	-9	30	snp22794-scaffold228-126528	snp26009-scaffold27-120599	86399249	121193180	34793.9	476	0	31*
	S19	242	27	-9	30	snp22794-scaffold228-126528	snp26009-scaffold27-120599	86399249	121193180	34793.9	476	0	32*
	S19	322	1427	-9	30	snp22794-scaffold228-126528	snp26009-scaffold27-120599	86399249	121193180	34793.9	476	0	33*
	S19	325	1461	-9	30	snp22794-scaffold228-126528	snp26009-scaffold27-120599	86399249	121193180	34793.9	476	0	34*
	S19	268	130	-9	30	snp22794-scaffold228-126528	snp26009-scaffold27-120599	86399249	121193180	34793.9	476	0	35*
	S19	263	103	-9	30	snp22794-scaffold228-126528	snp26009-scaffold27-120599	86399249	121193180	34793.9	476	0	36*
	S19	266	120	-9	30	snp22794-scaffold228-126528	snp26009-scaffold27-120599	86399249	121193180	34793.9	476	0	37*
	S19	53	Y1458	-9	30	snp3506-scaffold111-37260	snp26009-scaffold27-120599	97130642	121193180	24062.5	331	0	38*
	S19	51	Y1439	-9	30	snp19698-scaffold1989-304659	snp32870-scaffold380-585781	104268726	113225430	8956.7	114	0	39*
	S19	22	Y354	-9	30	snp43804-scaffold589-1340525	snp26009-scaffold27-120599	104844154	121193180	16349	226	0	40*
	S19	58	Y1482	-9	30	snp43781-scaffold589-315964	snp26009-scaffold27-120599	105868715	121193180	15324.5	213	0	41*
	S19	73	Y5057	-9	30	snp43778-scaffold589-205780	snp34264-scaffold402-1705766	105978899	110143975	4165.08	56	0	42*
	S19	44	Y779	-9	30	snp43777-scaffold589-136470	snp34279-scaffold402-2426275	106048209	110864484	4816.27	63	0	43*
	S19	CON	62	0.0430556	30	snp13121-scaffold1501-554084	snp13121-scaffold1501-554084	106738862	106738862	0	1	NA	NA
	S19	UNION	62	0.0430556	30	snp22794-scaffold228-126528	snp26009-scaffold27-120599	86399249	121193180	34793.9	476	NA	NA
	S21	258	5091	-9	30	snp38714-scaffold491-2470099	snp38663-scaffold491-31306	45420340	47859133	2438.79	40	14	1*
	S21	73	Y5057	-9	30	snp38733-scaffold491-3718820	snp37925-scaffold47-76880	44171619	56364843	12193.2	150	4	1
	S21	325	1461	-9	30	snp45899-scaffold63-3766866	snp37925-scaffold47-76880	31754778	56364843	24610.1	276	3	1
	S21	333	5021	-9	30	snp45899-scaffold63-3766866	snp37925-scaffold47-76880	31754778	56364843	24610.1	276	4	1
	S21	317	792	-9	30	snp45899-scaffold63-3766866	snp37925-scaffold47-76880	31754778	56364843	24610.1	276	2	1
	S21	309	675	-9	30	snp45899-scaffold63-3766866	snp37925-scaffold47-76880	31754778	56364843	24610.1	276	2	1
	S21	245	199	-9	30	snp45899-scaffold63-3766866	snp37925-scaffold47-76880	31754778	56364843	24610.1	276	4	1
	S21	256	5084	-9	30	snp45899-scaffold63-3766866	snp37925-scaffold47-76880	31754778	56364843	24610.1	276	3	1
	S21	42	Y710	-9	30	snp38710-scaffold491-2300232	snp38665-scaffold491-123873	45590207	47766566	2176.36	35	10	2*
	S21	49	Y1415	-9	30	snp38723-scaffold491-3231023	snp7604-scaffold1271-117424	44659416	51247971	6588.56	84	3	2
	S21	39	Y567	-9	30	snp45899-scaffold63-3766866	snp37925-scaffold47-76880	31754778	56364843	24610.1	276	1	2
	S21	57	Y1471	-9	30	snp45899-scaffold63-3766866	snp37925-scaffold47-76880	31754778	56364843	24610.1	276	1	2
	S21	308	670	-9	30	snp45899-scaffold63-3766866	snp37925-scaffold47-76880	31754778	56364843	24610.1	276	1	2
	S21	301	556	-9	30	snp45899-scaffold63-3766866	snp37925-scaffold47-76880	31754778	56364843	24610.1	276	1	2
	S21	225	Y310	-9	30	snp45899-scaffold63-3766866	snp37925-scaffold47-76880	31754778	56364843	24610.1	276	3	2
	S21	22	Y354	-9	30	snp45899-scaffold63-3766866	snp37925-scaffold47-76880	31754778	56364843	24610.1	276	1	2
	S21	15	Y200	-9	30	snp38714-scaffold491-2470099	snp18511-scaffold187-2001953	45420340	48358121	2937.78	44	14	3
	S21	78	Y5081	-9	30	snp38722-scaffold491-3197448	snp38683-scaffold491-1089929	44692991	46800510	2107.52	31	7	3
	S21	51	Y1439	-9	30	snp20226-scaffold200-1233684	snp38703-scaffold491-1938241	41899423	45952198	4052.78	47	7	3
	S21	9	Y110	-9	30	snp20226-scaffold200-1233684	snp38703-scaffold491-1938241	41899423	45952198	4052.78	47	7	3*
	S21	262	60	-9	30	snp45899-scaffold63-3766866	snp37925-scaffold47-76880	31754778	56364843	24610.1	276	2	3
	S21	14	Y181	-9	30	snp38715-scaffold491-2663406	snp1306-scaffold1035-564903	45227033	50010154	4783.12	62	6	4*
	S21	70	Y5045	-9	30	snp20228-scaffold200-1321257	snp18511-scaffold187-2001953	41986996	48358121	6371.12	81	3	4
	S21	279	283	-9	30	snp45899-scaffold63-3766866	snp37925-scaffold47-76880	31754778	56364843	24610.1	276	3	4
	S21	306	626	-9	30	snp45899-scaffold63-3766866	snp37925-scaffold47-76880	31754778	56364843	24610.1	276	2	4
	S21	293	513	-9	30	snp38714-scaffold491-2470099	snp1305-scaffold1035-497005	45420340	50078052	4657.71	62	11	5
	S21	55	Y1466	-9	30	snp38716-scaffold491-2788781	snp1331-scaffold1035-1748286	45101658	48826771	3725.11	51	6	5
	S21	34	Y421	-9	30	snp45899-scaffold63-3766866	snp37925-scaffold47-76880	31754778	56364843	24610.1	276	2	5*
	S21	299	549	-9	30	snp45899-scaffold63-3766866	snp37925-scaffold47-76880	31754778	56364843	24610.1	276	2	6*
	S21	6	Y53	-9	30	snp45899-scaffold63-3766866	snp37925-scaffold47-76880	31754778	56364843	24610.1	276	2	7
	S21	243	182	-9	30	snp45899-scaffold63-3766866	snp37925-scaffold47-76880	31754778	56364843	24610.1	276	2	7*
	S21	184	Y875	-9	30	snp38746-scaffold491-4378241	snp38679-scaffold491-844456	43512198	47045983	3533.78	49	6	8
	S21	312	716	-9	30	snp38746-scaffold491-4378241	snp38707-scaffold491-2152572	43512198	45737867	2225.67	28	9	8
	S21	289	353	-9	30	snp13464-scaffold152-1624754	snp37925-scaffold47-76880	39040886	56364843	17324	211	2	8*
	S21	54	Y1464	-9	30	snp38729-scaffold491-3569241	snp38683-scaffold491-1089929	44321198	46800510	2479.31	36	2	9*
	S21	266	120	-9	30	snp45899-scaffold63-3766866	snp37925-scaffold47-76880	31754778	56364843	24610.1	276	1	9
	S21	239	Y840	-9	30	snp45899-scaffold63-3766866	snp37925-scaffold47-76880	31754778	56364843	24610.1	276	1	9
	S21	270	162	-9	30	snp38712-scaffold491-2382227	snp18506-scaffold187-1762842	45508212	48597232	3089.02	46	2	10*
	S21	44	Y779	-9	30	snp38717-scaffold491-2840572	snp38678-scaffold491-814651	45049867	47075788	2025.92	31	5	10
	S21	280	291	-9	30	snp38759-scaffold491-5082666	snp38710-scaffold491-2300232	42807773	45590207	2782.43	36	9	10
	S21	76	Y5064	-9	30	snp38726-scaffold491-3396247	snp38683-scaffold491-1089929	44494192	46800510	2306.32	34	9	11
	S21	259	5100	-9	30	snp45899-scaffold63-3766866	snp37925-scaffold47-76880	31754778	56364843	24610.1	276	1	11*
	S21	272	185	-9	30	snp45899-scaffold63-3766866	snp37925-scaffold47-76880	31754778	56364843	24610.1	276	1	12*
	S21	282	305	-9	30	snp45899-scaffold63-3766866	snp37925-scaffold47-76880	31754778	56364843	24610.1	276	1	13
	S21	319	800	-9	30	snp45899-scaffold63-3766866	snp37925-scaffold47-76880	31754778	56364843	24610.1	276	1	13*
	S21	65	Y5016	-9	30	snp38716-scaffold491-2788781	snp18506-scaffold187-1762842	45101658	48597232	3495.57	50	5	14
	S21	69	Y5043	-9	30	snp45899-scaffold63-3766866	snp37925-scaffold47-76880	31754778	56364843	24610.1	276	1	14*
	S21	33	Y416	-9	30	snp38714-scaffold491-2470099	snp18507-scaffold187-1798211	45420340	48561863	3141.52	47	14	15
	S21	242	27	-9	30	snp45899-scaffold63-3766866	snp37925-scaffold47-76880	31754778	56364843	24610.1	276	1	15*
	S21	298	548	-9	30	snp45899-scaffold63-3766866	snp37925-scaffold47-76880	31754778	56364843	24610.1	276	0	16*
	S21	300	555	-9	30	snp45899-scaffold63-3766866	snp37925-scaffold47-76880	31754778	56364843	24610.1	276	0	17*
	S21	303	593	-9	30	snp45899-scaffold63-3766866	snp37925-scaffold47-76880	31754778	56364843	24610.1	276	0	18*
	S21	313	717	-9	30	snp45899-scaffold63-3766866	snp37925-scaffold47-76880	31754778	56364843	24610.1	276	0	19*
	S21	311	693	-9	30	snp45899-scaffold63-3766866	snp37925-scaffold47-76880	31754778	56364843	24610.1	276	0	20*
	S21	316	768	-9	30	snp45899-scaffold63-3766866	snp37925-scaffold47-76880	31754778	56364843	24610.1	276	0	21*
	S21	58	Y1482	-9	30	snp45899-scaffold63-3766866	snp18511-scaffold187-2001953	31754778	48358121	16603.3	184	0	22*
	S21	251	5029	-9	30	snp45899-scaffold63-3766866	snp37925-scaffold47-76880	31754778	56364843	24610.1	276	0	23*
	S21	276	222	-9	30	snp45899-scaffold63-3766866	snp37925-scaffold47-76880	31754778	56364843	24610.1	276	0	24*
	S21	247	341-2	-9	30	snp45899-scaffold63-3766866	snp37925-scaffold47-76880	31754778	56364843	24610.1	276	0	25*
	S21	322	1427	-9	30	snp45899-scaffold63-3766866	snp37925-scaffold47-76880	31754778	56364843	24610.1	276	0	26*
	S21	268	130	-9	30	snp45899-scaffold63-3766866	snp37925-scaffold47-76880	31754778	56364843	24610.1	276	0	27*
	S21	263	103	-9	30	snp45899-scaffold63-3766866	snp37925-scaffold47-76880	31754778	56364843	24610.1	276	0	28*
	S21	CON	62	0.0430556	30	snp38710-scaffold491-2300232	snp38710-scaffold491-2300232	45590207	45590207	0	1	NA	NA
	S21	UNION	62	0.0430556	30	snp45899-scaffold63-3766866	snp37925-scaffold47-76880	31754778	56364843	24610.1	276	NA	NA
	S29	56	Y1468	-9	30	snp13711-scaffold153-1287400	snp37925-scaffold47-76880	53083232	56364843	3281.61	44	8	1*
	S29	266	120	-9	30	snp45899-scaffold63-3766866	snp37925-scaffold47-76880	31754778	56364843	24610.1	276	1	1
	S29	263	103	-9	30	snp45899-scaffold63-3766866	snp37925-scaffold47-76880	31754778	56364843	24610.1	276	1	1
	S29	247	341-2	-9	30	snp45899-scaffold63-3766866	snp37925-scaffold47-76880	31754778	56364843	24610.1	276	2	1
	S29	262	60	-9	30	snp45899-scaffold63-3766866	snp37925-scaffold47-76880	31754778	56364843	24610.1	276	2	1
	S29	34	Y421	-9	30	snp45899-scaffold63-3766866	snp37925-scaffold47-76880	31754778	56364843	24610.1	276	2	1
	S29	328	1476	-9	30	snp13711-scaffold153-1287400	snp37947-scaffold47-1142425	53083232	55299298	2216.07	26	7	2*
	S29	297	546	-9	30	snp13718-scaffold153-1625785	snp37925-scaffold47-76880	52744847	56364843	3620	49	4	2
	S29	6	Y53	-9	30	snp45899-scaffold63-3766866	snp37925-scaffold47-76880	31754778	56364843	24610.1	276	3	2
	S29	317	792	-9	30	snp45899-scaffold63-3766866	snp37925-scaffold47-76880	31754778	56364843	24610.1	276	1	2
	S29	243	182	-9	30	snp45899-scaffold63-3766866	snp37925-scaffold47-76880	31754778	56364843	24610.1	276	3	2
	S29	303	593	-9	30	snp45899-scaffold63-3766866	snp37925-scaffold47-76880	31754778	56364843	24610.1	276	1	2
	S29	298	548	-9	30	snp45899-scaffold63-3766866	snp37925-scaffold47-76880	31754778	56364843	24610.1	276	2	2
	S29	267	124	-9	30	snp13709-scaffold153-1133933	snp37947-scaffold47-1142425	53236699	55299298	2062.6	24	3	3
	S29	47	Y794	-9	30	snp13709-scaffold153-1133933	snp37947-scaffold47-1142425	53236699	55299298	2062.6	24	3	3
	S29	312	716	-9	30	snp1295-scaffold1035-62238	snp13709-scaffold153-1133933	50512819	53236699	2723.88	28	6	3
	S29	289	353	-9	30	snp13464-scaffold152-1624754	snp37925-scaffold47-76880	39040886	56364843	17324	211	3	3*
	S29	70	Y5045	-9	30	snp1322-scaffold1035-1309459	snp37944-scaffold47-1040199	49265598	55401524	6135.93	70	2	4
	S29	279	283	-9	30	snp45899-scaffold63-3766866	snp37925-scaffold47-76880	31754778	56364843	24610.1	276	2	4*
	S29	184	Y875	-9	30	snp13736-scaffold153-2505782	snp37925-scaffold47-76880	51864850	56364843	4499.99	58	1	5
	S29	299	549	-9	30	snp45899-scaffold63-3766866	snp37925-scaffold47-76880	31754778	56364843	24610.1	276	1	5*
	S29	282	305	-9	30	snp45899-scaffold63-3766866	snp37925-scaffold47-76880	31754778	56364843	24610.1	276	1	6
	S29	319	800	-9	30	snp45899-scaffold63-3766866	snp37925-scaffold47-76880	31754778	56364843	24610.1	276	1	6*
	S29	218	Y2754	-9	30	snp13727-scaffold153-2029267	snp37948-scaffold47-1210340	52341365	55231383	2890.02	35	1	7
	S29	239	Y840	-9	30	snp45899-scaffold63-3766866	snp37925-scaffold47-76880	31754778	56364843	24610.1	276	1	7*
	S29	13	Y179	-9	30	snp13727-scaffold153-2029267	snp37925-scaffold47-76880	52341365	56364843	4023.48	54	1	8
	S29	69	Y5043	-9	30	snp45899-scaffold63-3766866	snp37925-scaffold47-76880	31754778	56364843	24610.1	276	1	8*
	S29	67	Y5021	-9	30	snp18506-scaffold187-1762842	snp37925-scaffold47-76880	48597232	56364843	7767.61	89	1	9
	S29	333	5021	-9	30	snp45899-scaffold63-3766866	snp37925-scaffold47-76880	31754778	56364843	24610.1	276	1	9*
	S29	281	302	-9	30	snp7607-scaffold1271-279538	snp37925-scaffold47-76880	51085857	56364843	5278.99	63	4	10
	S29	78	Y5081	-9	30	snp1321-scaffold1035-1258380	snp37951-scaffold47-1337018	49316677	55104705	5788.03	63	1	10*
	S29	11	Y125	-9	30	snp13710-scaffold153-1192393	snp37945-scaffold47-1077007	53178239	55364716	2186.48	27	1	11*
	S29	332	582	-9	30	snp13717-scaffold153-1593292	snp37951-scaffold47-1337018	52777340	55104705	2327.36	27	6	11
	S29	22	Y354	-9	30	snp45899-scaffold63-3766866	snp37925-scaffold47-76880	31754778	56364843	24610.1	276	0	12*
	S29	225	Y310	-9	30	snp45899-scaffold63-3766866	snp37925-scaffold47-76880	31754778	56364843	24610.1	276	0	13*
	S29	306	626	-9	30	snp45899-scaffold63-3766866	snp37925-scaffold47-76880	31754778	56364843	24610.1	276	0	14*
	S29	300	555	-9	30	snp45899-scaffold63-3766866	snp37925-scaffold47-76880	31754778	56364843	24610.1	276	0	15*
	S29	301	556	-9	30	snp45899-scaffold63-3766866	snp37925-scaffold47-76880	31754778	56364843	24610.1	276	0	16*
	S29	259	5100	-9	30	snp45899-scaffold63-3766866	snp37925-scaffold47-76880	31754778	56364843	24610.1	276	0	17*
	S29	256	5084	-9	30	snp45899-scaffold63-3766866	snp37925-scaffold47-76880	31754778	56364843	24610.1	276	0	18*
	S29	272	185	-9	30	snp45899-scaffold63-3766866	snp37925-scaffold47-76880	31754778	56364843	24610.1	276	0	19*
	S29	245	199	-9	30	snp45899-scaffold63-3766866	snp37925-scaffold47-76880	31754778	56364843	24610.1	276	0	20*
	S29	309	675	-9	30	snp45899-scaffold63-3766866	snp37925-scaffold47-76880	31754778	56364843	24610.1	276	0	21*
	S29	313	717	-9	30	snp45899-scaffold63-3766866	snp37925-scaffold47-76880	31754778	56364843	24610.1	276	0	22*
	S29	311	693	-9	30	snp45899-scaffold63-3766866	snp37925-scaffold47-76880	31754778	56364843	24610.1	276	0	23*
	S29	308	670	-9	30	snp45899-scaffold63-3766866	snp37925-scaffold47-76880	31754778	56364843	24610.1	276	0	24*
	S29	316	768	-9	30	snp45899-scaffold63-3766866	snp37925-scaffold47-76880	31754778	56364843	24610.1	276	0	25*
	S29	57	Y1471	-9	30	snp45899-scaffold63-3766866	snp37925-scaffold47-76880	31754778	56364843	24610.1	276	0	26*
	S29	39	Y567	-9	30	snp45899-scaffold63-3766866	snp37925-scaffold47-76880	31754778	56364843	24610.1	276	0	27*
	S29	251	5029	-9	30	snp45899-scaffold63-3766866	snp37925-scaffold47-76880	31754778	56364843	24610.1	276	0	28*
	S29	276	222	-9	30	snp45899-scaffold63-3766866	snp37925-scaffold47-76880	31754778	56364843	24610.1	276	0	29*
	S29	242	27	-9	30	snp45899-scaffold63-3766866	snp37925-scaffold47-76880	31754778	56364843	24610.1	276	0	30*
	S29	322	1427	-9	30	snp45899-scaffold63-3766866	snp37925-scaffold47-76880	31754778	56364843	24610.1	276	0	31*
	S29	325	1461	-9	30	snp45899-scaffold63-3766866	snp37925-scaffold47-76880	31754778	56364843	24610.1	276	0	32*
	S29	268	130	-9	30	snp45899-scaffold63-3766866	snp37925-scaffold47-76880	31754778	56364843	24610.1	276	0	33*
	S29	73	Y5057	-9	30	snp38733-scaffold491-3718820	snp37925-scaffold47-76880	44171619	56364843	12193.2	150	0	34*
	S29	46	Y789	-9	30	snp18511-scaffold187-2001953	snp37925-scaffold47-76880	48358121	56364843	8006.72	93	0	35*
	S29	58	Y1482	-9	30	snp18508-scaffold187-1838533	snp37925-scaffold47-76880	48521541	56364843	7843.3	91	0	36*
	S29	54	Y1464	-9	30	snp1322-scaffold1035-1309459	snp37925-scaffold47-76880	49265598	56364843	7099.24	85	0	37*
	S29	53	Y1458	-9	30	snp1322-scaffold1035-1309459	snp37925-scaffold47-76880	49265598	56364843	7099.24	85	0	38*
	S29	44	Y779	-9	30	snp1321-scaffold1035-1258380	snp37925-scaffold47-76880	49316677	56364843	7048.17	84	0	39*
	S29	CON	61	0.0423611	30	snp13709-scaffold153-1133933	snp13709-scaffold153-1133933	53236699	53236699	0	1	NA	NA
	S29	UNION	61	0.0423611	30	snp45899-scaffold63-3766866	snp37925-scaffold47-76880	31754778	56364843	24610.1	276	NA	NA
	S30	75	Y5061	-9	30	snp38676-scaffold491-712234	snp1322-scaffold1035-1309459	47178205	49265598	2087.39	23	18	1
	S30	52	Y1440	-9	30	snp38676-scaffold491-712234	snp1322-scaffold1035-1309459	47178205	49265598	2087.39	23	18	1*
	S30	270	162	-9	30	snp38712-scaffold491-2382227	snp18506-scaffold187-1762842	45508212	48597232	3089.02	46	3	1
	S30	65	Y5016	-9	30	snp38716-scaffold491-2788781	snp18506-scaffold187-1762842	45101658	48597232	3495.57	50	5	1
	S30	266	120	-9	30	snp45899-scaffold63-3766866	snp37925-scaffold47-76880	31754778	56364843	24610.1	276	2	1
	S30	242	27	-9	30	snp45899-scaffold63-3766866	snp37925-scaffold47-76880	31754778	56364843	24610.1	276	3	1
	S30	69	Y5043	-9	30	snp45899-scaffold63-3766866	snp37925-scaffold47-76880	31754778	56364843	24610.1	276	3	1
	S30	6	Y53	-9	30	snp45899-scaffold63-3766866	snp37925-scaffold47-76880	31754778	56364843	24610.1	276	4	1
	S30	316	768	-9	30	snp45899-scaffold63-3766866	snp37925-scaffold47-76880	31754778	56364843	24610.1	276	2	1
	S30	272	185	-9	30	snp45899-scaffold63-3766866	snp37925-scaffold47-76880	31754778	56364843	24610.1	276	3	1
	S30	243	182	-9	30	snp45899-scaffold63-3766866	snp37925-scaffold47-76880	31754778	56364843	24610.1	276	4	1
	S30	300	555	-9	30	snp45899-scaffold63-3766866	snp37925-scaffold47-76880	31754778	56364843	24610.1	276	2	1
	S30	310	683	-9	30	snp38680-scaffold491-937292	snp1321-scaffold1035-1258380	46953147	49316677	2363.53	28	9	2
	S30	91	Y7258	-9	30	snp38695-scaffold491-1569508	snp1331-scaffold1035-1748286	46320931	48826771	2505.84	35	15	2*
	S30	3	Y33	-9	30	snp38695-scaffold491-1569508	snp1317-scaffold1035-1112296	46320931	49462761	3141.83	42	10	2
	S30	254	5072	-9	30	snp38696-scaffold491-1604986	snp1320-scaffold1035-1223434	46285453	49351623	3066.17	41	6	2
	S30	55	Y1466	-9	30	snp38716-scaffold491-2788781	snp1331-scaffold1035-1748286	45101658	48826771	3725.11	51	9	2
	S30	49	Y1415	-9	30	snp38723-scaffold491-3231023	snp7604-scaffold1271-117424	44659416	51247971	6588.56	84	4	2
	S30	333	5021	-9	30	snp45899-scaffold63-3766866	snp37925-scaffold47-76880	31754778	56364843	24610.1	276	6	2
	S30	308	670	-9	30	snp45899-scaffold63-3766866	snp37925-scaffold47-76880	31754778	56364843	24610.1	276	3	2
	S30	301	556	-9	30	snp45899-scaffold63-3766866	snp37925-scaffold47-76880	31754778	56364843	24610.1	276	3	2
	S30	225	Y310	-9	30	snp45899-scaffold63-3766866	snp37925-scaffold47-76880	31754778	56364843	24610.1	276	4	2
	S30	34	Y421	-9	30	snp45899-scaffold63-3766866	snp37925-scaffold47-76880	31754778	56364843	24610.1	276	4	2
	S30	22	Y354	-9	30	snp45899-scaffold63-3766866	snp37925-scaffold47-76880	31754778	56364843	24610.1	276	3	2
	S30	78	Y5081	-9	30	snp38676-scaffold491-712234	snp1323-scaffold1035-1348924	47178205	49226133	2047.93	22	7	3
	S30	15	Y200	-9	30	snp38714-scaffold491-2470099	snp18511-scaffold187-2001953	45420340	48358121	2937.78	44	10	3*
	S30	293	513	-9	30	snp38714-scaffold491-2470099	snp1305-scaffold1035-497005	45420340	50078052	4657.71	62	8	3
	S30	33	Y416	-9	30	snp38714-scaffold491-2470099	snp18507-scaffold187-1798211	45420340	48561863	3141.52	47	14	3
	S30	73	Y5057	-9	30	snp38733-scaffold491-3718820	snp37925-scaffold47-76880	44171619	56364843	12193.2	150	5	3
	S30	325	1461	-9	30	snp45899-scaffold63-3766866	snp37925-scaffold47-76880	31754778	56364843	24610.1	276	4	3
	S30	317	792	-9	30	snp45899-scaffold63-3766866	snp37925-scaffold47-76880	31754778	56364843	24610.1	276	2	3
	S30	309	675	-9	30	snp45899-scaffold63-3766866	snp37925-scaffold47-76880	31754778	56364843	24610.1	276	4	3
	S30	245	199	-9	30	snp45899-scaffold63-3766866	snp37925-scaffold47-76880	31754778	56364843	24610.1	276	3	3
	S30	256	5084	-9	30	snp45899-scaffold63-3766866	snp37925-scaffold47-76880	31754778	56364843	24610.1	276	3	3
	S30	14	Y181	-9	30	snp38715-scaffold491-2663406	snp1306-scaffold1035-564903	45227033	50010154	4783.12	62	3	4*
	S30	70	Y5045	-9	30	snp20228-scaffold200-1321257	snp18511-scaffold187-2001953	41986996	48358121	6371.12	81	2	4
	S30	279	283	-9	30	snp45899-scaffold63-3766866	snp37925-scaffold47-76880	31754778	56364843	24610.1	276	2	4
	S30	306	626	-9	30	snp45899-scaffold63-3766866	snp37925-scaffold47-76880	31754778	56364843	24610.1	276	1	4
	S30	84	Y6302	-9	30	snp38676-scaffold491-712234	snp1303-scaffold1035-430097	47178205	50144960	2966.76	34	2	5*
	S30	258	5091	-9	30	snp38714-scaffold491-2470099	snp38663-scaffold491-31306	45420340	47859133	2438.79	40	16	5
	S30	282	305	-9	30	snp45899-scaffold63-3766866	snp37925-scaffold47-76880	31754778	56364843	24610.1	276	1	6
	S30	319	800	-9	30	snp45899-scaffold63-3766866	snp37925-scaffold47-76880	31754778	56364843	24610.1	276	1	6*
	S30	57	Y1471	-9	30	snp45899-scaffold63-3766866	snp37925-scaffold47-76880	31754778	56364843	24610.1	276	1	7*
	S30	42	Y710	-9	30	snp38710-scaffold491-2300232	snp38665-scaffold491-123873	45590207	47766566	2176.36	35	15	8
	S30	39	Y567	-9	30	snp45899-scaffold63-3766866	snp37925-scaffold47-76880	31754778	56364843	24610.1	276	1	8*
	S30	298	548	-9	30	snp45899-scaffold63-3766866	snp37925-scaffold47-76880	31754778	56364843	24610.1	276	0	9*
	S30	299	549	-9	30	snp45899-scaffold63-3766866	snp37925-scaffold47-76880	31754778	56364843	24610.1	276	0	10*
	S30	262	60	-9	30	snp45899-scaffold63-3766866	snp37925-scaffold47-76880	31754778	56364843	24610.1	276	0	11*
	S30	303	593	-9	30	snp45899-scaffold63-3766866	snp37925-scaffold47-76880	31754778	56364843	24610.1	276	0	12*
	S30	259	5100	-9	30	snp45899-scaffold63-3766866	snp37925-scaffold47-76880	31754778	56364843	24610.1	276	0	13*
	S30	313	717	-9	30	snp45899-scaffold63-3766866	snp37925-scaffold47-76880	31754778	56364843	24610.1	276	0	14*
	S30	311	693	-9	30	snp45899-scaffold63-3766866	snp37925-scaffold47-76880	31754778	56364843	24610.1	276	0	15*
	S30	239	Y840	-9	30	snp45899-scaffold63-3766866	snp37925-scaffold47-76880	31754778	56364843	24610.1	276	0	16*
	S30	58	Y1482	-9	30	snp45899-scaffold63-3766866	snp18511-scaffold187-2001953	31754778	48358121	16603.3	184	0	17*
	S30	251	5029	-9	30	snp45899-scaffold63-3766866	snp37925-scaffold47-76880	31754778	56364843	24610.1	276	0	18*
	S30	276	222	-9	30	snp45899-scaffold63-3766866	snp37925-scaffold47-76880	31754778	56364843	24610.1	276	0	19*
	S30	247	341-2	-9	30	snp45899-scaffold63-3766866	snp37925-scaffold47-76880	31754778	56364843	24610.1	276	0	20*
	S30	322	1427	-9	30	snp45899-scaffold63-3766866	snp37925-scaffold47-76880	31754778	56364843	24610.1	276	0	21*
	S30	268	130	-9	30	snp45899-scaffold63-3766866	snp37925-scaffold47-76880	31754778	56364843	24610.1	276	0	22*
	S30	263	103	-9	30	snp45899-scaffold63-3766866	snp37925-scaffold47-76880	31754778	56364843	24610.1	276	0	23*
	S30	289	353	-9	30	snp13464-scaffold152-1624754	snp37925-scaffold47-76880	39040886	56364843	17324	211	0	24*
	S30	CON	61	0.0423611	30	snp38676-scaffold491-712234	snp38665-scaffold491-123873	47178205	47766566	588.361	9	NA	NA
	S30	UNION	61	0.0423611	30	snp45899-scaffold63-3766866	snp37925-scaffold47-76880	31754778	56364843	24610.1	276	NA	NA
	S31	91	Y7258	-9	30	snp38695-scaffold491-1569508	snp1331-scaffold1035-1748286	46320931	48826771	2505.84	35	16	1*
	S31	3	Y33	-9	30	snp38695-scaffold491-1569508	snp1317-scaffold1035-1112296	46320931	49462761	3141.83	42	13	1
	S31	254	5072	-9	30	snp38696-scaffold491-1604986	snp1320-scaffold1035-1223434	46285453	49351623	3066.17	41	3	1
	S31	49	Y1415	-9	30	snp38723-scaffold491-3231023	snp7604-scaffold1271-117424	44659416	51247971	6588.56	84	5	1
	S31	308	670	-9	30	snp45899-scaffold63-3766866	snp37925-scaffold47-76880	31754778	56364843	24610.1	276	3	1
	S31	301	556	-9	30	snp45899-scaffold63-3766866	snp37925-scaffold47-76880	31754778	56364843	24610.1	276	3	1
	S31	225	Y310	-9	30	snp45899-scaffold63-3766866	snp37925-scaffold47-76880	31754778	56364843	24610.1	276	5	1
	S31	34	Y421	-9	30	snp45899-scaffold63-3766866	snp37925-scaffold47-76880	31754778	56364843	24610.1	276	4	1
	S31	22	Y354	-9	30	snp45899-scaffold63-3766866	snp37925-scaffold47-76880	31754778	56364843	24610.1	276	2	1
	S31	15	Y200	-9	30	snp38714-scaffold491-2470099	snp18511-scaffold187-2001953	45420340	48358121	2937.78	44	11	2
	S31	293	513	-9	30	snp38714-scaffold491-2470099	snp1305-scaffold1035-497005	45420340	50078052	4657.71	62	10	2
	S31	258	5091	-9	30	snp38714-scaffold491-2470099	snp38663-scaffold491-31306	45420340	47859133	2438.79	40	13	2*
	S31	55	Y1466	-9	30	snp38716-scaffold491-2788781	snp1331-scaffold1035-1748286	45101658	48826771	3725.11	51	8	2
	S31	78	Y5081	-9	30	snp38722-scaffold491-3197448	snp38683-scaffold491-1089929	44692991	46800510	2107.52	31	7	2
	S31	73	Y5057	-9	30	snp38733-scaffold491-3718820	snp37925-scaffold47-76880	44171619	56364843	12193.2	150	4	2
	S31	325	1461	-9	30	snp45899-scaffold63-3766866	snp37925-scaffold47-76880	31754778	56364843	24610.1	276	3	2
	S31	333	5021	-9	30	snp45899-scaffold63-3766866	snp37925-scaffold47-76880	31754778	56364843	24610.1	276	6	2
	S31	317	792	-9	30	snp45899-scaffold63-3766866	snp37925-scaffold47-76880	31754778	56364843	24610.1	276	2	2
	S31	309	675	-9	30	snp45899-scaffold63-3766866	snp37925-scaffold47-76880	31754778	56364843	24610.1	276	2	2
	S31	245	199	-9	30	snp45899-scaffold63-3766866	snp37925-scaffold47-76880	31754778	56364843	24610.1	276	4	2
	S31	256	5084	-9	30	snp45899-scaffold63-3766866	snp37925-scaffold47-76880	31754778	56364843	24610.1	276	3	2
	S31	14	Y181	-9	30	snp38715-scaffold491-2663406	snp1306-scaffold1035-564903	45227033	50010154	4783.12	62	4	3*
	S31	70	Y5045	-9	30	snp20228-scaffold200-1321257	snp18511-scaffold187-2001953	41986996	48358121	6371.12	81	2	3
	S31	279	283	-9	30	snp45899-scaffold63-3766866	snp37925-scaffold47-76880	31754778	56364843	24610.1	276	2	3
	S31	306	626	-9	30	snp45899-scaffold63-3766866	snp37925-scaffold47-76880	31754778	56364843	24610.1	276	1	3
	S31	65	Y5016	-9	30	snp38716-scaffold491-2788781	snp18506-scaffold187-1762842	45101658	48597232	3495.57	50	3	4*
	S31	69	Y5043	-9	30	snp45899-scaffold63-3766866	snp37925-scaffold47-76880	31754778	56364843	24610.1	276	1	4
	S31	6	Y53	-9	30	snp45899-scaffold63-3766866	snp37925-scaffold47-76880	31754778	56364843	24610.1	276	2	4
	S31	243	182	-9	30	snp45899-scaffold63-3766866	snp37925-scaffold47-76880	31754778	56364843	24610.1	276	2	4
	S31	54	Y1464	-9	30	snp38729-scaffold491-3569241	snp38683-scaffold491-1089929	44321198	46800510	2479.31	36	2	5*
	S31	266	120	-9	30	snp45899-scaffold63-3766866	snp37925-scaffold47-76880	31754778	56364843	24610.1	276	1	5
	S31	239	Y840	-9	30	snp45899-scaffold63-3766866	snp37925-scaffold47-76880	31754778	56364843	24610.1	276	1	5
	S31	299	549	-9	30	snp45899-scaffold63-3766866	snp37925-scaffold47-76880	31754778	56364843	24610.1	276	1	6*
	S31	76	Y5064	-9	30	snp38726-scaffold491-3396247	snp38683-scaffold491-1089929	44494192	46800510	2306.32	34	10	7
	S31	259	5100	-9	30	snp45899-scaffold63-3766866	snp37925-scaffold47-76880	31754778	56364843	24610.1	276	1	7*
	S31	272	185	-9	30	snp45899-scaffold63-3766866	snp37925-scaffold47-76880	31754778	56364843	24610.1	276	1	8*
	S31	282	305	-9	30	snp45899-scaffold63-3766866	snp37925-scaffold47-76880	31754778	56364843	24610.1	276	1	9
	S31	319	800	-9	30	snp45899-scaffold63-3766866	snp37925-scaffold47-76880	31754778	56364843	24610.1	276	1	9*
	S31	57	Y1471	-9	30	snp45899-scaffold63-3766866	snp37925-scaffold47-76880	31754778	56364843	24610.1	276	1	10*
	S31	42	Y710	-9	30	snp38710-scaffold491-2300232	snp38665-scaffold491-123873	45590207	47766566	2176.36	35	11	11
	S31	39	Y567	-9	30	snp45899-scaffold63-3766866	snp37925-scaffold47-76880	31754778	56364843	24610.1	276	1	11*
	S31	33	Y416	-9	30	snp38714-scaffold491-2470099	snp18507-scaffold187-1798211	45420340	48561863	3141.52	47	13	12
	S31	242	27	-9	30	snp45899-scaffold63-3766866	snp37925-scaffold47-76880	31754778	56364843	24610.1	276	1	12*
	S31	184	Y875	-9	30	snp38746-scaffold491-4378241	snp38679-scaffold491-844456	43512198	47045983	3533.78	49	8	13
	S31	289	353	-9	30	snp13464-scaffold152-1624754	snp37925-scaffold47-76880	39040886	56364843	17324	211	1	13*
	S31	270	162	-9	30	snp38712-scaffold491-2382227	snp18506-scaffold187-1762842	45508212	48597232	3089.02	46	1	14*
	S31	44	Y779	-9	30	snp38717-scaffold491-2840572	snp38678-scaffold491-814651	45049867	47075788	2025.92	31	2	14
	S31	298	548	-9	30	snp45899-scaffold63-3766866	snp37925-scaffold47-76880	31754778	56364843	24610.1	276	0	15*
	S31	262	60	-9	30	snp45899-scaffold63-3766866	snp37925-scaffold47-76880	31754778	56364843	24610.1	276	0	16*
	S31	300	555	-9	30	snp45899-scaffold63-3766866	snp37925-scaffold47-76880	31754778	56364843	24610.1	276	0	17*
	S31	303	593	-9	30	snp45899-scaffold63-3766866	snp37925-scaffold47-76880	31754778	56364843	24610.1	276	0	18*
	S31	313	717	-9	30	snp45899-scaffold63-3766866	snp37925-scaffold47-76880	31754778	56364843	24610.1	276	0	19*
	S31	311	693	-9	30	snp45899-scaffold63-3766866	snp37925-scaffold47-76880	31754778	56364843	24610.1	276	0	20*
	S31	316	768	-9	30	snp45899-scaffold63-3766866	snp37925-scaffold47-76880	31754778	56364843	24610.1	276	0	21*
	S31	58	Y1482	-9	30	snp45899-scaffold63-3766866	snp18511-scaffold187-2001953	31754778	48358121	16603.3	184	0	22*
	S31	251	5029	-9	30	snp45899-scaffold63-3766866	snp37925-scaffold47-76880	31754778	56364843	24610.1	276	0	23*
	S31	276	222	-9	30	snp45899-scaffold63-3766866	snp37925-scaffold47-76880	31754778	56364843	24610.1	276	0	24*
	S31	247	341-2	-9	30	snp45899-scaffold63-3766866	snp37925-scaffold47-76880	31754778	56364843	24610.1	276	0	25*
	S31	322	1427	-9	30	snp45899-scaffold63-3766866	snp37925-scaffold47-76880	31754778	56364843	24610.1	276	0	26*
	S31	268	130	-9	30	snp45899-scaffold63-3766866	snp37925-scaffold47-76880	31754778	56364843	24610.1	276	0	27*
	S31	263	103	-9	30	snp45899-scaffold63-3766866	snp37925-scaffold47-76880	31754778	56364843	24610.1	276	0	28*
	S31	CON	61	0.0423611	30	snp38695-scaffold491-1569508	snp38683-scaffold491-1089929	46320931	46800510	479.579	10	NA	NA
	S31	UNION	61	0.0423611	30	snp45899-scaffold63-3766866	snp37925-scaffold47-76880	31754778	56364843	24610.1	276	NA	NA
	S34	12	Y155	-9	30	snp20226-scaffold200-1233684	snp38734-scaffold491-3791606	41899423	44098833	2199.41	24	11	1*
	S34	270	162	-9	30	snp20226-scaffold200-1233684	snp38714-scaffold491-2470099	41899423	45420340	3520.92	39	5	1
	S34	161	Y1173	-9	30	snp20219-scaffold200-919128	snp38734-scaffold491-3791606	41584867	44098833	2513.97	31	9	1
	S34	78	Y5081	-9	30	snp20217-scaffold200-842304	snp38735-scaffold491-3825171	41508043	44065268	2557.22	31	9	1
	S34	82	Y5094	-9	30	snp20211-scaffold200-555378	snp38724-scaffold491-3260119	41221117	44630320	3409.2	43	5	1
	S34	266	120	-9	30	snp45899-scaffold63-3766866	snp37925-scaffold47-76880	31754778	56364843	24610.1	276	1	1
	S34	263	103	-9	30	snp45899-scaffold63-3766866	snp37925-scaffold47-76880	31754778	56364843	24610.1	276	4	1
	S34	316	768	-9	30	snp45899-scaffold63-3766866	snp37925-scaffold47-76880	31754778	56364843	24610.1	276	3	1
	S34	308	670	-9	30	snp45899-scaffold63-3766866	snp37925-scaffold47-76880	31754778	56364843	24610.1	276	3	1
	S34	301	556	-9	30	snp45899-scaffold63-3766866	snp37925-scaffold47-76880	31754778	56364843	24610.1	276	4	1
	S34	297	546	-9	30	snp20217-scaffold200-842304	snp38721-scaffold491-3106698	41508043	44783741	3275.7	41	7	2*
	S34	67	Y5021	-9	30	snp45943-scaffold63-6122368	snp38719-scaffold491-2956282	34110280	44934157	10823.9	121	3	2
	S34	333	5021	-9	30	snp45899-scaffold63-3766866	snp37925-scaffold47-76880	31754778	56364843	24610.1	276	2	2
	S34	39	Y567	-9	30	snp45899-scaffold63-3766866	snp37925-scaffold47-76880	31754778	56364843	24610.1	276	1	2
	S34	6	Y53	-9	30	snp45899-scaffold63-3766866	snp37925-scaffold47-76880	31754778	56364843	24610.1	276	2	2
	S34	243	182	-9	30	snp45899-scaffold63-3766866	snp37925-scaffold47-76880	31754778	56364843	24610.1	276	2	2
	S34	298	548	-9	30	snp45899-scaffold63-3766866	snp37925-scaffold47-76880	31754778	56364843	24610.1	276	2	2
	S34	312	716	-9	30	snp38746-scaffold491-4378241	snp38707-scaffold491-2152572	43512198	45737867	2225.67	28	7	3*
	S34	8	Y84	-9	30	snp20230-scaffold200-1400408	snp38713-scaffold491-2431379	42066147	45459060	3392.91	37	4	3
	S34	70	Y5045	-9	30	snp20228-scaffold200-1321257	snp18511-scaffold187-2001953	41986996	48358121	6371.12	81	2	3
	S34	289	353	-9	30	snp13464-scaffold152-1624754	snp37925-scaffold47-76880	39040886	56364843	17324	211	3	3
	S34	279	283	-9	30	snp45899-scaffold63-3766866	snp37925-scaffold47-76880	31754778	56364843	24610.1	276	2	3
	S34	306	626	-9	30	snp45899-scaffold63-3766866	snp37925-scaffold47-76880	31754778	56364843	24610.1	276	1	3
	S34	299	549	-9	30	snp45899-scaffold63-3766866	snp37925-scaffold47-76880	31754778	56364843	24610.1	276	3	3
	S34	51	Y1439	-9	30	snp20226-scaffold200-1233684	snp38703-scaffold491-1938241	41899423	45952198	4052.78	47	2	4
	S34	9	Y110	-9	30	snp20226-scaffold200-1233684	snp38703-scaffold491-1938241	41899423	45952198	4052.78	47	2	4
	S34	262	60	-9	30	snp45899-scaffold63-3766866	snp37925-scaffold47-76880	31754778	56364843	24610.1	276	2	4*
	S34	31	Y411	-9	30	snp20239-scaffold200-1900970	snp38723-scaffold491-3231023	42566709	44659416	2092.71	26	2	5*
	S34	30	Y392	-9	30	snp20226-scaffold200-1233684	snp38726-scaffold491-3396247	41899423	44494192	2594.77	29	6	5
	S34	73	Y5057	-9	30	snp45956-scaffold63-6773111	snp38735-scaffold491-3825171	34761023	44065268	9304.25	104	4	5
	S34	184	Y875	-9	30	snp38746-scaffold491-4378241	snp38679-scaffold491-844456	43512198	47045983	3533.78	49	5	6
	S34	225	Y310	-9	30	snp45899-scaffold63-3766866	snp37925-scaffold47-76880	31754778	56364843	24610.1	276	1	6*
	S34	282	305	-9	30	snp45899-scaffold63-3766866	snp37925-scaffold47-76880	31754778	56364843	24610.1	276	1	7
	S34	319	800	-9	30	snp45899-scaffold63-3766866	snp37925-scaffold47-76880	31754778	56364843	24610.1	276	1	7*
	S34	157	Y1136	-9	30	snp38759-scaffold491-5082666	snp38713-scaffold491-2431379	42807773	45459060	2651.29	34	4	8
	S34	313	717	-9	30	snp45899-scaffold63-3766866	snp37925-scaffold47-76880	31754778	56364843	24610.1	276	1	8*
	S34	22	Y354	-9	30	snp45899-scaffold63-3766866	snp37925-scaffold47-76880	31754778	56364843	24610.1	276	0	9*
	S34	34	Y421	-9	30	snp45899-scaffold63-3766866	snp37925-scaffold47-76880	31754778	56364843	24610.1	276	0	10*
	S34	300	555	-9	30	snp45899-scaffold63-3766866	snp37925-scaffold47-76880	31754778	56364843	24610.1	276	0	11*
	S34	303	593	-9	30	snp45899-scaffold63-3766866	snp37925-scaffold47-76880	31754778	56364843	24610.1	276	0	12*
	S34	259	5100	-9	30	snp45899-scaffold63-3766866	snp37925-scaffold47-76880	31754778	56364843	24610.1	276	0	13*
	S34	256	5084	-9	30	snp45899-scaffold63-3766866	snp37925-scaffold47-76880	31754778	56364843	24610.1	276	0	14*
	S34	272	185	-9	30	snp45899-scaffold63-3766866	snp37925-scaffold47-76880	31754778	56364843	24610.1	276	0	15*
	S34	245	199	-9	30	snp45899-scaffold63-3766866	snp37925-scaffold47-76880	31754778	56364843	24610.1	276	0	16*
	S34	309	675	-9	30	snp45899-scaffold63-3766866	snp37925-scaffold47-76880	31754778	56364843	24610.1	276	0	17*
	S34	311	693	-9	30	snp45899-scaffold63-3766866	snp37925-scaffold47-76880	31754778	56364843	24610.1	276	0	18*
	S34	317	792	-9	30	snp45899-scaffold63-3766866	snp37925-scaffold47-76880	31754778	56364843	24610.1	276	0	19*
	S34	44	Y779	-9	30	snp45899-scaffold63-3766866	snp38719-scaffold491-2956282	31754778	44934157	13179.4	136	0	20*
	S34	239	Y840	-9	30	snp45899-scaffold63-3766866	snp37925-scaffold47-76880	31754778	56364843	24610.1	276	0	21*
	S34	57	Y1471	-9	30	snp45899-scaffold63-3766866	snp37925-scaffold47-76880	31754778	56364843	24610.1	276	0	22*
	S34	58	Y1482	-9	30	snp45899-scaffold63-3766866	snp18511-scaffold187-2001953	31754778	48358121	16603.3	184	0	23*
	S34	69	Y5043	-9	30	snp45899-scaffold63-3766866	snp37925-scaffold47-76880	31754778	56364843	24610.1	276	0	24*
	S34	251	5029	-9	30	snp45899-scaffold63-3766866	snp37925-scaffold47-76880	31754778	56364843	24610.1	276	0	25*
	S34	276	222	-9	30	snp45899-scaffold63-3766866	snp37925-scaffold47-76880	31754778	56364843	24610.1	276	0	26*
	S34	247	341-2	-9	30	snp45899-scaffold63-3766866	snp37925-scaffold47-76880	31754778	56364843	24610.1	276	0	27*
	S34	242	27	-9	30	snp45899-scaffold63-3766866	snp37925-scaffold47-76880	31754778	56364843	24610.1	276	0	28*
	S34	322	1427	-9	30	snp45899-scaffold63-3766866	snp37925-scaffold47-76880	31754778	56364843	24610.1	276	0	29*
	S34	325	1461	-9	30	snp45899-scaffold63-3766866	snp37925-scaffold47-76880	31754778	56364843	24610.1	276	0	30*
	S34	268	130	-9	30	snp45899-scaffold63-3766866	snp37925-scaffold47-76880	31754778	56364843	24610.1	276	0	31*
	S34	53	Y1458	-9	30	snp45941-scaffold63-6025474	snp38719-scaffold491-2956282	34013386	44934157	10920.8	122	0	32*
	S34	280	291	-9	30	snp38759-scaffold491-5082666	snp38710-scaffold491-2300232	42807773	45590207	2782.43	36	0	33*
	S34	CON	61	0.0423611	30	snp38746-scaffold491-4378241	snp38735-scaffold491-3825171	43512198	44065268	553.07	7	NA	NA
	S34	UNION	61	0.0423611	30	snp45899-scaffold63-3766866	snp37925-scaffold47-76880	31754778	56364843	24610.1	276	NA	NA
	S38	286	337	-9	30	snp32884-scaffold380-1458489	snp46936-scaffold655-213802	114098138	116348910	2250.77	41	10	1*
	S38	276	222	-9	30	snp22794-scaffold228-126528	snp26009-scaffold27-120599	86399249	121193180	34793.9	476	3	1
	S38	302	557	-9	30	snp34306-scaffold402-3643896	snp32896-scaffold380-2081296	112082105	114720945	2638.84	33	4	2*
	S38	316	768	-9	30	snp22794-scaffold228-126528	snp26009-scaffold27-120599	86399249	121193180	34793.9	476	5	2
	S38	313	717	-9	30	snp22794-scaffold228-126528	snp26009-scaffold27-120599	86399249	121193180	34793.9	476	5	2
	S38	259	5100	-9	30	snp22794-scaffold228-126528	snp26009-scaffold27-120599	86399249	121193180	34793.9	476	2	2
	S38	7	Y69	-9	30	snp22892-scaffold228-4985103	snp26009-scaffold27-120599	91257824	121193180	29935.4	420	3	3
	S38	303	593	-9	30	snp22794-scaffold228-126528	snp26009-scaffold27-120599	86399249	121193180	34793.9	476	3	3*
	S38	69	Y5043	-9	30	snp22794-scaffold228-126528	snp26009-scaffold27-120599	86399249	121193180	34793.9	476	3	4*
	S38	15	Y200	-9	30	snp32873-scaffold380-766136	snp46941-scaffold655-478178	113405785	116613286	3207.5	54	3	5*
	S38	20	Y261	-9	30	snp34291-scaffold402-2963203	snp32884-scaffold380-1458489	111401412	114098138	2696.73	35	4	5
	S38	58	Y1482	-9	30	snp43781-scaffold589-315964	snp26009-scaffold27-120599	105868715	121193180	15324.5	213	2	5
	S38	284	310	-9	30	snp32879-scaffold380-1135515	snp46934-scaffold655-94354	113775164	116229462	2454.3	44	9	6
	S38	24	Y369	-9	30	snp32879-scaffold380-1135515	snp46934-scaffold655-94354	113775164	116229462	2454.3	44	9	6
	S38	317	792	-9	30	snp22794-scaffold228-126528	snp26009-scaffold27-120599	86399249	121193180	34793.9	476	2	6*
	S38	44	Y779	-9	30	snp34285-scaffold402-2725990	snp32915-scaffold380-2998961	111164199	115638610	4474.41	64	2	7*
	S38	228	Y338	-9	30	snp34282-scaffold402-2551930	snp32895-scaffold380-1983982	110990139	114623631	3633.49	46	3	7
	S38	305	620	-9	30	snp34268-scaffold402-1872984	snp32895-scaffold380-1983982	110311193	114623631	4312.44	52	3	7
	S38	34	Y421	-9	30	snp49708-scaffold71-4612659	snp26009-scaffold27-120599	97557553	121193180	23635.6	325	1	8
	S38	300	555	-9	30	snp22794-scaffold228-126528	snp26009-scaffold27-120599	86399249	121193180	34793.9	476	1	8*
	S38	272	185	-9	30	snp22794-scaffold228-126528	snp26009-scaffold27-120599	86399249	121193180	34793.9	476	1	9*
	S38	319	800	-9	30	snp22794-scaffold228-126528	snp26009-scaffold27-120599	86399249	121193180	34793.9	476	1	10*
	S38	311	693	-9	30	snp22794-scaffold228-126528	snp26009-scaffold27-120599	86399249	121193180	34793.9	476	1	11*
	S38	57	Y1471	-9	30	snp22794-scaffold228-126528	snp26009-scaffold27-120599	86399249	121193180	34793.9	476	1	12*
	S38	67	Y5021	-9	30	snp34255-scaffold402-1384574	snp32911-scaffold380-2794086	109822783	115433735	5610.95	77	1	13
	S38	333	5021	-9	30	snp22794-scaffold228-126528	snp26009-scaffold27-120599	86399249	121193180	34793.9	476	1	13*
	S38	282	305	-9	30	snp22794-scaffold228-126528	snp26009-scaffold27-120599	86399249	121193180	34793.9	476	1	14*
	S38	250	5015	-9	30	snp34293-scaffold402-3051273	snp32884-scaffold380-1458489	111489482	114098138	2608.66	34	6	15
	S38	242	27	-9	30	snp22794-scaffold228-126528	snp26009-scaffold27-120599	86399249	121193180	34793.9	476	1	15*
	S38	8	Y84	-9	30	snp34306-scaffold402-3643896	snp32884-scaffold380-1458489	112082105	114098138	2016.03	25	8	16
	S38	22	Y354	-9	30	snp43804-scaffold589-1340525	snp26009-scaffold27-120599	104844154	121193180	16349	226	1	16*
	S38	80	Y5083	-9	30	snp32863-scaffold380-318111	snp32903-scaffold380-2437007	112957760	115076656	2118.9	32	1	17
	S38	19	Y253	-9	30	snp34301-scaffold402-3416144	snp53284-scaffold803-173024	111854353	117958789	6104.44	87	1	17*
	S38	298	548	-9	30	snp22794-scaffold228-126528	snp26009-scaffold27-120599	86399249	121193180	34793.9	476	0	18*
	S38	299	549	-9	30	snp22794-scaffold228-126528	snp26009-scaffold27-120599	86399249	121193180	34793.9	476	0	19*
	S38	306	626	-9	30	snp22794-scaffold228-126528	snp26009-scaffold27-120599	86399249	121193180	34793.9	476	0	20*
	S38	262	60	-9	30	snp22794-scaffold228-126528	snp26009-scaffold27-120599	86399249	121193180	34793.9	476	0	21*
	S38	301	556	-9	30	snp22794-scaffold228-126528	snp26009-scaffold27-120599	86399249	121193180	34793.9	476	0	22*
	S38	256	5084	-9	30	snp22794-scaffold228-126528	snp26009-scaffold27-120599	86399249	121193180	34793.9	476	0	23*
	S38	243	182	-9	30	snp22794-scaffold228-126528	snp26009-scaffold27-120599	86399249	121193180	34793.9	476	0	24*
	S38	245	199	-9	30	snp22794-scaffold228-126528	snp26009-scaffold27-120599	86399249	121193180	34793.9	476	0	25*
	S38	309	675	-9	30	snp22794-scaffold228-126528	snp26009-scaffold27-120599	86399249	121193180	34793.9	476	0	26*
	S38	308	670	-9	30	snp22794-scaffold228-126528	snp26009-scaffold27-120599	86399249	121193180	34793.9	476	0	27*
	S38	239	Y840	-9	30	snp22794-scaffold228-126528	snp26009-scaffold27-120599	86399249	121193180	34793.9	476	0	28*
	S38	6	Y53	-9	30	snp22794-scaffold228-126528	snp26009-scaffold27-120599	86399249	121193180	34793.9	476	0	29*
	S38	39	Y567	-9	30	snp22794-scaffold228-126528	snp26009-scaffold27-120599	86399249	121193180	34793.9	476	0	30*
	S38	251	5029	-9	30	snp22794-scaffold228-126528	snp26009-scaffold27-120599	86399249	121193180	34793.9	476	0	31*
	S38	247	341-2	-9	30	snp22794-scaffold228-126528	snp26009-scaffold27-120599	86399249	121193180	34793.9	476	0	32*
	S38	322	1427	-9	30	snp22794-scaffold228-126528	snp26009-scaffold27-120599	86399249	121193180	34793.9	476	0	33*
	S38	325	1461	-9	30	snp22794-scaffold228-126528	snp26009-scaffold27-120599	86399249	121193180	34793.9	476	0	34*
	S38	268	130	-9	30	snp22794-scaffold228-126528	snp26009-scaffold27-120599	86399249	121193180	34793.9	476	0	35*
	S38	263	103	-9	30	snp22794-scaffold228-126528	snp26009-scaffold27-120599	86399249	121193180	34793.9	476	0	36*
	S38	266	120	-9	30	snp22794-scaffold228-126528	snp26009-scaffold27-120599	86399249	121193180	34793.9	476	0	37*
	S38	53	Y1458	-9	30	snp3506-scaffold111-37260	snp26009-scaffold27-120599	97130642	121193180	24062.5	331	0	38*
	S38	54	Y1464	-9	30	snp43781-scaffold589-315964	snp32917-scaffold380-3090872	105868715	115730521	9861.81	134	0	39*
	S38	78	Y5081	-9	30	snp13118-scaffold1501-431791	snp32917-scaffold380-3090872	106616569	115730521	9113.95	125	0	40*
	S38	30	Y392	-9	30	snp34264-scaffold402-1705766	snp19233-scaffold194-189113	110143975	119046248	8902.27	122	0	41*
	S38	73	Y5057	-9	30	snp34267-scaffold402-1818390	snp19255-scaffold194-1237804	110256599	120094939	9838.34	138	0	42*
	S38	46	Y789	-9	30	snp34285-scaffold402-2725990	snp32917-scaffold380-3090872	111164199	115730521	4566.32	66	0	43*
	S38	71	Y5052	-9	30	snp34296-scaffold402-3215013	snp32899-scaffold380-2241397	111653222	114881046	3227.82	42	0	44*
	S38	CON	60	0.0416667	30	snp32884-scaffold380-1458489	snp32884-scaffold380-1458489	114098138	114098138	0	1	NA	NA
	S38	UNION	60	0.0416667	30	snp22794-scaffold228-126528	snp26009-scaffold27-120599	86399249	121193180	34793.9	476	NA	NA
	S41	44	Y779	-9	30	snp43777-scaffold589-136470	snp34279-scaffold402-2426275	106048209	110864484	4816.27	63	1	1
	S41	58	Y1482	-9	30	snp43781-scaffold589-315964	snp26009-scaffold27-120599	105868715	121193180	15324.5	213	1	1
	S41	318	797	-9	30	snp19698-scaffold1989-304659	snp13113-scaffold1501-193208	104268726	106377986	2109.26	27	13	1*
	S41	282	305	-9	30	snp22794-scaffold228-126528	snp26009-scaffold27-120599	86399249	121193180	34793.9	476	2	1
	S41	309	675	-9	30	snp22794-scaffold228-126528	snp26009-scaffold27-120599	86399249	121193180	34793.9	476	1	1
	S41	299	549	-9	30	snp22794-scaffold228-126528	snp26009-scaffold27-120599	86399249	121193180	34793.9	476	3	1
	S41	272	185	-9	30	snp22794-scaffold228-126528	snp26009-scaffold27-120599	86399249	121193180	34793.9	476	2	1
	S41	67	Y5021	-9	30	snp43780-scaffold589-268825	snp34250-scaffold402-1177365	105915854	109615574	3699.72	49	2	2
	S41	54	Y1464	-9	30	snp43781-scaffold589-315964	snp32917-scaffold380-3090872	105868715	115730521	9861.81	134	1	2
	S41	292	507	-9	30	snp43796-scaffold589-951900	snp44722-scaffold608-1125014	105232779	107313096	2080.32	28	11	2*
	S41	74	Y5058	-9	30	snp19698-scaffold1989-304659	snp13127-scaffold1501-810481	104268726	106995259	2726.53	36	10	2
	S41	7	Y69	-9	30	snp22892-scaffold228-4985103	snp26009-scaffold27-120599	91257824	121193180	29935.4	420	2	2
	S41	333	5021	-9	30	snp22794-scaffold228-126528	snp26009-scaffold27-120599	86399249	121193180	34793.9	476	4	2
	S41	319	800	-9	30	snp22794-scaffold228-126528	snp26009-scaffold27-120599	86399249	121193180	34793.9	476	2	2
	S41	303	593	-9	30	snp22794-scaffold228-126528	snp26009-scaffold27-120599	86399249	121193180	34793.9	476	2	2
	S41	46	Y789	-9	30	snp43778-scaffold589-205780	snp34247-scaffold402-1036526	105978899	109474735	3495.84	45	2	3
	S41	11	Y125	-9	30	snp43784-scaffold589-430318	snp44710-scaffold608-563624	105754361	107874486	2120.12	33	5	3
	S41	184	Y875	-9	30	snp19699-scaffold1989-355770	snp44710-scaffold608-563624	104319837	107874486	3554.65	51	4	3
	S41	248	351	-9	30	snp19699-scaffold1989-355770	snp44728-scaffold608-1409658	104319837	107028452	2708.61	36	5	3
	S41	89	Y7253	-9	30	snp2107-scaffold1064-527343	snp13127-scaffold1501-810481	103436625	106995259	3558.63	48	6	3*
	S41	30	Y392	-9	30	snp49629-scaffold71-705431	snp34262-scaffold402-1645749	101464781	110083958	8619.18	110	4	3
	S41	286	337	-9	30	snp43778-scaffold589-205780	snp44702-scaffold608-157573	105978899	108280537	2301.64	36	4	4
	S41	276	222	-9	30	snp22794-scaffold228-126528	snp26009-scaffold27-120599	86399249	121193180	34793.9	476	4	4*
	S41	228	Y338	-9	30	snp19699-scaffold1989-355770	snp44727-scaffold608-1380044	104319837	107058066	2738.23	37	11	5
	S41	226	Y311	-9	30	snp19694-scaffold1989-110398	snp44727-scaffold608-1380044	104074465	107058066	2983.6	41	8	5
	S41	251	5029	-9	30	snp22794-scaffold228-126528	snp26009-scaffold27-120599	86399249	121193180	34793.9	476	3	5*
	S41	41	Y584	-9	30	snp19701-scaffold1989-463140	snp13121-scaffold1501-554084	104427207	106738862	2311.66	30	10	6
	S41	255	5075	-9	30	snp19696-scaffold1989-194503	snp44727-scaffold608-1380044	104158570	107058066	2899.5	40	7	6
	S41	239	Y840	-9	30	snp22794-scaffold228-126528	snp26009-scaffold27-120599	86399249	121193180	34793.9	476	2	6*
	S41	34	Y421	-9	30	snp49708-scaffold71-4612659	snp26009-scaffold27-120599	97557553	121193180	23635.6	325	1	7
	S41	300	555	-9	30	snp22794-scaffold228-126528	snp26009-scaffold27-120599	86399249	121193180	34793.9	476	1	7*
	S41	243	182	-9	30	snp22794-scaffold228-126528	snp26009-scaffold27-120599	86399249	121193180	34793.9	476	0	8*
	S41	245	199	-9	30	snp22794-scaffold228-126528	snp26009-scaffold27-120599	86399249	121193180	34793.9	476	0	9*
	S41	275	220	-9	30	snp22794-scaffold228-126528	snp34277-scaffold402-2327621	86399249	110765830	24366.6	329	0	10*
	S41	298	548	-9	30	snp22794-scaffold228-126528	snp26009-scaffold27-120599	86399249	121193180	34793.9	476	0	11*
	S41	306	626	-9	30	snp22794-scaffold228-126528	snp26009-scaffold27-120599	86399249	121193180	34793.9	476	0	12*
	S41	262	60	-9	30	snp22794-scaffold228-126528	snp26009-scaffold27-120599	86399249	121193180	34793.9	476	0	13*
	S41	301	556	-9	30	snp22794-scaffold228-126528	snp26009-scaffold27-120599	86399249	121193180	34793.9	476	0	14*
	S41	259	5100	-9	30	snp22794-scaffold228-126528	snp26009-scaffold27-120599	86399249	121193180	34793.9	476	0	15*
	S41	256	5084	-9	30	snp22794-scaffold228-126528	snp26009-scaffold27-120599	86399249	121193180	34793.9	476	0	16*
	S41	313	717	-9	30	snp22794-scaffold228-126528	snp26009-scaffold27-120599	86399249	121193180	34793.9	476	0	17*
	S41	311	693	-9	30	snp22794-scaffold228-126528	snp26009-scaffold27-120599	86399249	121193180	34793.9	476	0	18*
	S41	308	670	-9	30	snp22794-scaffold228-126528	snp26009-scaffold27-120599	86399249	121193180	34793.9	476	0	19*
	S41	316	768	-9	30	snp22794-scaffold228-126528	snp26009-scaffold27-120599	86399249	121193180	34793.9	476	0	20*
	S41	317	792	-9	30	snp22794-scaffold228-126528	snp26009-scaffold27-120599	86399249	121193180	34793.9	476	0	21*
	S41	57	Y1471	-9	30	snp22794-scaffold228-126528	snp26009-scaffold27-120599	86399249	121193180	34793.9	476	0	22*
	S41	6	Y53	-9	30	snp22794-scaffold228-126528	snp26009-scaffold27-120599	86399249	121193180	34793.9	476	0	23*
	S41	39	Y567	-9	30	snp22794-scaffold228-126528	snp26009-scaffold27-120599	86399249	121193180	34793.9	476	0	24*
	S41	69	Y5043	-9	30	snp22794-scaffold228-126528	snp26009-scaffold27-120599	86399249	121193180	34793.9	476	0	25*
	S41	247	341-2	-9	30	snp22794-scaffold228-126528	snp26009-scaffold27-120599	86399249	121193180	34793.9	476	0	26*
	S41	242	27	-9	30	snp22794-scaffold228-126528	snp26009-scaffold27-120599	86399249	121193180	34793.9	476	0	27*
	S41	322	1427	-9	30	snp22794-scaffold228-126528	snp26009-scaffold27-120599	86399249	121193180	34793.9	476	0	28*
	S41	325	1461	-9	30	snp22794-scaffold228-126528	snp26009-scaffold27-120599	86399249	121193180	34793.9	476	0	29*
	S41	268	130	-9	30	snp22794-scaffold228-126528	snp26009-scaffold27-120599	86399249	121193180	34793.9	476	0	30*
	S41	263	103	-9	30	snp22794-scaffold228-126528	snp26009-scaffold27-120599	86399249	121193180	34793.9	476	0	31*
	S41	266	120	-9	30	snp22794-scaffold228-126528	snp26009-scaffold27-120599	86399249	121193180	34793.9	476	0	32*
	S41	53	Y1458	-9	30	snp3506-scaffold111-37260	snp26009-scaffold27-120599	97130642	121193180	24062.5	331	0	33*
	S41	51	Y1439	-9	30	snp19698-scaffold1989-304659	snp32870-scaffold380-585781	104268726	113225430	8956.7	114	0	34*
	S41	22	Y354	-9	30	snp43804-scaffold589-1340525	snp26009-scaffold27-120599	104844154	121193180	16349	226	0	35*
	S41	73	Y5057	-9	30	snp43778-scaffold589-205780	snp34264-scaffold402-1705766	105978899	110143975	4165.08	56	0	36*
	S41	CON	60	0.0416667	30	snp43777-scaffold589-136470	snp13113-scaffold1501-193208	106048209	106377986	329.777	3	NA	NA
	S41	UNION	60	0.0416667	30	snp22794-scaffold228-126528	snp26009-scaffold27-120599	86399249	121193180	34793.9	476	NA	NA
	S43	75	Y5061	-9	30	snp38676-scaffold491-712234	snp1322-scaffold1035-1309459	47178205	49265598	2087.39	23	16	1
	S43	52	Y1440	-9	30	snp38676-scaffold491-712234	snp1322-scaffold1035-1309459	47178205	49265598	2087.39	23	16	1*
	S43	270	162	-9	30	snp38712-scaffold491-2382227	snp18506-scaffold187-1762842	45508212	48597232	3089.02	46	3	1
	S43	65	Y5016	-9	30	snp38716-scaffold491-2788781	snp18506-scaffold187-1762842	45101658	48597232	3495.57	50	5	1
	S43	266	120	-9	30	snp45899-scaffold63-3766866	snp37925-scaffold47-76880	31754778	56364843	24610.1	276	2	1
	S43	242	27	-9	30	snp45899-scaffold63-3766866	snp37925-scaffold47-76880	31754778	56364843	24610.1	276	3	1
	S43	69	Y5043	-9	30	snp45899-scaffold63-3766866	snp37925-scaffold47-76880	31754778	56364843	24610.1	276	3	1
	S43	6	Y53	-9	30	snp45899-scaffold63-3766866	snp37925-scaffold47-76880	31754778	56364843	24610.1	276	4	1
	S43	316	768	-9	30	snp45899-scaffold63-3766866	snp37925-scaffold47-76880	31754778	56364843	24610.1	276	2	1
	S43	272	185	-9	30	snp45899-scaffold63-3766866	snp37925-scaffold47-76880	31754778	56364843	24610.1	276	3	1
	S43	243	182	-9	30	snp45899-scaffold63-3766866	snp37925-scaffold47-76880	31754778	56364843	24610.1	276	4	1
	S43	300	555	-9	30	snp45899-scaffold63-3766866	snp37925-scaffold47-76880	31754778	56364843	24610.1	276	2	1
	S43	46	Y789	-9	30	snp18511-scaffold187-2001953	snp37925-scaffold47-76880	48358121	56364843	8006.72	93	4	2
	S43	310	683	-9	30	snp38680-scaffold491-937292	snp1321-scaffold1035-1258380	46953147	49316677	2363.53	28	7	2
	S43	91	Y7258	-9	30	snp38695-scaffold491-1569508	snp1331-scaffold1035-1748286	46320931	48826771	2505.84	35	15	2*
	S43	3	Y33	-9	30	snp38695-scaffold491-1569508	snp1317-scaffold1035-1112296	46320931	49462761	3141.83	42	10	2
	S43	254	5072	-9	30	snp38696-scaffold491-1604986	snp1320-scaffold1035-1223434	46285453	49351623	3066.17	41	5	2
	S43	55	Y1466	-9	30	snp38716-scaffold491-2788781	snp1331-scaffold1035-1748286	45101658	48826771	3725.11	51	9	2
	S43	49	Y1415	-9	30	snp38723-scaffold491-3231023	snp7604-scaffold1271-117424	44659416	51247971	6588.56	84	3	2
	S43	333	5021	-9	30	snp45899-scaffold63-3766866	snp37925-scaffold47-76880	31754778	56364843	24610.1	276	5	2
	S43	308	670	-9	30	snp45899-scaffold63-3766866	snp37925-scaffold47-76880	31754778	56364843	24610.1	276	2	2
	S43	301	556	-9	30	snp45899-scaffold63-3766866	snp37925-scaffold47-76880	31754778	56364843	24610.1	276	2	2
	S43	225	Y310	-9	30	snp45899-scaffold63-3766866	snp37925-scaffold47-76880	31754778	56364843	24610.1	276	3	2
	S43	34	Y421	-9	30	snp45899-scaffold63-3766866	snp37925-scaffold47-76880	31754778	56364843	24610.1	276	4	2
	S43	22	Y354	-9	30	snp45899-scaffold63-3766866	snp37925-scaffold47-76880	31754778	56364843	24610.1	276	2	2
	S43	78	Y5081	-9	30	snp38676-scaffold491-712234	snp1323-scaffold1035-1348924	47178205	49226133	2047.93	22	5	3
	S43	15	Y200	-9	30	snp38714-scaffold491-2470099	snp18511-scaffold187-2001953	45420340	48358121	2937.78	44	9	3*
	S43	293	513	-9	30	snp38714-scaffold491-2470099	snp1305-scaffold1035-497005	45420340	50078052	4657.71	62	8	3
	S43	33	Y416	-9	30	snp38714-scaffold491-2470099	snp18507-scaffold187-1798211	45420340	48561863	3141.52	47	13	3
	S43	73	Y5057	-9	30	snp38733-scaffold491-3718820	snp37925-scaffold47-76880	44171619	56364843	12193.2	150	4	3
	S43	325	1461	-9	30	snp45899-scaffold63-3766866	snp37925-scaffold47-76880	31754778	56364843	24610.1	276	3	3
	S43	317	792	-9	30	snp45899-scaffold63-3766866	snp37925-scaffold47-76880	31754778	56364843	24610.1	276	1	3
	S43	309	675	-9	30	snp45899-scaffold63-3766866	snp37925-scaffold47-76880	31754778	56364843	24610.1	276	3	3
	S43	245	199	-9	30	snp45899-scaffold63-3766866	snp37925-scaffold47-76880	31754778	56364843	24610.1	276	2	3
	S43	256	5084	-9	30	snp45899-scaffold63-3766866	snp37925-scaffold47-76880	31754778	56364843	24610.1	276	2	3
	S43	14	Y181	-9	30	snp38715-scaffold491-2663406	snp1306-scaffold1035-564903	45227033	50010154	4783.12	62	3	4*
	S43	70	Y5045	-9	30	snp20228-scaffold200-1321257	snp18511-scaffold187-2001953	41986996	48358121	6371.12	81	2	4
	S43	279	283	-9	30	snp45899-scaffold63-3766866	snp37925-scaffold47-76880	31754778	56364843	24610.1	276	2	4
	S43	306	626	-9	30	snp45899-scaffold63-3766866	snp37925-scaffold47-76880	31754778	56364843	24610.1	276	1	4
	S43	282	305	-9	30	snp45899-scaffold63-3766866	snp37925-scaffold47-76880	31754778	56364843	24610.1	276	1	5
	S43	319	800	-9	30	snp45899-scaffold63-3766866	snp37925-scaffold47-76880	31754778	56364843	24610.1	276	1	5*
	S43	298	548	-9	30	snp45899-scaffold63-3766866	snp37925-scaffold47-76880	31754778	56364843	24610.1	276	0	6*
	S43	299	549	-9	30	snp45899-scaffold63-3766866	snp37925-scaffold47-76880	31754778	56364843	24610.1	276	0	7*
	S43	262	60	-9	30	snp45899-scaffold63-3766866	snp37925-scaffold47-76880	31754778	56364843	24610.1	276	0	8*
	S43	303	593	-9	30	snp45899-scaffold63-3766866	snp37925-scaffold47-76880	31754778	56364843	24610.1	276	0	9*
	S43	259	5100	-9	30	snp45899-scaffold63-3766866	snp37925-scaffold47-76880	31754778	56364843	24610.1	276	0	10*
	S43	313	717	-9	30	snp45899-scaffold63-3766866	snp37925-scaffold47-76880	31754778	56364843	24610.1	276	0	11*
	S43	311	693	-9	30	snp45899-scaffold63-3766866	snp37925-scaffold47-76880	31754778	56364843	24610.1	276	0	12*
	S43	239	Y840	-9	30	snp45899-scaffold63-3766866	snp37925-scaffold47-76880	31754778	56364843	24610.1	276	0	13*
	S43	57	Y1471	-9	30	snp45899-scaffold63-3766866	snp37925-scaffold47-76880	31754778	56364843	24610.1	276	0	14*
	S43	58	Y1482	-9	30	snp45899-scaffold63-3766866	snp18511-scaffold187-2001953	31754778	48358121	16603.3	184	0	15*
	S43	39	Y567	-9	30	snp45899-scaffold63-3766866	snp37925-scaffold47-76880	31754778	56364843	24610.1	276	0	16*
	S43	251	5029	-9	30	snp45899-scaffold63-3766866	snp37925-scaffold47-76880	31754778	56364843	24610.1	276	0	17*
	S43	276	222	-9	30	snp45899-scaffold63-3766866	snp37925-scaffold47-76880	31754778	56364843	24610.1	276	0	18*
	S43	247	341-2	-9	30	snp45899-scaffold63-3766866	snp37925-scaffold47-76880	31754778	56364843	24610.1	276	0	19*
	S43	322	1427	-9	30	snp45899-scaffold63-3766866	snp37925-scaffold47-76880	31754778	56364843	24610.1	276	0	20*
	S43	268	130	-9	30	snp45899-scaffold63-3766866	snp37925-scaffold47-76880	31754778	56364843	24610.1	276	0	21*
	S43	263	103	-9	30	snp45899-scaffold63-3766866	snp37925-scaffold47-76880	31754778	56364843	24610.1	276	0	22*
	S43	289	353	-9	30	snp13464-scaffold152-1624754	snp37925-scaffold47-76880	39040886	56364843	17324	211	0	23*
	S43	84	Y6302	-9	30	snp38676-scaffold491-712234	snp1303-scaffold1035-430097	47178205	50144960	2966.76	34	0	24*
	S43	CON	60	0.0416667	30	snp18511-scaffold187-2001953	snp18511-scaffold187-2001953	48358121	48358121	0	1	NA	NA
	S43	UNION	60	0.0416667	30	snp45899-scaffold63-3766866	snp37925-scaffold47-76880	31754778	56364843	24610.1	276	NA	NA
	S46	297	546	-9	30	snp20217-scaffold200-842304	snp38721-scaffold491-3106698	41508043	44783741	3275.7	41	7	1*
	S46	67	Y5021	-9	30	snp45943-scaffold63-6122368	snp38719-scaffold491-2956282	34110280	44934157	10823.9	121	3	1
	S46	333	5021	-9	30	snp45899-scaffold63-3766866	snp37925-scaffold47-76880	31754778	56364843	24610.1	276	2	1
	S46	39	Y567	-9	30	snp45899-scaffold63-3766866	snp37925-scaffold47-76880	31754778	56364843	24610.1	276	1	1
	S46	6	Y53	-9	30	snp45899-scaffold63-3766866	snp37925-scaffold47-76880	31754778	56364843	24610.1	276	2	1
	S46	243	182	-9	30	snp45899-scaffold63-3766866	snp37925-scaffold47-76880	31754778	56364843	24610.1	276	2	1
	S46	298	548	-9	30	snp45899-scaffold63-3766866	snp37925-scaffold47-76880	31754778	56364843	24610.1	276	2	1
	S46	312	716	-9	30	snp38746-scaffold491-4378241	snp38707-scaffold491-2152572	43512198	45737867	2225.67	28	7	2*
	S46	8	Y84	-9	30	snp20230-scaffold200-1400408	snp38713-scaffold491-2431379	42066147	45459060	3392.91	37	4	2
	S46	70	Y5045	-9	30	snp20228-scaffold200-1321257	snp18511-scaffold187-2001953	41986996	48358121	6371.12	81	2	2
	S46	289	353	-9	30	snp13464-scaffold152-1624754	snp37925-scaffold47-76880	39040886	56364843	17324	211	3	2
	S46	279	283	-9	30	snp45899-scaffold63-3766866	snp37925-scaffold47-76880	31754778	56364843	24610.1	276	2	2
	S46	306	626	-9	30	snp45899-scaffold63-3766866	snp37925-scaffold47-76880	31754778	56364843	24610.1	276	1	2
	S46	299	549	-9	30	snp45899-scaffold63-3766866	snp37925-scaffold47-76880	31754778	56364843	24610.1	276	3	2
	S46	76	Y5064	-9	30	snp38726-scaffold491-3396247	snp38683-scaffold491-1089929	44494192	46800510	2306.32	34	6	3*
	S46	73	Y5057	-9	30	snp38733-scaffold491-3718820	snp37925-scaffold47-76880	44171619	56364843	12193.2	150	2	3
	S46	280	291	-9	30	snp38759-scaffold491-5082666	snp38710-scaffold491-2300232	42807773	45590207	2782.43	36	1	3
	S46	245	199	-9	30	snp45899-scaffold63-3766866	snp37925-scaffold47-76880	31754778	56364843	24610.1	276	1	3
	S46	259	5100	-9	30	snp45899-scaffold63-3766866	snp37925-scaffold47-76880	31754778	56364843	24610.1	276	1	3
	S46	54	Y1464	-9	30	snp38729-scaffold491-3569241	snp38683-scaffold491-1089929	44321198	46800510	2479.31	36	3	4*
	S46	266	120	-9	30	snp45899-scaffold63-3766866	snp37925-scaffold47-76880	31754778	56364843	24610.1	276	1	4
	S46	239	Y840	-9	30	snp45899-scaffold63-3766866	snp37925-scaffold47-76880	31754778	56364843	24610.1	276	1	4
	S46	51	Y1439	-9	30	snp20226-scaffold200-1233684	snp38703-scaffold491-1938241	41899423	45952198	4052.78	47	2	5
	S46	9	Y110	-9	30	snp20226-scaffold200-1233684	snp38703-scaffold491-1938241	41899423	45952198	4052.78	47	2	5
	S46	262	60	-9	30	snp45899-scaffold63-3766866	snp37925-scaffold47-76880	31754778	56364843	24610.1	276	2	5*
	S46	184	Y875	-9	30	snp38746-scaffold491-4378241	snp38679-scaffold491-844456	43512198	47045983	3533.78	49	5	6
	S46	225	Y310	-9	30	snp45899-scaffold63-3766866	snp37925-scaffold47-76880	31754778	56364843	24610.1	276	1	6*
	S46	301	556	-9	30	snp45899-scaffold63-3766866	snp37925-scaffold47-76880	31754778	56364843	24610.1	276	1	7*
	S46	282	305	-9	30	snp45899-scaffold63-3766866	snp37925-scaffold47-76880	31754778	56364843	24610.1	276	1	8
	S46	319	800	-9	30	snp45899-scaffold63-3766866	snp37925-scaffold47-76880	31754778	56364843	24610.1	276	1	8*
	S46	157	Y1136	-9	30	snp38759-scaffold491-5082666	snp38713-scaffold491-2431379	42807773	45459060	2651.29	34	4	9
	S46	313	717	-9	30	snp45899-scaffold63-3766866	snp37925-scaffold47-76880	31754778	56364843	24610.1	276	1	9*
	S46	82	Y5094	-9	30	snp20211-scaffold200-555378	snp38724-scaffold491-3260119	41221117	44630320	3409.2	43	4	10
	S46	263	103	-9	30	snp45899-scaffold63-3766866	snp37925-scaffold47-76880	31754778	56364843	24610.1	276	1	10*
	S46	270	162	-9	30	snp20226-scaffold200-1233684	snp38714-scaffold491-2470099	41899423	45420340	3520.92	39	1	11*
	S46	31	Y411	-9	30	snp20239-scaffold200-1900970	snp38723-scaffold491-3231023	42566709	44659416	2092.71	26	1	12*
	S46	30	Y392	-9	30	snp20226-scaffold200-1233684	snp38726-scaffold491-3396247	41899423	44494192	2594.77	29	4	12
	S46	22	Y354	-9	30	snp45899-scaffold63-3766866	snp37925-scaffold47-76880	31754778	56364843	24610.1	276	0	13*
	S46	34	Y421	-9	30	snp45899-scaffold63-3766866	snp37925-scaffold47-76880	31754778	56364843	24610.1	276	0	14*
	S46	300	555	-9	30	snp45899-scaffold63-3766866	snp37925-scaffold47-76880	31754778	56364843	24610.1	276	0	15*
	S46	303	593	-9	30	snp45899-scaffold63-3766866	snp37925-scaffold47-76880	31754778	56364843	24610.1	276	0	16*
	S46	256	5084	-9	30	snp45899-scaffold63-3766866	snp37925-scaffold47-76880	31754778	56364843	24610.1	276	0	17*
	S46	272	185	-9	30	snp45899-scaffold63-3766866	snp37925-scaffold47-76880	31754778	56364843	24610.1	276	0	18*
	S46	309	675	-9	30	snp45899-scaffold63-3766866	snp37925-scaffold47-76880	31754778	56364843	24610.1	276	0	19*
	S46	311	693	-9	30	snp45899-scaffold63-3766866	snp37925-scaffold47-76880	31754778	56364843	24610.1	276	0	20*
	S46	308	670	-9	30	snp45899-scaffold63-3766866	snp37925-scaffold47-76880	31754778	56364843	24610.1	276	0	21*
	S46	316	768	-9	30	snp45899-scaffold63-3766866	snp37925-scaffold47-76880	31754778	56364843	24610.1	276	0	22*
	S46	317	792	-9	30	snp45899-scaffold63-3766866	snp37925-scaffold47-76880	31754778	56364843	24610.1	276	0	23*
	S46	44	Y779	-9	30	snp45899-scaffold63-3766866	snp38719-scaffold491-2956282	31754778	44934157	13179.4	136	0	24*
	S46	57	Y1471	-9	30	snp45899-scaffold63-3766866	snp37925-scaffold47-76880	31754778	56364843	24610.1	276	0	25*
	S46	58	Y1482	-9	30	snp45899-scaffold63-3766866	snp18511-scaffold187-2001953	31754778	48358121	16603.3	184	0	26*
	S46	69	Y5043	-9	30	snp45899-scaffold63-3766866	snp37925-scaffold47-76880	31754778	56364843	24610.1	276	0	27*
	S46	251	5029	-9	30	snp45899-scaffold63-3766866	snp37925-scaffold47-76880	31754778	56364843	24610.1	276	0	28*
	S46	276	222	-9	30	snp45899-scaffold63-3766866	snp37925-scaffold47-76880	31754778	56364843	24610.1	276	0	29*
	S46	247	341-2	-9	30	snp45899-scaffold63-3766866	snp37925-scaffold47-76880	31754778	56364843	24610.1	276	0	30*
	S46	242	27	-9	30	snp45899-scaffold63-3766866	snp37925-scaffold47-76880	31754778	56364843	24610.1	276	0	31*
	S46	322	1427	-9	30	snp45899-scaffold63-3766866	snp37925-scaffold47-76880	31754778	56364843	24610.1	276	0	32*
	S46	325	1461	-9	30	snp45899-scaffold63-3766866	snp37925-scaffold47-76880	31754778	56364843	24610.1	276	0	33*
	S46	268	130	-9	30	snp45899-scaffold63-3766866	snp37925-scaffold47-76880	31754778	56364843	24610.1	276	0	34*
	S46	53	Y1458	-9	30	snp45941-scaffold63-6025474	snp38719-scaffold491-2956282	34013386	44934157	10920.8	122	0	35*
	S46	CON	60	0.0416667	30	snp38726-scaffold491-3396247	snp38726-scaffold491-3396247	44494192	44494192	0	1	NA	NA
	S46	UNION	60	0.0416667	30	snp45899-scaffold63-3766866	snp37925-scaffold47-76880	31754778	56364843	24610.1	276	NA	NA
	S50	95	Y7279	-9	30	snp32890-scaffold380-1685279	snp46936-scaffold655-213802	114324928	116348910	2023.98	38	16	1*
	S50	71	Y5052	-9	30	snp34296-scaffold402-3215013	snp32899-scaffold380-2241397	111653222	114881046	3227.82	42	1	1
	S50	67	Y5021	-9	30	snp34255-scaffold402-1384574	snp32911-scaffold380-2794086	109822783	115433735	5610.95	77	2	1
	S50	7	Y69	-9	30	snp22892-scaffold228-4985103	snp26009-scaffold27-120599	91257824	121193180	29935.4	420	5	1
	S50	333	5021	-9	30	snp22794-scaffold228-126528	snp26009-scaffold27-120599	86399249	121193180	34793.9	476	2	1
	S50	69	Y5043	-9	30	snp22794-scaffold228-126528	snp26009-scaffold27-120599	86399249	121193180	34793.9	476	4	1
	S50	316	768	-9	30	snp22794-scaffold228-126528	snp26009-scaffold27-120599	86399249	121193180	34793.9	476	6	1
	S50	313	717	-9	30	snp22794-scaffold228-126528	snp26009-scaffold27-120599	86399249	121193180	34793.9	476	6	1
	S50	303	593	-9	30	snp22794-scaffold228-126528	snp26009-scaffold27-120599	86399249	121193180	34793.9	476	5	1
	S50	306	626	-9	30	snp22794-scaffold228-126528	snp26009-scaffold27-120599	86399249	121193180	34793.9	476	1	1
	S50	286	337	-9	30	snp32884-scaffold380-1458489	snp46936-scaffold655-213802	114098138	116348910	2250.77	41	9	2
	S50	276	222	-9	30	snp22794-scaffold228-126528	snp26009-scaffold27-120599	86399249	121193180	34793.9	476	3	2*
	S50	284	310	-9	30	snp32879-scaffold380-1135515	snp46934-scaffold655-94354	113775164	116229462	2454.3	44	11	3
	S50	24	Y369	-9	30	snp32879-scaffold380-1135515	snp46934-scaffold655-94354	113775164	116229462	2454.3	44	11	3
	S50	317	792	-9	30	snp22794-scaffold228-126528	snp26009-scaffold27-120599	86399249	121193180	34793.9	476	2	3*
	S50	44	Y779	-9	30	snp34285-scaffold402-2725990	snp32915-scaffold380-2998961	111164199	115638610	4474.41	64	2	4*
	S50	228	Y338	-9	30	snp34282-scaffold402-2551930	snp32895-scaffold380-1983982	110990139	114623631	3633.49	46	5	4
	S50	305	620	-9	30	snp34268-scaffold402-1872984	snp32895-scaffold380-1983982	110311193	114623631	4312.44	52	5	4
	S50	297	546	-9	30	snp32885-scaffold380-1495066	snp46935-scaffold655-180887	114134715	116315995	2181.28	39	13	5
	S50	298	548	-9	30	snp22794-scaffold228-126528	snp26009-scaffold27-120599	86399249	121193180	34793.9	476	1	5*
	S50	34	Y421	-9	30	snp49708-scaffold71-4612659	snp26009-scaffold27-120599	97557553	121193180	23635.6	325	1	6
	S50	300	555	-9	30	snp22794-scaffold228-126528	snp26009-scaffold27-120599	86399249	121193180	34793.9	476	1	6*
	S50	302	557	-9	30	snp34306-scaffold402-3643896	snp32896-scaffold380-2081296	112082105	114720945	2638.84	33	5	7
	S50	259	5100	-9	30	snp22794-scaffold228-126528	snp26009-scaffold27-120599	86399249	121193180	34793.9	476	1	7*
	S50	15	Y200	-9	30	snp32873-scaffold380-766136	snp46941-scaffold655-478178	113405785	116613286	3207.5	54	1	8
	S50	58	Y1482	-9	30	snp43781-scaffold589-315964	snp26009-scaffold27-120599	105868715	121193180	15324.5	213	1	8*
	S50	80	Y5083	-9	30	snp32863-scaffold380-318111	snp32903-scaffold380-2437007	112957760	115076656	2118.9	32	1	9
	S50	19	Y253	-9	30	snp34301-scaffold402-3416144	snp53284-scaffold803-173024	111854353	117958789	6104.44	87	1	9*
	S50	299	549	-9	30	snp22794-scaffold228-126528	snp26009-scaffold27-120599	86399249	121193180	34793.9	476	0	10*
	S50	262	60	-9	30	snp22794-scaffold228-126528	snp26009-scaffold27-120599	86399249	121193180	34793.9	476	0	11*
	S50	301	556	-9	30	snp22794-scaffold228-126528	snp26009-scaffold27-120599	86399249	121193180	34793.9	476	0	12*
	S50	256	5084	-9	30	snp22794-scaffold228-126528	snp26009-scaffold27-120599	86399249	121193180	34793.9	476	0	13*
	S50	243	182	-9	30	snp22794-scaffold228-126528	snp26009-scaffold27-120599	86399249	121193180	34793.9	476	0	14*
	S50	272	185	-9	30	snp22794-scaffold228-126528	snp26009-scaffold27-120599	86399249	121193180	34793.9	476	0	15*
	S50	245	199	-9	30	snp22794-scaffold228-126528	snp26009-scaffold27-120599	86399249	121193180	34793.9	476	0	16*
	S50	319	800	-9	30	snp22794-scaffold228-126528	snp26009-scaffold27-120599	86399249	121193180	34793.9	476	0	17*
	S50	309	675	-9	30	snp22794-scaffold228-126528	snp26009-scaffold27-120599	86399249	121193180	34793.9	476	0	18*
	S50	311	693	-9	30	snp22794-scaffold228-126528	snp26009-scaffold27-120599	86399249	121193180	34793.9	476	0	19*
	S50	308	670	-9	30	snp22794-scaffold228-126528	snp26009-scaffold27-120599	86399249	121193180	34793.9	476	0	20*
	S50	239	Y840	-9	30	snp22794-scaffold228-126528	snp26009-scaffold27-120599	86399249	121193180	34793.9	476	0	21*
	S50	57	Y1471	-9	30	snp22794-scaffold228-126528	snp26009-scaffold27-120599	86399249	121193180	34793.9	476	0	22*
	S50	6	Y53	-9	30	snp22794-scaffold228-126528	snp26009-scaffold27-120599	86399249	121193180	34793.9	476	0	23*
	S50	39	Y567	-9	30	snp22794-scaffold228-126528	snp26009-scaffold27-120599	86399249	121193180	34793.9	476	0	24*
	S50	251	5029	-9	30	snp22794-scaffold228-126528	snp26009-scaffold27-120599	86399249	121193180	34793.9	476	0	25*
	S50	282	305	-9	30	snp22794-scaffold228-126528	snp26009-scaffold27-120599	86399249	121193180	34793.9	476	0	26*
	S50	247	341-2	-9	30	snp22794-scaffold228-126528	snp26009-scaffold27-120599	86399249	121193180	34793.9	476	0	27*
	S50	242	27	-9	30	snp22794-scaffold228-126528	snp26009-scaffold27-120599	86399249	121193180	34793.9	476	0	28*
	S50	322	1427	-9	30	snp22794-scaffold228-126528	snp26009-scaffold27-120599	86399249	121193180	34793.9	476	0	29*
	S50	325	1461	-9	30	snp22794-scaffold228-126528	snp26009-scaffold27-120599	86399249	121193180	34793.9	476	0	30*
	S50	268	130	-9	30	snp22794-scaffold228-126528	snp26009-scaffold27-120599	86399249	121193180	34793.9	476	0	31*
	S50	263	103	-9	30	snp22794-scaffold228-126528	snp26009-scaffold27-120599	86399249	121193180	34793.9	476	0	32*
	S50	266	120	-9	30	snp22794-scaffold228-126528	snp26009-scaffold27-120599	86399249	121193180	34793.9	476	0	33*
	S50	53	Y1458	-9	30	snp3506-scaffold111-37260	snp26009-scaffold27-120599	97130642	121193180	24062.5	331	0	34*
	S50	22	Y354	-9	30	snp43804-scaffold589-1340525	snp26009-scaffold27-120599	104844154	121193180	16349	226	0	35*
	S50	54	Y1464	-9	30	snp43781-scaffold589-315964	snp32917-scaffold380-3090872	105868715	115730521	9861.81	134	0	36*
	S50	78	Y5081	-9	30	snp13118-scaffold1501-431791	snp32917-scaffold380-3090872	106616569	115730521	9113.95	125	0	37*
	S50	30	Y392	-9	30	snp34264-scaffold402-1705766	snp19233-scaffold194-189113	110143975	119046248	8902.27	122	0	38*
	S50	73	Y5057	-9	30	snp34267-scaffold402-1818390	snp19255-scaffold194-1237804	110256599	120094939	9838.34	138	0	39*
	S50	46	Y789	-9	30	snp34285-scaffold402-2725990	snp32917-scaffold380-3090872	111164199	115730521	4566.32	66	0	40*
	S50	CON	59	00:59:00	30	snp32890-scaffold380-1685279	snp32895-scaffold380-1983982	114324928	114623631	298.703	5	NA	NA
	S50	UNION	59	00:59:00	30	snp22794-scaffold228-126528	snp26009-scaffold27-120599	86399249	121193180	34793.9	476	NA	NA
	S58	91	Y7258	-9	30	snp38695-scaffold491-1569508	snp1331-scaffold1035-1748286	46320931	48826771	2505.84	35	15	1*
	S58	3	Y33	-9	30	snp38695-scaffold491-1569508	snp1317-scaffold1035-1112296	46320931	49462761	3141.83	42	11	1
	S58	254	5072	-9	30	snp38696-scaffold491-1604986	snp1320-scaffold1035-1223434	46285453	49351623	3066.17	41	4	1
	S58	49	Y1415	-9	30	snp38723-scaffold491-3231023	snp7604-scaffold1271-117424	44659416	51247971	6588.56	84	5	1
	S58	308	670	-9	30	snp45899-scaffold63-3766866	snp37925-scaffold47-76880	31754778	56364843	24610.1	276	3	1
	S58	301	556	-9	30	snp45899-scaffold63-3766866	snp37925-scaffold47-76880	31754778	56364843	24610.1	276	3	1
	S58	225	Y310	-9	30	snp45899-scaffold63-3766866	snp37925-scaffold47-76880	31754778	56364843	24610.1	276	5	1
	S58	34	Y421	-9	30	snp45899-scaffold63-3766866	snp37925-scaffold47-76880	31754778	56364843	24610.1	276	4	1
	S58	22	Y354	-9	30	snp45899-scaffold63-3766866	snp37925-scaffold47-76880	31754778	56364843	24610.1	276	3	1
	S58	15	Y200	-9	30	snp38714-scaffold491-2470099	snp18511-scaffold187-2001953	45420340	48358121	2937.78	44	9	2
	S58	293	513	-9	30	snp38714-scaffold491-2470099	snp1305-scaffold1035-497005	45420340	50078052	4657.71	62	8	2
	S58	258	5091	-9	30	snp38714-scaffold491-2470099	snp38663-scaffold491-31306	45420340	47859133	2438.79	40	12	2*
	S58	55	Y1466	-9	30	snp38716-scaffold491-2788781	snp1331-scaffold1035-1748286	45101658	48826771	3725.11	51	8	2
	S58	73	Y5057	-9	30	snp38733-scaffold491-3718820	snp37925-scaffold47-76880	44171619	56364843	12193.2	150	3	2
	S58	325	1461	-9	30	snp45899-scaffold63-3766866	snp37925-scaffold47-76880	31754778	56364843	24610.1	276	2	2
	S58	333	5021	-9	30	snp45899-scaffold63-3766866	snp37925-scaffold47-76880	31754778	56364843	24610.1	276	6	2
	S58	317	792	-9	30	snp45899-scaffold63-3766866	snp37925-scaffold47-76880	31754778	56364843	24610.1	276	2	2
	S58	309	675	-9	30	snp45899-scaffold63-3766866	snp37925-scaffold47-76880	31754778	56364843	24610.1	276	2	2
	S58	245	199	-9	30	snp45899-scaffold63-3766866	snp37925-scaffold47-76880	31754778	56364843	24610.1	276	3	2
	S58	256	5084	-9	30	snp45899-scaffold63-3766866	snp37925-scaffold47-76880	31754778	56364843	24610.1	276	3	2
	S58	14	Y181	-9	30	snp38715-scaffold491-2663406	snp1306-scaffold1035-564903	45227033	50010154	4783.12	62	4	3*
	S58	70	Y5045	-9	30	snp20228-scaffold200-1321257	snp18511-scaffold187-2001953	41986996	48358121	6371.12	81	2	3
	S58	279	283	-9	30	snp45899-scaffold63-3766866	snp37925-scaffold47-76880	31754778	56364843	24610.1	276	2	3
	S58	306	626	-9	30	snp45899-scaffold63-3766866	snp37925-scaffold47-76880	31754778	56364843	24610.1	276	1	3
	S58	65	Y5016	-9	30	snp38716-scaffold491-2788781	snp18506-scaffold187-1762842	45101658	48597232	3495.57	50	3	4*
	S58	69	Y5043	-9	30	snp45899-scaffold63-3766866	snp37925-scaffold47-76880	31754778	56364843	24610.1	276	1	4
	S58	6	Y53	-9	30	snp45899-scaffold63-3766866	snp37925-scaffold47-76880	31754778	56364843	24610.1	276	2	4
	S58	243	182	-9	30	snp45899-scaffold63-3766866	snp37925-scaffold47-76880	31754778	56364843	24610.1	276	2	4
	S58	310	683	-9	30	snp38680-scaffold491-937292	snp1321-scaffold1035-1258380	46953147	49316677	2363.53	28	10	5
	S58	270	162	-9	30	snp38712-scaffold491-2382227	snp18506-scaffold187-1762842	45508212	48597232	3089.02	46	2	5*
	S58	44	Y779	-9	30	snp38717-scaffold491-2840572	snp38678-scaffold491-814651	45049867	47075788	2025.92	31	3	5
	S58	299	549	-9	30	snp45899-scaffold63-3766866	snp37925-scaffold47-76880	31754778	56364843	24610.1	276	1	6*
	S58	272	185	-9	30	snp45899-scaffold63-3766866	snp37925-scaffold47-76880	31754778	56364843	24610.1	276	1	7*
	S58	282	305	-9	30	snp45899-scaffold63-3766866	snp37925-scaffold47-76880	31754778	56364843	24610.1	276	1	8
	S58	319	800	-9	30	snp45899-scaffold63-3766866	snp37925-scaffold47-76880	31754778	56364843	24610.1	276	1	8*
	S58	57	Y1471	-9	30	snp45899-scaffold63-3766866	snp37925-scaffold47-76880	31754778	56364843	24610.1	276	1	9*
	S58	42	Y710	-9	30	snp38710-scaffold491-2300232	snp38665-scaffold491-123873	45590207	47766566	2176.36	35	12	10
	S58	39	Y567	-9	30	snp45899-scaffold63-3766866	snp37925-scaffold47-76880	31754778	56364843	24610.1	276	1	10*
	S58	33	Y416	-9	30	snp38714-scaffold491-2470099	snp18507-scaffold187-1798211	45420340	48561863	3141.52	47	12	11
	S58	242	27	-9	30	snp45899-scaffold63-3766866	snp37925-scaffold47-76880	31754778	56364843	24610.1	276	1	11*
	S58	184	Y875	-9	30	snp38746-scaffold491-4378241	snp38679-scaffold491-844456	43512198	47045983	3533.78	49	9	12
	S58	289	353	-9	30	snp13464-scaffold152-1624754	snp37925-scaffold47-76880	39040886	56364843	17324	211	1	12*
	S58	298	548	-9	30	snp45899-scaffold63-3766866	snp37925-scaffold47-76880	31754778	56364843	24610.1	276	0	13*
	S58	262	60	-9	30	snp45899-scaffold63-3766866	snp37925-scaffold47-76880	31754778	56364843	24610.1	276	0	14*
	S58	300	555	-9	30	snp45899-scaffold63-3766866	snp37925-scaffold47-76880	31754778	56364843	24610.1	276	0	15*
	S58	303	593	-9	30	snp45899-scaffold63-3766866	snp37925-scaffold47-76880	31754778	56364843	24610.1	276	0	16*
	S58	259	5100	-9	30	snp45899-scaffold63-3766866	snp37925-scaffold47-76880	31754778	56364843	24610.1	276	0	17*
	S58	313	717	-9	30	snp45899-scaffold63-3766866	snp37925-scaffold47-76880	31754778	56364843	24610.1	276	0	18*
	S58	311	693	-9	30	snp45899-scaffold63-3766866	snp37925-scaffold47-76880	31754778	56364843	24610.1	276	0	19*
	S58	316	768	-9	30	snp45899-scaffold63-3766866	snp37925-scaffold47-76880	31754778	56364843	24610.1	276	0	20*
	S58	239	Y840	-9	30	snp45899-scaffold63-3766866	snp37925-scaffold47-76880	31754778	56364843	24610.1	276	0	21*
	S58	58	Y1482	-9	30	snp45899-scaffold63-3766866	snp18511-scaffold187-2001953	31754778	48358121	16603.3	184	0	22*
	S58	251	5029	-9	30	snp45899-scaffold63-3766866	snp37925-scaffold47-76880	31754778	56364843	24610.1	276	0	23*
	S58	276	222	-9	30	snp45899-scaffold63-3766866	snp37925-scaffold47-76880	31754778	56364843	24610.1	276	0	24*
	S58	247	341-2	-9	30	snp45899-scaffold63-3766866	snp37925-scaffold47-76880	31754778	56364843	24610.1	276	0	25*
	S58	322	1427	-9	30	snp45899-scaffold63-3766866	snp37925-scaffold47-76880	31754778	56364843	24610.1	276	0	26*
	S58	268	130	-9	30	snp45899-scaffold63-3766866	snp37925-scaffold47-76880	31754778	56364843	24610.1	276	0	27*
	S58	263	103	-9	30	snp45899-scaffold63-3766866	snp37925-scaffold47-76880	31754778	56364843	24610.1	276	0	28*
	S58	266	120	-9	30	snp45899-scaffold63-3766866	snp37925-scaffold47-76880	31754778	56364843	24610.1	276	0	29*
	S58	CON	59	00:59:00	30	snp38680-scaffold491-937292	snp38679-scaffold491-844456	46953147	47045983	92.836	2	NA	NA
	S58	UNION	59	00:59:00	30	snp45899-scaffold63-3766866	snp37925-scaffold47-76880	31754778	56364843	24610.1	276	NA	NA
	S61	297	546	-9	30	snp20217-scaffold200-842304	snp38721-scaffold491-3106698	41508043	44783741	3275.7	41	8	1*
	S61	333	5021	-9	30	snp45899-scaffold63-3766866	snp37925-scaffold47-76880	31754778	56364843	24610.1	276	2	1
	S61	39	Y567	-9	30	snp45899-scaffold63-3766866	snp37925-scaffold47-76880	31754778	56364843	24610.1	276	1	1
	S61	6	Y53	-9	30	snp45899-scaffold63-3766866	snp37925-scaffold47-76880	31754778	56364843	24610.1	276	2	1
	S61	243	182	-9	30	snp45899-scaffold63-3766866	snp37925-scaffold47-76880	31754778	56364843	24610.1	276	2	1
	S61	298	548	-9	30	snp45899-scaffold63-3766866	snp37925-scaffold47-76880	31754778	56364843	24610.1	276	2	1
	S61	312	716	-9	30	snp38746-scaffold491-4378241	snp38707-scaffold491-2152572	43512198	45737867	2225.67	28	7	2*
	S61	8	Y84	-9	30	snp20230-scaffold200-1400408	snp38713-scaffold491-2431379	42066147	45459060	3392.91	37	4	2
	S61	70	Y5045	-9	30	snp20228-scaffold200-1321257	snp18511-scaffold187-2001953	41986996	48358121	6371.12	81	2	2
	S61	289	353	-9	30	snp13464-scaffold152-1624754	snp37925-scaffold47-76880	39040886	56364843	17324	211	3	2
	S61	279	283	-9	30	snp45899-scaffold63-3766866	snp37925-scaffold47-76880	31754778	56364843	24610.1	276	2	2
	S61	306	626	-9	30	snp45899-scaffold63-3766866	snp37925-scaffold47-76880	31754778	56364843	24610.1	276	1	2
	S61	299	549	-9	30	snp45899-scaffold63-3766866	snp37925-scaffold47-76880	31754778	56364843	24610.1	276	3	2
	S61	78	Y5081	-9	30	snp38722-scaffold491-3197448	snp38683-scaffold491-1089929	44692991	46800510	2107.52	31	6	3*
	S61	270	162	-9	30	snp20226-scaffold200-1233684	snp38714-scaffold491-2470099	41899423	45420340	3520.92	39	1	3
	S61	67	Y5021	-9	30	snp45943-scaffold63-6122368	snp38719-scaffold491-2956282	34110280	44934157	10823.9	121	5	3
	S61	325	1461	-9	30	snp45899-scaffold63-3766866	snp37925-scaffold47-76880	31754778	56364843	24610.1	276	1	3
	S61	44	Y779	-9	30	snp45899-scaffold63-3766866	snp38719-scaffold491-2956282	31754778	44934157	13179.4	136	1	3
	S61	76	Y5064	-9	30	snp38726-scaffold491-3396247	snp38683-scaffold491-1089929	44494192	46800510	2306.32	34	4	4*
	S61	73	Y5057	-9	30	snp38733-scaffold491-3718820	snp37925-scaffold47-76880	44171619	56364843	12193.2	150	1	4
	S61	280	291	-9	30	snp38759-scaffold491-5082666	snp38710-scaffold491-2300232	42807773	45590207	2782.43	36	1	4
	S61	245	199	-9	30	snp45899-scaffold63-3766866	snp37925-scaffold47-76880	31754778	56364843	24610.1	276	1	4
	S61	259	5100	-9	30	snp45899-scaffold63-3766866	snp37925-scaffold47-76880	31754778	56364843	24610.1	276	1	4
	S61	184	Y875	-9	30	snp38746-scaffold491-4378241	snp38679-scaffold491-844456	43512198	47045983	3533.78	49	6	5
	S61	225	Y310	-9	30	snp45899-scaffold63-3766866	snp37925-scaffold47-76880	31754778	56364843	24610.1	276	2	5*
	S61	51	Y1439	-9	30	snp20226-scaffold200-1233684	snp38703-scaffold491-1938241	41899423	45952198	4052.78	47	3	6
	S61	9	Y110	-9	30	snp20226-scaffold200-1233684	snp38703-scaffold491-1938241	41899423	45952198	4052.78	47	3	6
	S61	262	60	-9	30	snp45899-scaffold63-3766866	snp37925-scaffold47-76880	31754778	56364843	24610.1	276	2	6*
	S61	54	Y1464	-9	30	snp38729-scaffold491-3569241	snp38683-scaffold491-1089929	44321198	46800510	2479.31	36	2	7*
	S61	266	120	-9	30	snp45899-scaffold63-3766866	snp37925-scaffold47-76880	31754778	56364843	24610.1	276	1	7
	S61	239	Y840	-9	30	snp45899-scaffold63-3766866	snp37925-scaffold47-76880	31754778	56364843	24610.1	276	1	7
	S61	282	305	-9	30	snp45899-scaffold63-3766866	snp37925-scaffold47-76880	31754778	56364843	24610.1	276	1	8
	S61	319	800	-9	30	snp45899-scaffold63-3766866	snp37925-scaffold47-76880	31754778	56364843	24610.1	276	1	8*
	S61	157	Y1136	-9	30	snp38759-scaffold491-5082666	snp38713-scaffold491-2431379	42807773	45459060	2651.29	34	4	9
	S61	313	717	-9	30	snp45899-scaffold63-3766866	snp37925-scaffold47-76880	31754778	56364843	24610.1	276	1	9*
	S61	49	Y1415	-9	30	snp38723-scaffold491-3231023	snp7604-scaffold1271-117424	44659416	51247971	6588.56	84	5	10
	S61	53	Y1458	-9	30	snp45941-scaffold63-6025474	snp38719-scaffold491-2956282	34013386	44934157	10920.8	122	1	10*
	S61	22	Y354	-9	30	snp45899-scaffold63-3766866	snp37925-scaffold47-76880	31754778	56364843	24610.1	276	0	11*
	S61	34	Y421	-9	30	snp45899-scaffold63-3766866	snp37925-scaffold47-76880	31754778	56364843	24610.1	276	0	12*
	S61	300	555	-9	30	snp45899-scaffold63-3766866	snp37925-scaffold47-76880	31754778	56364843	24610.1	276	0	13*
	S61	303	593	-9	30	snp45899-scaffold63-3766866	snp37925-scaffold47-76880	31754778	56364843	24610.1	276	0	14*
	S61	301	556	-9	30	snp45899-scaffold63-3766866	snp37925-scaffold47-76880	31754778	56364843	24610.1	276	0	15*
	S61	256	5084	-9	30	snp45899-scaffold63-3766866	snp37925-scaffold47-76880	31754778	56364843	24610.1	276	0	16*
	S61	272	185	-9	30	snp45899-scaffold63-3766866	snp37925-scaffold47-76880	31754778	56364843	24610.1	276	0	17*
	S61	309	675	-9	30	snp45899-scaffold63-3766866	snp37925-scaffold47-76880	31754778	56364843	24610.1	276	0	18*
	S61	311	693	-9	30	snp45899-scaffold63-3766866	snp37925-scaffold47-76880	31754778	56364843	24610.1	276	0	19*
	S61	308	670	-9	30	snp45899-scaffold63-3766866	snp37925-scaffold47-76880	31754778	56364843	24610.1	276	0	20*
	S61	316	768	-9	30	snp45899-scaffold63-3766866	snp37925-scaffold47-76880	31754778	56364843	24610.1	276	0	21*
	S61	317	792	-9	30	snp45899-scaffold63-3766866	snp37925-scaffold47-76880	31754778	56364843	24610.1	276	0	22*
	S61	57	Y1471	-9	30	snp45899-scaffold63-3766866	snp37925-scaffold47-76880	31754778	56364843	24610.1	276	0	23*
	S61	58	Y1482	-9	30	snp45899-scaffold63-3766866	snp18511-scaffold187-2001953	31754778	48358121	16603.3	184	0	24*
	S61	69	Y5043	-9	30	snp45899-scaffold63-3766866	snp37925-scaffold47-76880	31754778	56364843	24610.1	276	0	25*
	S61	251	5029	-9	30	snp45899-scaffold63-3766866	snp37925-scaffold47-76880	31754778	56364843	24610.1	276	0	26*
	S61	276	222	-9	30	snp45899-scaffold63-3766866	snp37925-scaffold47-76880	31754778	56364843	24610.1	276	0	27*
	S61	247	341-2	-9	30	snp45899-scaffold63-3766866	snp37925-scaffold47-76880	31754778	56364843	24610.1	276	0	28*
	S61	242	27	-9	30	snp45899-scaffold63-3766866	snp37925-scaffold47-76880	31754778	56364843	24610.1	276	0	29*
	S61	322	1427	-9	30	snp45899-scaffold63-3766866	snp37925-scaffold47-76880	31754778	56364843	24610.1	276	0	30*
	S61	268	130	-9	30	snp45899-scaffold63-3766866	snp37925-scaffold47-76880	31754778	56364843	24610.1	276	0	31*
	S61	263	103	-9	30	snp45899-scaffold63-3766866	snp37925-scaffold47-76880	31754778	56364843	24610.1	276	0	32*
	S61	CON	59	00:59:00	30	snp38722-scaffold491-3197448	snp38721-scaffold491-3106698	44692991	44783741	90.75	2	NA	NA
	S61	UNION	59	00:59:00	30	snp45899-scaffold63-3766866	snp37925-scaffold47-76880	31754778	56364843	24610.1	276	NA	NA
	S62	297	546	-9	30	snp20217-scaffold200-842304	snp38721-scaffold491-3106698	41508043	44783741	3275.7	41	8	1*
	S62	67	Y5021	-9	30	snp45943-scaffold63-6122368	snp38719-scaffold491-2956282	34110280	44934157	10823.9	121	4	1
	S62	333	5021	-9	30	snp45899-scaffold63-3766866	snp37925-scaffold47-76880	31754778	56364843	24610.1	276	2	1
	S62	39	Y567	-9	30	snp45899-scaffold63-3766866	snp37925-scaffold47-76880	31754778	56364843	24610.1	276	1	1
	S62	6	Y53	-9	30	snp45899-scaffold63-3766866	snp37925-scaffold47-76880	31754778	56364843	24610.1	276	2	1
	S62	243	182	-9	30	snp45899-scaffold63-3766866	snp37925-scaffold47-76880	31754778	56364843	24610.1	276	2	1
	S62	298	548	-9	30	snp45899-scaffold63-3766866	snp37925-scaffold47-76880	31754778	56364843	24610.1	276	2	1
	S62	312	716	-9	30	snp38746-scaffold491-4378241	snp38707-scaffold491-2152572	43512198	45737867	2225.67	28	7	2*
	S62	8	Y84	-9	30	snp20230-scaffold200-1400408	snp38713-scaffold491-2431379	42066147	45459060	3392.91	37	4	2
	S62	70	Y5045	-9	30	snp20228-scaffold200-1321257	snp18511-scaffold187-2001953	41986996	48358121	6371.12	81	2	2
	S62	289	353	-9	30	snp13464-scaffold152-1624754	snp37925-scaffold47-76880	39040886	56364843	17324	211	3	2
	S62	279	283	-9	30	snp45899-scaffold63-3766866	snp37925-scaffold47-76880	31754778	56364843	24610.1	276	2	2
	S62	306	626	-9	30	snp45899-scaffold63-3766866	snp37925-scaffold47-76880	31754778	56364843	24610.1	276	1	2
	S62	299	549	-9	30	snp45899-scaffold63-3766866	snp37925-scaffold47-76880	31754778	56364843	24610.1	276	3	2
	S62	76	Y5064	-9	30	snp38726-scaffold491-3396247	snp38683-scaffold491-1089929	44494192	46800510	2306.32	34	4	3*
	S62	73	Y5057	-9	30	snp38733-scaffold491-3718820	snp37925-scaffold47-76880	44171619	56364843	12193.2	150	1	3
	S62	280	291	-9	30	snp38759-scaffold491-5082666	snp38710-scaffold491-2300232	42807773	45590207	2782.43	36	1	3
	S62	245	199	-9	30	snp45899-scaffold63-3766866	snp37925-scaffold47-76880	31754778	56364843	24610.1	276	1	3
	S62	259	5100	-9	30	snp45899-scaffold63-3766866	snp37925-scaffold47-76880	31754778	56364843	24610.1	276	1	3
	S62	184	Y875	-9	30	snp38746-scaffold491-4378241	snp38679-scaffold491-844456	43512198	47045983	3533.78	49	6	4
	S62	225	Y310	-9	30	snp45899-scaffold63-3766866	snp37925-scaffold47-76880	31754778	56364843	24610.1	276	2	4*
	S62	51	Y1439	-9	30	snp20226-scaffold200-1233684	snp38703-scaffold491-1938241	41899423	45952198	4052.78	47	2	5
	S62	9	Y110	-9	30	snp20226-scaffold200-1233684	snp38703-scaffold491-1938241	41899423	45952198	4052.78	47	2	5
	S62	262	60	-9	30	snp45899-scaffold63-3766866	snp37925-scaffold47-76880	31754778	56364843	24610.1	276	2	5*
	S62	54	Y1464	-9	30	snp38729-scaffold491-3569241	snp38683-scaffold491-1089929	44321198	46800510	2479.31	36	2	6*
	S62	266	120	-9	30	snp45899-scaffold63-3766866	snp37925-scaffold47-76880	31754778	56364843	24610.1	276	1	6
	S62	239	Y840	-9	30	snp45899-scaffold63-3766866	snp37925-scaffold47-76880	31754778	56364843	24610.1	276	1	6
	S62	282	305	-9	30	snp45899-scaffold63-3766866	snp37925-scaffold47-76880	31754778	56364843	24610.1	276	1	7
	S62	319	800	-9	30	snp45899-scaffold63-3766866	snp37925-scaffold47-76880	31754778	56364843	24610.1	276	1	7*
	S62	157	Y1136	-9	30	snp38759-scaffold491-5082666	snp38713-scaffold491-2431379	42807773	45459060	2651.29	34	4	8
	S62	313	717	-9	30	snp45899-scaffold63-3766866	snp37925-scaffold47-76880	31754778	56364843	24610.1	276	1	8*
	S62	53	Y1458	-9	30	snp45941-scaffold63-6025474	snp38719-scaffold491-2956282	34013386	44934157	10920.8	122	1	9*
	S62	49	Y1415	-9	30	snp38723-scaffold491-3231023	snp7604-scaffold1271-117424	44659416	51247971	6588.56	84	6	10
	S62	31	Y411	-9	30	snp20239-scaffold200-1900970	snp38723-scaffold491-3231023	42566709	44659416	2092.71	26	1	10*
	S62	22	Y354	-9	30	snp45899-scaffold63-3766866	snp37925-scaffold47-76880	31754778	56364843	24610.1	276	0	11*
	S62	34	Y421	-9	30	snp45899-scaffold63-3766866	snp37925-scaffold47-76880	31754778	56364843	24610.1	276	0	12*
	S62	300	555	-9	30	snp45899-scaffold63-3766866	snp37925-scaffold47-76880	31754778	56364843	24610.1	276	0	13*
	S62	303	593	-9	30	snp45899-scaffold63-3766866	snp37925-scaffold47-76880	31754778	56364843	24610.1	276	0	14*
	S62	301	556	-9	30	snp45899-scaffold63-3766866	snp37925-scaffold47-76880	31754778	56364843	24610.1	276	0	15*
	S62	256	5084	-9	30	snp45899-scaffold63-3766866	snp37925-scaffold47-76880	31754778	56364843	24610.1	276	0	16*
	S62	272	185	-9	30	snp45899-scaffold63-3766866	snp37925-scaffold47-76880	31754778	56364843	24610.1	276	0	17*
	S62	309	675	-9	30	snp45899-scaffold63-3766866	snp37925-scaffold47-76880	31754778	56364843	24610.1	276	0	18*
	S62	311	693	-9	30	snp45899-scaffold63-3766866	snp37925-scaffold47-76880	31754778	56364843	24610.1	276	0	19*
	S62	308	670	-9	30	snp45899-scaffold63-3766866	snp37925-scaffold47-76880	31754778	56364843	24610.1	276	0	20*
	S62	316	768	-9	30	snp45899-scaffold63-3766866	snp37925-scaffold47-76880	31754778	56364843	24610.1	276	0	21*
	S62	317	792	-9	30	snp45899-scaffold63-3766866	snp37925-scaffold47-76880	31754778	56364843	24610.1	276	0	22*
	S62	44	Y779	-9	30	snp45899-scaffold63-3766866	snp38719-scaffold491-2956282	31754778	44934157	13179.4	136	0	23*
	S62	57	Y1471	-9	30	snp45899-scaffold63-3766866	snp37925-scaffold47-76880	31754778	56364843	24610.1	276	0	24*
	S62	58	Y1482	-9	30	snp45899-scaffold63-3766866	snp18511-scaffold187-2001953	31754778	48358121	16603.3	184	0	25*
	S62	69	Y5043	-9	30	snp45899-scaffold63-3766866	snp37925-scaffold47-76880	31754778	56364843	24610.1	276	0	26*
	S62	251	5029	-9	30	snp45899-scaffold63-3766866	snp37925-scaffold47-76880	31754778	56364843	24610.1	276	0	27*
	S62	276	222	-9	30	snp45899-scaffold63-3766866	snp37925-scaffold47-76880	31754778	56364843	24610.1	276	0	28*
	S62	247	341-2	-9	30	snp45899-scaffold63-3766866	snp37925-scaffold47-76880	31754778	56364843	24610.1	276	0	29*
	S62	242	27	-9	30	snp45899-scaffold63-3766866	snp37925-scaffold47-76880	31754778	56364843	24610.1	276	0	30*
	S62	322	1427	-9	30	snp45899-scaffold63-3766866	snp37925-scaffold47-76880	31754778	56364843	24610.1	276	0	31*
	S62	325	1461	-9	30	snp45899-scaffold63-3766866	snp37925-scaffold47-76880	31754778	56364843	24610.1	276	0	32*
	S62	268	130	-9	30	snp45899-scaffold63-3766866	snp37925-scaffold47-76880	31754778	56364843	24610.1	276	0	33*
	S62	263	103	-9	30	snp45899-scaffold63-3766866	snp37925-scaffold47-76880	31754778	56364843	24610.1	276	0	34*
	S62	270	162	-9	30	snp20226-scaffold200-1233684	snp38714-scaffold491-2470099	41899423	45420340	3520.92	39	0	35*
	S62	CON	59	00:59:00	30	snp38723-scaffold491-3231023	snp38723-scaffold491-3231023	44659416	44659416	0	1	NA	NA
	S62	UNION	59	00:59:00	30	snp45899-scaffold63-3766866	snp37925-scaffold47-76880	31754778	56364843	24610.1	276	NA	NA
	S74	67	Y5021	-9	30	snp18506-scaffold187-1762842	snp37925-scaffold47-76880	48597232	56364843	7767.61	89	7	1
	S74	46	Y789	-9	30	snp18511-scaffold187-2001953	snp37925-scaffold47-76880	48358121	56364843	8006.72	93	4	1
	S74	78	Y5081	-9	30	snp38676-scaffold491-712234	snp1323-scaffold1035-1348924	47178205	49226133	2047.93	22	4	1
	S74	310	683	-9	30	snp38680-scaffold491-937292	snp1321-scaffold1035-1258380	46953147	49316677	2363.53	28	6	1
	S74	91	Y7258	-9	30	snp38695-scaffold491-1569508	snp1331-scaffold1035-1748286	46320931	48826771	2505.84	35	15	1*
	S74	3	Y33	-9	30	snp38695-scaffold491-1569508	snp1317-scaffold1035-1112296	46320931	49462761	3141.83	42	11	1
	S74	293	513	-9	30	snp38714-scaffold491-2470099	snp1305-scaffold1035-497005	45420340	50078052	4657.71	62	7	1
	S74	55	Y1466	-9	30	snp38716-scaffold491-2788781	snp1331-scaffold1035-1748286	45101658	48826771	3725.11	51	9	1
	S74	49	Y1415	-9	30	snp38723-scaffold491-3231023	snp7604-scaffold1271-117424	44659416	51247971	6588.56	84	3	1
	S74	333	5021	-9	30	snp45899-scaffold63-3766866	snp37925-scaffold47-76880	31754778	56364843	24610.1	276	5	1
	S74	308	670	-9	30	snp45899-scaffold63-3766866	snp37925-scaffold47-76880	31754778	56364843	24610.1	276	2	1
	S74	301	556	-9	30	snp45899-scaffold63-3766866	snp37925-scaffold47-76880	31754778	56364843	24610.1	276	2	1
	S74	225	Y310	-9	30	snp45899-scaffold63-3766866	snp37925-scaffold47-76880	31754778	56364843	24610.1	276	3	1
	S74	34	Y421	-9	30	snp45899-scaffold63-3766866	snp37925-scaffold47-76880	31754778	56364843	24610.1	276	4	1
	S74	22	Y354	-9	30	snp45899-scaffold63-3766866	snp37925-scaffold47-76880	31754778	56364843	24610.1	276	2	1
	S74	75	Y5061	-9	30	snp38676-scaffold491-712234	snp1322-scaffold1035-1309459	47178205	49265598	2087.39	23	15	2
	S74	52	Y1440	-9	30	snp38676-scaffold491-712234	snp1322-scaffold1035-1309459	47178205	49265598	2087.39	23	15	2*
	S74	254	5072	-9	30	snp38696-scaffold491-1604986	snp1320-scaffold1035-1223434	46285453	49351623	3066.17	41	5	2
	S74	270	162	-9	30	snp38712-scaffold491-2382227	snp18506-scaffold187-1762842	45508212	48597232	3089.02	46	4	2
	S74	65	Y5016	-9	30	snp38716-scaffold491-2788781	snp18506-scaffold187-1762842	45101658	48597232	3495.57	50	6	2
	S74	73	Y5057	-9	30	snp38733-scaffold491-3718820	snp37925-scaffold47-76880	44171619	56364843	12193.2	150	2	2
	S74	266	120	-9	30	snp45899-scaffold63-3766866	snp37925-scaffold47-76880	31754778	56364843	24610.1	276	2	2
	S74	325	1461	-9	30	snp45899-scaffold63-3766866	snp37925-scaffold47-76880	31754778	56364843	24610.1	276	2	2
	S74	242	27	-9	30	snp45899-scaffold63-3766866	snp37925-scaffold47-76880	31754778	56364843	24610.1	276	2	2
	S74	69	Y5043	-9	30	snp45899-scaffold63-3766866	snp37925-scaffold47-76880	31754778	56364843	24610.1	276	3	2
	S74	6	Y53	-9	30	snp45899-scaffold63-3766866	snp37925-scaffold47-76880	31754778	56364843	24610.1	276	4	2
	S74	316	768	-9	30	snp45899-scaffold63-3766866	snp37925-scaffold47-76880	31754778	56364843	24610.1	276	2	2
	S74	309	675	-9	30	snp45899-scaffold63-3766866	snp37925-scaffold47-76880	31754778	56364843	24610.1	276	2	2
	S74	272	185	-9	30	snp45899-scaffold63-3766866	snp37925-scaffold47-76880	31754778	56364843	24610.1	276	2	2
	S74	243	182	-9	30	snp45899-scaffold63-3766866	snp37925-scaffold47-76880	31754778	56364843	24610.1	276	4	2
	S74	300	555	-9	30	snp45899-scaffold63-3766866	snp37925-scaffold47-76880	31754778	56364843	24610.1	276	2	2
	S74	14	Y181	-9	30	snp38715-scaffold491-2663406	snp1306-scaffold1035-564903	45227033	50010154	4783.12	62	2	3*
	S74	279	283	-9	30	snp45899-scaffold63-3766866	snp37925-scaffold47-76880	31754778	56364843	24610.1	276	1	3
	S74	306	626	-9	30	snp45899-scaffold63-3766866	snp37925-scaffold47-76880	31754778	56364843	24610.1	276	1	3
	S74	282	305	-9	30	snp45899-scaffold63-3766866	snp37925-scaffold47-76880	31754778	56364843	24610.1	276	1	4
	S74	319	800	-9	30	snp45899-scaffold63-3766866	snp37925-scaffold47-76880	31754778	56364843	24610.1	276	1	4*
	S74	298	548	-9	30	snp45899-scaffold63-3766866	snp37925-scaffold47-76880	31754778	56364843	24610.1	276	0	5*
	S74	299	549	-9	30	snp45899-scaffold63-3766866	snp37925-scaffold47-76880	31754778	56364843	24610.1	276	0	6*
	S74	262	60	-9	30	snp45899-scaffold63-3766866	snp37925-scaffold47-76880	31754778	56364843	24610.1	276	0	7*
	S74	303	593	-9	30	snp45899-scaffold63-3766866	snp37925-scaffold47-76880	31754778	56364843	24610.1	276	0	8*
	S74	259	5100	-9	30	snp45899-scaffold63-3766866	snp37925-scaffold47-76880	31754778	56364843	24610.1	276	0	9*
	S74	256	5084	-9	30	snp45899-scaffold63-3766866	snp37925-scaffold47-76880	31754778	56364843	24610.1	276	0	10*
	S74	245	199	-9	30	snp45899-scaffold63-3766866	snp37925-scaffold47-76880	31754778	56364843	24610.1	276	0	11*
	S74	313	717	-9	30	snp45899-scaffold63-3766866	snp37925-scaffold47-76880	31754778	56364843	24610.1	276	0	12*
	S74	311	693	-9	30	snp45899-scaffold63-3766866	snp37925-scaffold47-76880	31754778	56364843	24610.1	276	0	13*
	S74	317	792	-9	30	snp45899-scaffold63-3766866	snp37925-scaffold47-76880	31754778	56364843	24610.1	276	0	14*
	S74	239	Y840	-9	30	snp45899-scaffold63-3766866	snp37925-scaffold47-76880	31754778	56364843	24610.1	276	0	15*
	S74	57	Y1471	-9	30	snp45899-scaffold63-3766866	snp37925-scaffold47-76880	31754778	56364843	24610.1	276	0	16*
	S74	39	Y567	-9	30	snp45899-scaffold63-3766866	snp37925-scaffold47-76880	31754778	56364843	24610.1	276	0	17*
	S74	251	5029	-9	30	snp45899-scaffold63-3766866	snp37925-scaffold47-76880	31754778	56364843	24610.1	276	0	18*
	S74	276	222	-9	30	snp45899-scaffold63-3766866	snp37925-scaffold47-76880	31754778	56364843	24610.1	276	0	19*
	S74	247	341-2	-9	30	snp45899-scaffold63-3766866	snp37925-scaffold47-76880	31754778	56364843	24610.1	276	0	20*
	S74	322	1427	-9	30	snp45899-scaffold63-3766866	snp37925-scaffold47-76880	31754778	56364843	24610.1	276	0	21*
	S74	268	130	-9	30	snp45899-scaffold63-3766866	snp37925-scaffold47-76880	31754778	56364843	24610.1	276	0	22*
	S74	263	103	-9	30	snp45899-scaffold63-3766866	snp37925-scaffold47-76880	31754778	56364843	24610.1	276	0	23*
	S74	289	353	-9	30	snp13464-scaffold152-1624754	snp37925-scaffold47-76880	39040886	56364843	17324	211	0	24*
	S74	84	Y6302	-9	30	snp38676-scaffold491-712234	snp1303-scaffold1035-430097	47178205	50144960	2966.76	34	0	25*
	S74	58	Y1482	-9	30	snp18508-scaffold187-1838533	snp37925-scaffold47-76880	48521541	56364843	7843.3	91	0	26*
	S74	CON	58	00:58:00	30	snp18506-scaffold187-1762842	snp18506-scaffold187-1762842	48597232	48597232	0	1	NA	NA
	S74	UNION	58	00:58:00	30	snp45899-scaffold63-3766866	snp37925-scaffold47-76880	31754778	56364843	24610.1	276	NA	NA
	S75	75	Y5061	-9	30	snp38676-scaffold491-712234	snp1322-scaffold1035-1309459	47178205	49265598	2087.39	23	16	1
	S75	52	Y1440	-9	30	snp38676-scaffold491-712234	snp1322-scaffold1035-1309459	47178205	49265598	2087.39	23	16	1*
	S75	270	162	-9	30	snp38712-scaffold491-2382227	snp18506-scaffold187-1762842	45508212	48597232	3089.02	46	3	1
	S75	65	Y5016	-9	30	snp38716-scaffold491-2788781	snp18506-scaffold187-1762842	45101658	48597232	3495.57	50	5	1
[truncated: 24,130 more rows]

## Sheet: consensus ROH
POOL	FID	number	frequency	PHE	CHR	SNP1	SNP2	BP1	BP2	KB	NSNP	gene			POOL
[truncated: 282 more rows]

## Sheet: Gene name
roh.bed
[truncated: 282 more rows]

[truncated: 1 more sheets: genes overlapped with iHS]
