# Supplementary material for: Identifying Candidate Genes for Litter Size and Three Morphological Traits in Youzhou Dark Goats Based on Genome-Wide SNP Markers
Source: Genes (Basel). 2023 May 29;14(6):1183. doi: 10.3390/genes14061183 (PMC10298679; doi:10.3390/genes14061183)
Supplement: Supplementary file 1 [file genes-14-01183-s001.zip › Table S1-S10-20230403/Table S2 The GWAS genotypic data.xlsx]

## Sheet: The genotypic data
Table S1. The GWAS genotypic data
CHR	SNP	TEST	A1	A2	GENO	O(HET)	E(HET)	P
1	snp19065-scaffold1917-222828	ALL(NP)	G	A	5/48/150	0.2365	0.2449	0.5698
1	snp4303-scaffold1134-142270	ALL(NP)	G	A	19/73/113	0.3561	0.3949	0.1592
1	snp14078-scaffold1560-21647	ALL(NP)	A	C	6/179/17	0.8861	0.4985	1.017e-31
1	snp14079-scaffold1560-51801	ALL(NP)	G	A	40/100/65	0.4878	0.4926	0.8878
1	snp14080-scaffold1560-100946	ALL(NP)	A	G	1/19/186	0.09223	0.09675	0.4153
1	snp14082-scaffold1560-185575	ALL(NP)	G	A	41/86/77	0.4216	0.4844	0.06194
1	snp14083-scaffold1560-228319	ALL(NP)	0	A	0/0/206	0	0	1
1	snp14084-scaffold1560-297224	ALL(NP)	A	G	33/99/72	0.4853	0.4817	1
1	snp14085-scaffold1560-330454	ALL(NP)	A	G	46/98/62	0.4757	0.497	0.5751
1	snp14086-scaffold1560-378997	ALL(NP)	G	A	5/48/152	0.2341	0.2429	0.5668
1	snp14087-scaffold1560-412202	ALL(NP)	G	A	33/83/89	0.4049	0.4627	0.07191
1	snp14088-scaffold1560-452762	ALL(NP)	A	G	1/8/197	0.03883	0.04737	0.1058
1	snp14089-scaffold1560-488156	ALL(NP)	A	G	1/8/197	0.03883	0.04737	0.1058
1	snp14090-scaffold1560-516844	ALL(NP)	G	A	28/81/87	0.4133	0.4547	0.2099
1	snp14091-scaffold1560-581464	ALL(NP)	G	A	14/59/132	0.2878	0.3343	0.05783
1	snp14092-scaffold1560-614162	ALL(NP)	G	A	2/32/166	0.16	0.1638	0.6619
1	snp14093-scaffold1560-666974	ALL(NP)	0	0	0/0/0	nan	nan	1
1	snp14094-scaffold1560-721048	ALL(NP)	0	A	0/0/206	0	0	1
1	snp14095-scaffold1560-755958	ALL(NP)	A	G	43/100/53	0.5102	0.4987	0.7766
1	snp14096-scaffold1560-786871	ALL(NP)	A	G	57/90/58	0.439	0.5	0.09325
1	snp14097-scaffold1560-830197	ALL(NP)	A	G	1/38/167	0.1845	0.1753	0.7002
1	snp14098-scaffold1560-872326	ALL(NP)	A	G	53/82/70	0.4	0.4966	0.005123
1	snp14099-scaffold1560-920888	ALL(NP)	G	A	5/49/152	0.2379	0.2454	0.5773
1	snp14100-scaffold1560-986550	ALL(NP)	A	G	31/72/103	0.3495	0.4389	0.004113
1	snp14101-scaffold1560-1032913	ALL(NP)	G	A	4/29/171	0.1422	0.1649	0.0653
1	snp2819-scaffold1082-727669	ALL(NP)	G	A	42/92/70	0.451	0.4906	0.255
1	snp2817-scaffold1082-658683	ALL(NP)	A	G	30/91/84	0.4439	0.4653	0.5482
1	snp2816-scaffold1082-615033	ALL(NP)	G	A	3/34/169	0.165	0.1753	0.4136
1	snp2815-scaffold1082-557554	ALL(NP)	G	A	10/60/136	0.2913	0.3129	0.3703
1	snp2814-scaffold1082-524695	ALL(NP)	G	A	49/95/62	0.4612	0.498	0.327
1	snp2813-scaffold1082-483172	ALL(NP)	C	A	5/41/160	0.199	0.2169	0.208
1	snp2812-scaffold1082-438570	ALL(NP)	A	G	22/76/108	0.3689	0.4129	0.1299
1	snp2811-scaffold1082-402075	ALL(NP)	A	G	13/78/97	0.4149	0.4002	0.7167
1	snp2810-scaffold1082-348665	ALL(NP)	A	G	8/42/156	0.2039	0.2419	0.03724
1	snp2809-scaffold1082-312463	ALL(NP)	A	G	0/2/204	0.009709	0.009662	1
1	snp2808-scaffold1082-273160	ALL(NP)	G	A	2/24/180	0.1165	0.1267	0.2314
1	snp2807-scaffold1082-243110	ALL(NP)	G	A	1/14/191	0.06796	0.07465	0.2612
1	snp2806-scaffold1082-191347	ALL(NP)	A	C	16/68/121	0.3317	0.3688	0.1828
1	snp2805-scaffold1082-135541	ALL(NP)	A	G	6/51/149	0.2476	0.2591	0.5874
1	snp2804-scaffold1082-97008	ALL(NP)	A	G	36/93/77	0.4515	0.4802	0.3867
1	snp2803-scaffold1082-50965	ALL(NP)	A	C	31/96/79	0.466	0.4729	0.8829
1	snp2802-scaffold1082-11101	ALL(NP)	G	A	7/63/136	0.3058	0.3039	1
1	snp59371-scaffold979-21857	ALL(NP)	A	G	46/104/53	0.5123	0.4994	0.7793
1	snp59372-scaffold979-81956	ALL(NP)	A	G	13/73/120	0.3544	0.3651	0.7026
1	snp59373-scaffold979-126197	ALL(NP)	A	G	19/78/109	0.3786	0.4046	0.3887
1	snp59374-scaffold979-159760	ALL(NP)	A	G	35/86/85	0.4175	0.4705	0.1051
1	snp59375-scaffold979-197942	ALL(NP)	A	G	23/72/111	0.3495	0.4088	0.0408
1	snp59376-scaffold979-232669	ALL(NP)	G	A	12/52/142	0.2524	0.3009	0.03361
1	snp59377-scaffold979-262092	ALL(NP)	G	A	1/21/184	0.1019	0.1054	0.4779
1	snp59378-scaffold979-314571	ALL(NP)	A	G	11/86/104	0.4279	0.393	0.2807
1	snp59379-scaffold979-370658	ALL(NP)	G	A	0/2/204	0.009709	0.009662	1
1	snp59380-scaffold979-422092	ALL(NP)	A	G	0/23/183	0.1117	0.1054	1
1	snp59381-scaffold979-465999	ALL(NP)	C	A	0/25/142	0.1497	0.1385	0.6025
1	snp59382-scaffold979-502277	ALL(NP)	G	A	21/87/98	0.4223	0.4301	0.8712
1	snp59383-scaffold979-533641	ALL(NP)	A	G	12/53/139	0.2598	0.3062	0.03772
1	snp59384-scaffold979-591448	ALL(NP)	G	A	40/94/61	0.4821	0.4942	0.7721
1	snp59385-scaffold979-633118	ALL(NP)	A	G	5/54/146	0.2634	0.2635	1
1	snp59386-scaffold979-681920	ALL(NP)	A	G	34/93/78	0.4537	0.477	0.4678
1	snp59388-scaffold979-752980	ALL(NP)	G	A	12/105/86	0.5172	0.4336	0.009047
1	snp59389-scaffold979-799602	ALL(NP)	A	G	46/103/55	0.5049	0.499	1
1	snp59390-scaffold979-844062	ALL(NP)	A	G	36/94/76	0.4563	0.4811	0.4703
1	snp59391-scaffold979-879926	ALL(NP)	G	A	32/78/96	0.3786	0.4517	0.02099
1	snp59392-scaffold979-935182	ALL(NP)	A	G	40/106/59	0.5171	0.4957	0.5756
1	snp59393-scaffold979-973155	ALL(NP)	A	G	51/99/56	0.4806	0.4997	0.5791
1	snp59394-scaffold979-1038507	ALL(NP)	A	G	3/46/154	0.2266	0.2233	1
1	snp59395-scaffold979-1074405	ALL(NP)	A	G	0/24/182	0.1165	0.1097	1
1	snp59396-scaffold979-1106112	ALL(NP)	A	C	25/75/106	0.3641	0.4227	0.04849
1	snp59397-scaffold979-1141722	ALL(NP)	A	G	0/1/205	0.004854	0.004843	1
1	snp59398-scaffold979-1170449	ALL(NP)	G	A	44/95/67	0.4612	0.4938	0.3967
1	snp59399-scaffold979-1201688	ALL(NP)	A	G	2/24/180	0.1165	0.1267	0.2314
1	snp59400-scaffold979-1244886	ALL(NP)	A	G	17/79/110	0.3835	0.3981	0.6009
1	snp59401-scaffold979-1285423	ALL(NP)	G	A	19/89/98	0.432	0.4265	1
1	snp59402-scaffold979-1346417	ALL(NP)	A	G	46/84/75	0.4098	0.49	0.02226
1	snp59403-scaffold979-1385491	ALL(NP)	A	G	26/83/86	0.4256	0.4527	0.4293
1	snp23394-scaffold2342-28469	ALL(NP)	G	A	47/103/54	0.5049	0.4994	1
1	snp23396-scaffold2342-118180	ALL(NP)	G	A	2/42/157	0.209	0.2027	1
1	snp23397-scaffold2342-154277	ALL(NP)	A	G	38/97/70	0.4732	0.4878	0.669
1	snp23398-scaffold2342-183254	ALL(NP)	A	G	49/98/59	0.4757	0.4988	0.4887
1	snp55868-scaffold868-1126684	ALL(NP)	G	A	23/105/73	0.5224	0.4691	0.133
1	snp55867-scaffold868-1096205	ALL(NP)	G	A	33/109/64	0.5291	0.4887	0.2575
1	snp55866-scaffold868-1036388	ALL(NP)	G	A	54/85/64	0.4187	0.4988	0.02429
1	snp55865-scaffold868-981390	ALL(NP)	G	A	28/61/117	0.2961	0.4067	0.0001391
1	snp55864-scaffold868-947940	ALL(NP)	A	G	7/57/126	0.3	0.3039	0.8131
1	snp55862-scaffold868-832664	ALL(NP)	A	G	26/100/73	0.5025	0.4721	0.4525
1	snp55860-scaffold868-758549	ALL(NP)	G	A	4/87/113	0.4265	0.3573	0.00554
1	snp55858-scaffold868-683055	ALL(NP)	G	A	7/62/137	0.301	0.3009	1
1	snp55857-scaffold868-647631	ALL(NP)	G	A	17/81/108	0.3932	0.4024	0.7307
1	snp55856-scaffold868-608675	ALL(NP)	A	G	27/92/87	0.4466	0.4576	0.761
1	snp55855-scaffold868-569009	ALL(NP)	G	A	1/15/190	0.07282	0.07912	0.291
1	snp55854-scaffold868-519038	ALL(NP)	G	A	34/100/66	0.5	0.4872	0.7726
1	snp55849-scaffold868-287934	ALL(NP)	A	G	47/90/49	0.4839	0.4999	0.6616
1	snp55847-scaffold868-199792	ALL(NP)	G	A	5/15/159	0.0838	0.1299	0.0004347
1	snp55842-scaffold868-15809	ALL(NP)	A	G	18/84/85	0.4492	0.4358	0.7393
1	snp14436-scaffold1577-4520	ALL(NP)	0	0	0/0/0	nan	nan	1
1	snp14437-scaffold1577-36160	ALL(NP)	G	A	2/42/162	0.2039	0.1984	1
1	snp14438-scaffold1577-85162	ALL(NP)	A	G	2/0/191	0	0.02051	2.035e-05
1	snp14439-scaffold1577-120700	ALL(NP)	G	A	39/87/52	0.4888	0.4973	0.8802
1	snp14440-scaffold1577-154369	ALL(NP)	C	A	20/76/110	0.3689	0.4046	0.2273
1	snp14441-scaffold1577-188573	ALL(NP)	G	A	8/57/33	0.5816	0.4675	0.01895
1	snp14442-scaffold1577-228607	ALL(NP)	A	G	24/93/89	0.4515	0.4502	1
1	snp14443-scaffold1577-292579	ALL(NP)	A	G	13/75/116	0.3676	0.3725	0.8514
1	snp14444-scaffold1577-339711	ALL(NP)	A	G	52/99/55	0.4806	0.4999	0.579
1	snp14446-scaffold1577-437027	ALL(NP)	G	A	51/90/63	0.4412	0.4983	0.1215
1	snp14447-scaffold1577-466245	ALL(NP)	G	A	27/76/94	0.3858	0.4422	0.0769
1	snp19294-scaffold1944-916977	ALL(NP)	A	G	18/54/79	0.3576	0.4184	0.08026
1	snp19293-scaffold1944-883209	ALL(NP)	C	A	20/99/87	0.4806	0.4471	0.3499
1	snp19292-scaffold1944-852140	ALL(NP)	A	C	1/36/169	0.1748	0.1675	1
1	snp19291-scaffold1944-821436	ALL(NP)	G	A	45/88/70	0.4335	0.4924	0.08852
1	snp19290-scaffold1944-764910	ALL(NP)	A	G	8/67/108	0.3661	0.3507	0.6751
1	snp19289-scaffold1944-735736	ALL(NP)	G	A	27/101/78	0.4903	0.4694	0.5564
1	snp19288-scaffold1944-677079	ALL(NP)	G	A	9/47/150	0.2282	0.2658	0.06069
1	snp19287-scaffold1944-630651	ALL(NP)	A	G	31/89/86	0.432	0.4644	0.3673
1	snp19286-scaffold1944-586100	ALL(NP)	A	G	12/72/122	0.3495	0.3574	0.7004
1	snp19285-scaffold1944-542253	ALL(NP)	G	A	25/67/109	0.3333	0.4127	0.009648
1	snp19284-scaffold1944-505899	ALL(NP)	A	G	26/78/102	0.3786	0.4319	0.07728
1	snp19282-scaffold1944-411838	ALL(NP)	A	G	20/86/96	0.4257	0.4292	0.8712
1	snp19281-scaffold1944-356532	ALL(NP)	A	G	10/77/119	0.3738	0.36	0.7
1	snp19280-scaffold1944-291614	ALL(NP)	A	G	34/80/92	0.3883	0.4604	0.02412
1	snp19278-scaffold1944-217295	ALL(NP)	G	A	47/98/61	0.4757	0.4977	0.5753
1	snp19277-scaffold1944-141961	ALL(NP)	G	A	2/16/188	0.07767	0.09237	0.07084
1	snp19276-scaffold1944-91838	ALL(NP)	G	A	9/72/122	0.3547	0.3451	0.8393
1	snp20593-scaffold2027-972600	ALL(NP)	C	A	3/17/184	0.08333	0.1064	0.01757
1	snp20592-scaffold2027-926205	ALL(NP)	G	A	25/92/89	0.4466	0.4517	0.8778
1	snp20591-scaffold2027-853476	ALL(NP)	A	G	50/93/53	0.4745	0.4999	0.4772
1	snp20590-scaffold2027-794231	ALL(NP)	A	G	39/100/58	0.5076	0.4953	0.775
1	snp20588-scaffold2027-719077	ALL(NP)	A	G	39/99/68	0.4806	0.4901	0.7773
1	snp20587-scaffold2027-679919	ALL(NP)	A	C	17/77/111	0.3756	0.3949	0.4814
1	snp20586-scaffold2027-649711	ALL(NP)	G	A	31/93/82	0.4515	0.4694	0.6557
1	snp20585-scaffold2027-605056	ALL(NP)	G	A	5/60/140	0.2927	0.2832	0.8063
1	snp20584-scaffold2027-560960	ALL(NP)	A	G	11/76/97	0.413	0.3908	0.5711
1	snp20583-scaffold2027-526428	ALL(NP)	A	G	22/78/106	0.3786	0.4169	0.1841
1	snp20582-scaffold2027-471738	ALL(NP)	A	G	18/79/107	0.3873	0.4048	0.6032
1	snp20581-scaffold2027-439393	ALL(NP)	A	G	4/21/180	0.1024	0.1315	0.01076
1	snp20580-scaffold2027-408470	ALL(NP)	C	A	3/31/169	0.1527	0.1657	0.2175
1	snp20579-scaffold2027-364126	ALL(NP)	A	G	0/2/203	0.009756	0.009709	1
1	snp20578-scaffold2027-301629	ALL(NP)	G	A	20/100/85	0.4878	0.4497	0.2774
1	snp20577-scaffold2027-238695	ALL(NP)	G	A	5/63/137	0.3073	0.2927	0.6341
1	snp20576-scaffold2027-203036	ALL(NP)	G	A	0/27/179	0.1311	0.1225	1
1	snp20575-scaffold2027-167610	ALL(NP)	G	A	14/95/97	0.4612	0.4188	0.1837
1	snp20574-scaffold2027-123792	ALL(NP)	G	A	23/70/113	0.3398	0.4046	0.02478
1	snp20573-scaffold2027-88982	ALL(NP)	A	G	2/7/197	0.03398	0.05197	0.005689
1	snp20572-scaffold2027-35745	ALL(NP)	G	A	53/100/53	0.4854	0.5	0.6773
1	snp20571-scaffold2027-5376	ALL(NP)	G	A	1/17/188	0.08252	0.08798	0.3526
1	snp44228-scaffold601-899	ALL(NP)	G	A	4/75/126	0.3659	0.3229	0.08098
1	snp44229-scaffold601-31689	ALL(NP)	G	A	2/53/151	0.2573	0.2384	0.3824
1	snp44230-scaffold601-91049	ALL(NP)	A	G	13/69/121	0.3399	0.3585	0.4378
1	snp44231-scaffold601-124250	ALL(NP)	G	A	16/94/96	0.4563	0.4246	0.3277
1	snp44232-scaffold601-182320	ALL(NP)	A	G	48/92/55	0.4718	0.4994	0.4735
1	snp44233-scaffold601-231840	ALL(NP)	A	G	39/103/64	0.5	0.4926	0.8881
1	snp44234-scaffold601-295353	ALL(NP)	G	A	13/48/128	0.254	0.3149	0.01045
1	snp44235-scaffold601-349858	ALL(NP)	G	A	1/28/177	0.1359	0.135	1
1	snp44237-scaffold601-425976	ALL(NP)	G	A	0/23/182	0.1122	0.1059	1
1	snp44238-scaffold601-470512	ALL(NP)	A	G	44/94/50	0.5	0.4995	1
1	snp44239-scaffold601-507242	ALL(NP)	A	C	42/111/45	0.5606	0.4999	0.1174
1	snp44240-scaffold601-557235	ALL(NP)	G	A	19/85/76	0.4722	0.4499	0.6191
1	snp44242-scaffold601-627172	ALL(NP)	A	C	15/65/126	0.3155	0.3548	0.1167
1	snp44243-scaffold601-681618	ALL(NP)	A	G	0/27/179	0.1311	0.1225	1
1	snp44244-scaffold601-753492	ALL(NP)	A	G	11/73/120	0.3578	0.3573	1
1	snp44245-scaffold601-839136	ALL(NP)	G	A	41/99/66	0.4806	0.4926	0.7772
1	snp44246-scaffold601-869506	ALL(NP)	A	C	51/101/53	0.4927	0.5	0.8889
1	snp44247-scaffold601-903098	ALL(NP)	A	G	17/80/109	0.3883	0.4003	0.7274
1	snp44248-scaffold601-958653	ALL(NP)	A	G	2/31/158	0.1623	0.1665	0.659
1	snp44250-scaffold601-1055861	ALL(NP)	A	G	44/93/69	0.4515	0.4926	0.2575
1	snp44251-scaffold601-1125355	ALL(NP)	G	A	15/79/106	0.395	0.3965	1
1	snp44252-scaffold601-1187060	ALL(NP)	A	G	49/87/61	0.4416	0.4981	0.1164
1	snp44253-scaffold601-1235229	ALL(NP)	G	A	34/77/77	0.4096	0.4738	0.06539
1	snp44254-scaffold601-1317599	ALL(NP)	A	G	22/84/100	0.4078	0.4283	0.5156
1	snp17081-scaffold1783-272495	ALL(NP)	G	A	21/86/90	0.4365	0.4387	1
1	snp17080-scaffold1783-241862	ALL(NP)	A	C	28/106/71	0.5171	0.478	0.306
1	snp17079-scaffold1783-206653	ALL(NP)	A	G	4/58/144	0.2816	0.2691	0.6135
1	snp17078-scaffold1783-162399	ALL(NP)	G	A	18/82/99	0.4121	0.4172	0.8656
1	snp17077-scaffold1783-120369	ALL(NP)	G	A	32/96/72	0.48	0.48	1
1	snp17076-scaffold1783-59256	ALL(NP)	G	A	1/26/177	0.1275	0.1278	1
1	snp48423-scaffold688-18401	ALL(NP)	G	A	59/85/62	0.4126	0.4999	0.01232
1	snp48424-scaffold688-52770	ALL(NP)	A	G	43/84/79	0.4078	0.4847	0.02216
1	snp48425-scaffold688-116562	ALL(NP)	G	A	7/63/136	0.3058	0.3039	1
1	snp48426-scaffold688-148557	ALL(NP)	G	A	26/110/54	0.5789	0.4891	0.01724
1	snp48427-scaffold688-185942	ALL(NP)	A	G	10/77/119	0.3738	0.36	0.7
1	snp48429-scaffold688-249236	ALL(NP)	A	G	33/101/72	0.4903	0.4821	0.8854
1	snp48430-scaffold688-305593	ALL(NP)	C	A	9/51/140	0.255	0.2855	0.1367
1	snp48432-scaffold688-380638	ALL(NP)	G	A	22/98/85	0.478	0.4528	0.5368
1	snp48433-scaffold688-431723	ALL(NP)	G	A	32/107/67	0.5194	0.4856	0.3891
1	snp48434-scaffold688-460814	ALL(NP)	A	G	9/67/112	0.3564	0.3499	1
1	snp48435-scaffold688-500674	ALL(NP)	G	A	20/111/75	0.5388	0.4644	0.02493
1	snp48436-scaffold688-538658	ALL(NP)	A	G	7/57/142	0.2767	0.2853	0.6279
1	snp48437-scaffold688-574595	ALL(NP)	G	A	32/110/64	0.534	0.4879	0.2007
1	snp48438-scaffold688-610973	ALL(NP)	G	A	2/22/182	0.1068	0.1182	0.1819
1	snp48440-scaffold688-675187	ALL(NP)	A	G	15/86/104	0.4195	0.4058	0.7315
1	snp48441-scaffold688-732850	ALL(NP)	A	G	44/86/71	0.4279	0.491	0.08403
1	snp48443-scaffold688-823757	ALL(NP)	G	A	17/84/105	0.4078	0.4088	1
1	snp48444-scaffold688-869974	ALL(NP)	A	G	11/64/118	0.3316	0.3463	0.5359
1	snp48445-scaffold688-903917	ALL(NP)	A	G	21/75/110	0.3641	0.4067	0.1268
1	snp48446-scaffold688-941891	ALL(NP)	G	A	2/37/147	0.1989	0.1961	1
1	snp48447-scaffold688-973374	ALL(NP)	A	G	3/31/170	0.152	0.1649	0.2152
1	snp48448-scaffold688-1007538	ALL(NP)	G	A	21/89/95	0.4341	0.4348	1
1	snp48449-scaffold688-1083890	ALL(NP)	G	A	18/85/103	0.4126	0.4149	1
1	snp48450-scaffold688-1138797	ALL(NP)	A	G	0/20/170	0.1053	0.09972	1
1	snp48451-scaffold688-1172148	ALL(NP)	A	G	9/67/93	0.3964	0.3765	0.682
1	snp48453-scaffold688-1237779	ALL(NP)	G	A	3/17/185	0.08293	0.1059	0.01734
1	snp48454-scaffold688-1267155	ALL(NP)	G	A	42/106/57	0.5171	0.4973	0.6734
1	snp48455-scaffold688-1307466	ALL(NP)	A	G	43/98/46	0.5241	0.4999	0.5602
1	snp48456-scaffold688-1348884	ALL(NP)	G	A	28/87/90	0.4244	0.4543	0.3574
1	snp48457-scaffold688-1377410	ALL(NP)	A	G	4/62/134	0.31	0.2888	0.4601
1	snp48458-scaffold688-1409735	ALL(NP)	A	G	2/22/177	0.1095	0.121	0.1893
1	snp48459-scaffold688-1442858	ALL(NP)	A	G	12/63/104	0.352	0.3679	0.5453
1	snp55833-scaffold867-19405	ALL(NP)	G	A	14/92/84	0.4842	0.4321	0.1301
1	snp55836-scaffold867-124680	ALL(NP)	A	C	5/44/145	0.2268	0.2396	0.3829
1	snp55837-scaffold867-158233	ALL(NP)	G	A	16/91/99	0.4417	0.4188	0.5073
1	snp55838-scaffold867-192173	ALL(NP)	G	A	1/46/158	0.2244	0.2067	0.3222
1	snp55839-scaffold867-222852	ALL(NP)	A	C	3/52/148	0.2562	0.2449	0.7735
1	snp55841-scaffold867-306085	ALL(NP)	C	A	1/28/177	0.1359	0.135	1
1	snp8479-scaffold1307-528093	ALL(NP)	A	G	20/95/91	0.4612	0.4406	0.6348
1	snp8478-scaffold1307-493898	ALL(NP)	A	G	19/88/98	0.4293	0.4257	1
1	snp8477-scaffold1307-443595	ALL(NP)	G	A	0/8/190	0.0404	0.03959	1
1	snp8476-scaffold1307-388513	ALL(NP)	A	G	36/92/72	0.46	0.4838	0.4689
1	snp8475-scaffold1307-335360	ALL(NP)	A	G	18/88/95	0.4378	0.4266	0.8685
1	snp8474-scaffold1307-302682	ALL(NP)	A	G	27/79/100	0.3835	0.4372	0.08041
1	snp8472-scaffold1307-221346	ALL(NP)	A	G	15/72/110	0.3655	0.3837	0.5766
1	snp8471-scaffold1307-175478	ALL(NP)	G	A	18/73/101	0.3802	0.4066	0.3762
1	snp8470-scaffold1307-144906	ALL(NP)	C	A	16/81/93	0.4263	0.4179	0.8632
1	snp8469-scaffold1307-115620	ALL(NP)	A	G	8/57/140	0.278	0.2927	0.4742
1	snp8467-scaffold1307-32102	ALL(NP)	G	A	44/94/63	0.4677	0.4955	0.4763
1	snp42339-scaffold559-14474	ALL(NP)	G	A	31/108/67	0.5243	0.4847	0.3137
1	snp42340-scaffold559-46407	ALL(NP)	A	G	49/95/62	0.4612	0.498	0.327
1	snp42341-scaffold559-94118	ALL(NP)	A	G	13/78/111	0.3861	0.3823	1
1	snp42342-scaffold559-158645	ALL(NP)	G	A	34/104/68	0.5049	0.4864	0.6678
1	snp42343-scaffold559-197027	ALL(NP)	G	A	24/103/77	0.5049	0.4663	0.2932
1	snp42344-scaffold559-235740	ALL(NP)	G	A	21/81/101	0.399	0.4223	0.4107
1	snp42345-scaffold559-268429	ALL(NP)	A	G	17/87/102	0.4223	0.4149	0.8678
1	snp42346-scaffold559-311056	ALL(NP)	A	G	47/95/64	0.4612	0.4966	0.3264
1	snp42347-scaffold559-340732	ALL(NP)	G	A	4/60/127	0.3141	0.2926	0.4571
1	snp42348-scaffold559-372721	ALL(NP)	A	G	21/70/101	0.3646	0.4132	0.1153
1	snp42349-scaffold559-421109	ALL(NP)	C	A	16/75/108	0.3769	0.3931	0.5886
1	snp42350-scaffold559-452798	ALL(NP)	A	G	47/111/48	0.5388	0.5	0.3291
1	snp42351-scaffold559-520734	ALL(NP)	G	A	43/89/72	0.4363	0.4899	0.1177
1	snp42352-scaffold559-561470	ALL(NP)	C	A	0/2/204	0.009709	0.009662	1
1	snp42354-scaffold559-621023	ALL(NP)	G	A	28/91/87	0.4417	0.459	0.6485
1	snp42355-scaffold559-661242	ALL(NP)	A	G	0/3/203	0.01456	0.01446	1
1	snp42356-scaffold559-700544	ALL(NP)	A	G	5/72/128	0.3512	0.32	0.1958
1	snp42357-scaffold559-739700	ALL(NP)	G	A	5/41/152	0.2071	0.2244	0.333
1	snp42358-scaffold559-794213	ALL(NP)	G	A	35/80/58	0.4624	0.4912	0.4416
1	snp42359-scaffold559-842435	ALL(NP)	A	G	0/38/144	0.2088	0.187	0.2254
1	snp42360-scaffold559-890088	ALL(NP)	C	A	15/61/130	0.2961	0.3442	0.06569
1	snp42361-scaffold559-926000	ALL(NP)	G	A	31/87/88	0.4223	0.4617	0.2284
1	snp42362-scaffold559-968122	ALL(NP)	A	G	6/28/171	0.1366	0.1761	0.005664
1	snp42363-scaffold559-1010347	ALL(NP)	G	A	6/33/164	0.1626	0.1971	0.02155
1	snp15927-scaffold1670-150085	ALL(NP)	A	G	14/69/87	0.4059	0.4078	1
1	snp15926-scaffold1670-99541	ALL(NP)	A	G	0/10/196	0.04854	0.04737	1
1	snp15925-scaffold1670-53985	ALL(NP)	0	0	0/0/0	nan	nan	1
1	snp15924-scaffold1670-12136	ALL(NP)	C	A	44/99/63	0.4806	0.4957	0.6742
1	snp16300-scaffold1716-229833	ALL(NP)	A	C	51/88/67	0.4272	0.497	0.04944
1	snp16299-scaffold1716-185501	ALL(NP)	0	0	0/0/0	nan	nan	1
1	snp16298-scaffold1716-152594	ALL(NP)	A	G	9/76/89	0.4368	0.3943	0.1827
1	snp16297-scaffold1716-120264	ALL(NP)	G	A	0/50/152	0.2475	0.2169	0.04912
1	snp16296-scaffold1716-89114	ALL(NP)	A	C	33/85/80	0.4293	0.4718	0.2279
1	snp16295-scaffold1716-58435	ALL(NP)	A	G	40/96/70	0.466	0.4894	0.4799
1	snp2867-scaffold1084-438967	ALL(NP)	G	A	10/63/133	0.3058	0.3217	0.5146
1	snp2866-scaffold1084-403856	ALL(NP)	G	A	5/57/144	0.2767	0.2724	1
1	snp2865-scaffold1084-369840	ALL(NP)	A	C	46/102/49	0.5178	0.4999	0.6703
1	snp2864-scaffold1084-334571	ALL(NP)	A	G	22/99/73	0.5103	0.4654	0.218
1	snp2863-scaffold1084-280421	ALL(NP)	C	A	1/36/169	0.1748	0.1675	1
1	snp2862-scaffold1084-246759	ALL(NP)	A	C	17/71/112	0.355	0.3872	0.2719
1	snp2861-scaffold1084-214201	ALL(NP)	G	A	25/107/66	0.5404	0.4786	0.07712
1	snp2859-scaffold1084-135238	ALL(NP)	A	G	26/112/68	0.5437	0.4792	0.06045
1	snp2858-scaffold1084-91126	ALL(NP)	A	G	25/84/93	0.4158	0.4433	0.4268
1	snp2857-scaffold1084-51902	ALL(NP)	G	A	9/61/136	0.2961	0.31	0.5025
1	snp2856-scaffold1084-650	ALL(NP)	A	C	24/80/100	0.3922	0.4306	0.1966
1	snp1254-scaffold10319-713	ALL(NP)	C	A	5/58/142	0.2829	0.2767	1
1	snp31515-scaffold35-27797	ALL(NP)	A	G	12/87/81	0.4833	0.4265	0.0836
1	snp31516-scaffold35-87383	ALL(NP)	A	C	32/108/62	0.5347	0.489	0.249
1	snp31517-scaffold35-118616	ALL(NP)	0	0	0/0/0	nan	nan	1
1	snp31518-scaffold35-153792	ALL(NP)	G	A	24/97/54	0.5543	0.4853	0.08589
1	snp31519-scaffold35-192321	ALL(NP)	G	A	14/80/112	0.3883	0.3868	1
1	snp15439-scaffold1636-419017	ALL(NP)	C	A	3/73/113	0.3862	0.3306	0.02592
1	snp15438-scaffold1636-386740	ALL(NP)	A	C	10/82/114	0.3981	0.3726	0.4533
1	snp15437-scaffold1636-352851	ALL(NP)	G	A	41/30/87	0.1899	0.4576	1.551e-13
1	snp15436-scaffold1636-297829	ALL(NP)	G	A	33/98/75	0.4757	0.4792	1
1	snp15435-scaffold1636-267485	ALL(NP)	A	G	38/99/69	0.4806	0.4887	0.8865
1	snp15434-scaffold1636-230444	ALL(NP)	G	A	3/34/169	0.165	0.1753	0.4136
1	snp15433-scaffold1636-201423	ALL(NP)	A	G	5/54/147	0.2621	0.2624	1
1	snp15432-scaffold1636-161129	ALL(NP)	G	A	41/108/41	0.5684	0.5	0.08119
1	snp15431-scaffold1636-122585	ALL(NP)	A	G	36/76/77	0.4021	0.4765	0.033
1	snp15430-scaffold1636-85104	ALL(NP)	G	A	7/64/135	0.3107	0.307	1
1	snp15429-scaffold1636-52810	ALL(NP)	G	A	2/36/154	0.1875	0.1866	1
1	snp15428-scaffold1636-19251	ALL(NP)	G	A	27/85/88	0.425	0.4535	0.4349
1	snp23407-scaffold235-11963	ALL(NP)	G	A	22/79/81	0.4341	0.4475	0.7403
1	snp23408-scaffold235-40555	ALL(NP)	G	A	29/90/66	0.4865	0.48	1
1	snp23410-scaffold235-109886	ALL(NP)	C	A	51/89/64	0.4363	0.498	0.091
1	snp23411-scaffold235-143129	ALL(NP)	A	C	0/5/169	0.02874	0.02832	1
1	snp23412-scaffold235-175013	ALL(NP)	A	G	47/90/69	0.4369	0.4943	0.09283
1	snp23413-scaffold235-207213	ALL(NP)	G	A	0/14/192	0.06796	0.06565	1
1	snp23414-scaffold235-239749	ALL(NP)	A	G	17/68/116	0.3383	0.3787	0.1367
1	snp23415-scaffold235-282600	ALL(NP)	A	G	6/51/149	0.2476	0.2591	0.5874
1	snp23416-scaffold235-320253	ALL(NP)	A	G	12/54/140	0.2621	0.307	0.04079
1	snp23417-scaffold235-349226	ALL(NP)	G	A	2/28/176	0.1359	0.1433	0.3446
1	snp23418-scaffold235-380220	ALL(NP)	A	G	37/95/52	0.5163	0.4967	0.6573
1	snp23419-scaffold235-439012	ALL(NP)	A	G	49/97/54	0.485	0.4997	0.6729
1	snp23420-scaffold235-481275	ALL(NP)	A	G	21/81/102	0.3971	0.4212	0.4085
1	snp16371-scaffold1727-15166	ALL(NP)	A	G	0/25/177	0.1238	0.1161	1
1	snp16372-scaffold1727-72750	ALL(NP)	G	A	18/85/66	0.503	0.4597	0.2464
1	snp16373-scaffold1727-136500	ALL(NP)	G	A	0/23/182	0.1122	0.1059	1
1	snp16374-scaffold1727-165015	ALL(NP)	G	A	9/49/148	0.2379	0.2724	0.07363
1	snp16375-scaffold1727-198087	ALL(NP)	A	C	0/40/140	0.2222	0.1975	0.1347
1	snp16376-scaffold1727-226746	ALL(NP)	A	G	3/34/155	0.1771	0.1866	0.4356
1	snp16377-scaffold1727-267813	ALL(NP)	A	G	41/102/63	0.4951	0.4943	1
1	snp16378-scaffold1727-347460	ALL(NP)	A	G	6/54/116	0.3068	0.3047	1
1	snp16379-scaffold1727-379972	ALL(NP)	G	A	12/77/116	0.3756	0.3713	1
1	snp16380-scaffold1727-416969	ALL(NP)	G	A	10/74/122	0.3592	0.3522	1
1	snp16381-scaffold1727-459059	ALL(NP)	0	0	0/0/0	nan	nan	1
1	snp16382-scaffold1727-499061	ALL(NP)	G	A	1/23/181	0.1122	0.1145	0.541
1	snp16383-scaffold1727-539624	ALL(NP)	A	G	2/34/121	0.2166	0.2127	1
1	snp16384-scaffold1727-584472	ALL(NP)	C	A	31/102/73	0.4951	0.4792	0.6657
1	snp16385-scaffold1727-628232	ALL(NP)	A	G	44/95/67	0.4612	0.4938	0.3967
1	snp16386-scaffold1727-692992	ALL(NP)	G	A	34/82/90	0.3981	0.4631	0.05006
1	snp16387-scaffold1727-727174	ALL(NP)	A	C	0/6/167	0.03468	0.03408	1
1	snp16388-scaffold1727-774982	ALL(NP)	C	A	5/29/172	0.1408	0.1714	0.02224
1	snp16389-scaffold1727-810062	ALL(NP)	G	A	2/32/171	0.1561	0.1602	0.6563
1	snp22899-scaffold2280-49319	ALL(NP)	A	G	7/68/104	0.3799	0.3532	0.3993
1	snp18406-scaffold1864-4910	ALL(NP)	A	G	5/59/142	0.2864	0.2789	1
1	snp18407-scaffold1864-42371	ALL(NP)	A	G	5/43/158	0.2087	0.2242	0.3444
1	snp18408-scaffold1864-81955	ALL(NP)	A	G	14/67/125	0.3252	0.3548	0.2392
1	snp18410-scaffold1864-161767	ALL(NP)	A	G	20/98/88	0.4757	0.4455	0.4336
1	snp18411-scaffold1864-214928	ALL(NP)	A	G	1/64/124	0.3386	0.2882	0.01979
1	snp18412-scaffold1864-246941	ALL(NP)	0	0	0/0/0	nan	nan	1
1	snp18413-scaffold1864-302397	ALL(NP)	G	A	18/94/94	0.4563	0.4319	0.5187
1	snp18415-scaffold1864-370124	ALL(NP)	G	A	5/116/13	0.8657	0.4982	4.814e-19
1	snp18417-scaffold1864-436778	ALL(NP)	G	A	2/25/179	0.1214	0.1309	0.2582
1	snp18418-scaffold1864-502366	ALL(NP)	A	G	31/101/74	0.4903	0.4782	0.772
1	snp18419-scaffold1864-538542	ALL(NP)	C	A	32/101/64	0.5127	0.4868	0.558
1	snp18420-scaffold1864-579977	ALL(NP)	G	A	45/106/45	0.5408	0.5	0.317
1	snp18421-scaffold1864-612126	ALL(NP)	0	A	0/0/198	0	0	1
1	snp18422-scaffold1864-649921	ALL(NP)	G	A	3/44/155	0.2178	0.2169	1
1	snp18423-scaffold1864-701459	ALL(NP)	G	A	1/25/180	0.1214	0.1225	0.598
1	snp18424-scaffold1864-747303	ALL(NP)	A	G	17/90/93	0.45	0.4278	0.5124
1	snp18425-scaffold1864-796507	ALL(NP)	G	A	12/72/121	0.3512	0.3586	0.8452
1	snp18426-scaffold1864-834676	ALL(NP)	A	G	6/58/142	0.2816	0.2821	1
1	snp19490-scaffold197-29113	ALL(NP)	G	A	4/64/138	0.3107	0.2884	0.3404
1	snp19491-scaffold197-88308	ALL(NP)	A	G	22/74/108	0.3627	0.4111	0.09091
1	snp19492-scaffold197-143853	ALL(NP)	A	G	48/98/60	0.4757	0.4983	0.5756
1	snp19493-scaffold197-177092	ALL(NP)	G	A	9/47/145	0.2338	0.2711	0.06438
1	snp19494-scaffold197-209156	ALL(NP)	A	G	0/12/164	0.06818	0.06586	1
1	snp19495-scaffold197-240248	ALL(NP)	G	A	47/90/69	0.4369	0.4943	0.09283
1	snp19496-scaffold197-271219	ALL(NP)	A	G	0/6/198	0.02941	0.02898	1
1	snp19497-scaffold197-329480	ALL(NP)	G	A	11/62/121	0.3196	0.3392	0.4012
1	snp19498-scaffold197-373855	ALL(NP)	G	A	0/6/200	0.02913	0.0287	1
1	snp19499-scaffold197-420534	ALL(NP)	G	A	0/12/194	0.05825	0.05656	1
1	snp19500-scaffold197-473327	ALL(NP)	G	A	0/1/203	0.004902	0.00489	1
1	snp19501-scaffold197-526561	ALL(NP)	A	G	44/96/64	0.4706	0.4952	0.4814
1	snp19503-scaffold197-615809	ALL(NP)	A	G	31/103/60	0.5309	0.4888	0.3032
1	snp19504-scaffold197-664478	ALL(NP)	A	G	23/73/109	0.3561	0.412	0.06127
1	snp19505-scaffold197-696238	ALL(NP)	G	A	0/1/205	0.004854	0.004843	1
1	snp19507-scaffold197-771778	ALL(NP)	A	G	15/94/97	0.4563	0.4208	0.2513
1	snp19508-scaffold197-811792	ALL(NP)	A	G	24/79/90	0.4093	0.4415	0.3285
1	snp19509-scaffold197-876261	ALL(NP)	A	G	0/7/170	0.03955	0.03877	1
1	snp19510-scaffold197-919323	ALL(NP)	A	C	46/95/53	0.4897	0.4993	0.7752
1	snp19512-scaffold197-992686	ALL(NP)	0	0	0/0/0	nan	nan	1
1	snp19514-scaffold197-1084194	ALL(NP)	A	G	0/1/200	0.004975	0.004963	1
1	snp19515-scaffold197-1138717	ALL(NP)	G	A	15/79/107	0.393	0.3953	1
1	snp19516-scaffold197-1195120	ALL(NP)	A	G	20/86/100	0.4175	0.4246	0.8695
1	snp19517-scaffold197-1228293	ALL(NP)	A	C	0/9/197	0.04369	0.04273	1
1	snp19519-scaffold197-1324696	ALL(NP)	C	A	3/42/159	0.2059	0.2076	0.7449
1	snp19520-scaffold197-1358363	ALL(NP)	G	A	18/88/100	0.4272	0.4208	1
1	snp19521-scaffold197-1391007	ALL(NP)	G	A	3/37/166	0.1796	0.187	0.4669
1	snp19522-scaffold197-1459019	ALL(NP)	G	A	3/69/134	0.335	0.2978	0.09966
1	snp19524-scaffold197-1568886	ALL(NP)	G	A	14/79/113	0.3835	0.3845	1
1	snp19525-scaffold197-1622472	ALL(NP)	G	A	9/65/132	0.3155	0.3217	0.8281
1	snp19526-scaffold197-1652647	ALL(NP)	A	G	7/63/136	0.3058	0.3039	1
1	snp19527-scaffold197-1682937	ALL(NP)	G	A	7/56/143	0.2718	0.2821	0.6202
1	snp19528-scaffold197-1741232	ALL(NP)	G	A	44/103/55	0.5099	0.4985	0.7795
1	snp29443-scaffold3180-212691	ALL(NP)	G	A	0/1/190	0.005236	0.005222	1
1	snp29442-scaffold3180-178901	ALL(NP)	G	A	35/94/76	0.4585	0.48	0.5606
1	snp29441-scaffold3180-133307	ALL(NP)	A	C	34/91/81	0.4417	0.474	0.3772
1	snp29439-scaffold3180-4360	ALL(NP)	C	A	24/79/102	0.3854	0.4276	0.19
1	snp2705-scaffold1077-1700112	ALL(NP)	A	G	25/86/95	0.4175	0.4423	0.432
1	snp2704-scaffold1077-1651566	ALL(NP)	G	A	22/71/96	0.3757	0.4234	0.1235
1	snp2703-scaffold1077-1616072	ALL(NP)	A	G	23/94/89	0.4563	0.4487	0.8773
1	snp2702-scaffold1077-1551097	ALL(NP)	A	G	8/63/135	0.3058	0.31	0.8231
1	snp2701-scaffold1077-1514725	ALL(NP)	A	G	1/28/165	0.1443	0.1427	1
1	snp2700-scaffold1077-1462879	ALL(NP)	G	A	38/98/61	0.4975	0.4932	1
1	snp2699-scaffold1077-1406515	ALL(NP)	G	A	0/19/184	0.0936	0.08922	1
1	snp2698-scaffold1077-1349758	ALL(NP)	C	A	12/50/139	0.2488	0.3004	0.01842
1	snp2697-scaffold1077-1310506	ALL(NP)	A	G	31/101/72	0.4951	0.4798	0.7703
1	snp2696-scaffold1077-1261395	ALL(NP)	A	G	12/92/102	0.4466	0.4046	0.169
1	snp2695-scaffold1077-1206130	ALL(NP)	A	G	5/32/169	0.1553	0.1831	0.04218
1	snp2694-scaffold1077-1152775	ALL(NP)	A	G	50/105/51	0.5097	0.5	0.8892
1	snp2693-scaffold1077-1119315	ALL(NP)	A	G	0/5/201	0.02427	0.02398	1
1	snp2692-scaffold1077-1084004	ALL(NP)	0	0	0/0/0	nan	nan	1
1	snp2691-scaffold1077-1023522	ALL(NP)	A	G	5/71/129	0.3463	0.3171	0.269
1	snp2690-scaffold1077-992016	ALL(NP)	C	A	17/85/104	0.4126	0.4108	1
1	snp2689-scaffold1077-943184	ALL(NP)	A	G	17/86/103	0.4175	0.4129	1
1	snp2688-scaffold1077-899121	ALL(NP)	C	A	26/91/89	0.4417	0.4532	0.7585
1	snp2687-scaffold1077-857485	ALL(NP)	G	A	6/44/122	0.2558	0.2726	0.4031
1	snp2686-scaffold1077-811032	ALL(NP)	G	A	6/48/151	0.2341	0.2499	0.3971
1	snp2685-scaffold1077-756583	ALL(NP)	G	A	20/88/81	0.4656	0.4479	0.63
1	snp2684-scaffold1077-725013	ALL(NP)	A	G	45/95/60	0.475	0.4972	0.5694
1	snp2683-scaffold1077-692343	ALL(NP)	0	0	0/0/0	nan	nan	1
1	snp2682-scaffold1077-659046	ALL(NP)	A	G	17/89/30	0.6544	0.4954	0.0002597
1	snp2681-scaffold1077-625537	ALL(NP)	G	A	19/73/111	0.3596	0.3973	0.2145
1	snp2680-scaffold1077-583962	ALL(NP)	G	A	10/65/131	0.3155	0.3275	0.6693
1	snp2679-scaffold1077-554567	ALL(NP)	G	A	6/51/144	0.2537	0.2643	0.5915
1	snp2678-scaffold1077-513074	ALL(NP)	C	A	25/81/81	0.4332	0.4552	0.5216
1	snp2677-scaffold1077-472914	ALL(NP)	A	G	55/87/64	0.4223	0.499	0.02637
1	snp2676-scaffold1077-440931	ALL(NP)	G	A	46/97/63	0.4709	0.4966	0.4834
1	snp2675-scaffold1077-392666	ALL(NP)	G	A	51/101/52	0.4951	0.5	0.8892
1	snp2674-scaffold1077-361080	ALL(NP)	0	A	0/0/206	0	0	1
1	snp2673-scaffold1077-323811	ALL(NP)	G	A	3/46/157	0.2233	0.2206	1
1	snp2671-scaffold1077-260243	ALL(NP)	G	A	39/115/48	0.5693	0.499	0.0662
1	snp2670-scaffold1077-230230	ALL(NP)	0	G	0/0/206	0	0	1
1	snp2669-scaffold1077-195070	ALL(NP)	A	G	26/71/89	0.3817	0.4426	0.06803
1	snp2668-scaffold1077-160361	ALL(NP)	G	A	9/74/123	0.3592	0.3469	0.692
1	snp2667-scaffold1077-105589	ALL(NP)	G	A	36/83/72	0.4346	0.4822	0.178
1	snp2666-scaffold1077-62845	ALL(NP)	A	G	0/10/174	0.05435	0.05287	1
1	snp2665-scaffold1077-2853	ALL(NP)	A	G	22/85/99	0.4126	0.4301	0.6265
1	snp56449-scaffold889-49706	ALL(NP)	G	A	57/91/58	0.4417	0.5	0.09566
1	snp56450-scaffold889-81899	ALL(NP)	A	G	1/24/178	0.1182	0.1199	0.5746
1	snp56451-scaffold889-117783	ALL(NP)	0	G	0/0/206	0	0	1
1	snp56452-scaffold889-149700	ALL(NP)	A	G	18/76/112	0.3689	0.3959	0.3777
1	snp56453-scaffold889-191547	ALL(NP)	A	C	15/81/103	0.407	0.4022	1
1	snp56454-scaffold889-223354	ALL(NP)	A	G	31/100/75	0.4854	0.4772	0.8842
1	snp56455-scaffold889-252848	ALL(NP)	G	A	5/58/142	0.2829	0.2767	1
1	snp56456-scaffold889-297540	ALL(NP)	A	G	14/51/137	0.2525	0.3146	0.006895
1	snp56457-scaffold889-335404	ALL(NP)	A	G	13/60/132	0.2927	0.3315	0.09391
1	snp56459-scaffold889-395908	ALL(NP)	G	A	0/12/194	0.05825	0.05656	1
1	snp56460-scaffold889-430556	ALL(NP)	C	A	3/44/159	0.2136	0.2133	1
1	snp56461-scaffold889-484779	ALL(NP)	0	A	0/0/206	0	0	1
1	snp56462-scaffold889-546264	ALL(NP)	0	G	0/0/206	0	0	1
1	snp56463-scaffold889-601574	ALL(NP)	A	G	48/100/58	0.4854	0.4988	0.6778
1	snp56464-scaffold889-633296	ALL(NP)	G	A	16/89/84	0.4709	0.4353	0.3171
1	snp56465-scaffold889-663680	ALL(NP)	A	G	0/23/156	0.1285	0.1202	1
1	snp56466-scaffold889-701622	ALL(NP)	G	A	36/98/71	0.478	0.4854	0.8856
1	snp56467-scaffold889-738170	ALL(NP)	A	G	5/33/159	0.1675	0.1945	0.06065
1	snp56468-scaffold889-766729	ALL(NP)	C	A	24/103/79	0.5	0.4644	0.2975
1	snp56470-scaffold889-884487	ALL(NP)	G	A	19/83/104	0.4029	0.4149	0.7367
1	snp56471-scaffold889-925406	ALL(NP)	G	A	1/9/196	0.04369	0.05197	0.128
1	snp29894-scaffold325-4846	ALL(NP)	0	0	0/0/0	nan	nan	1
1	snp29897-scaffold325-113963	ALL(NP)	A	C	14/67/124	0.3268	0.356	0.2409
1	snp29898-scaffold325-146256	ALL(NP)	A	G	42/105/59	0.5097	0.4966	0.7795
1	snp29899-scaffold325-199682	ALL(NP)	G	A	29/93/80	0.4604	0.4681	0.8804
1	snp29900-scaffold325-236650	ALL(NP)	A	C	52/93/61	0.4515	0.499	0.1657
1	snp29901-scaffold325-292851	ALL(NP)	A	C	18/80/106	0.3922	0.407	0.6071
1	snp29902-scaffold325-327908	ALL(NP)	G	A	39/84/67	0.4421	0.4891	0.1843
1	snp29905-scaffold325-443200	ALL(NP)	A	G	8/64/134	0.3107	0.3129	1
1	snp29906-scaffold325-478368	ALL(NP)	A	G	0/14/192	0.06796	0.06565	1
1	snp29907-scaffold325-529365	ALL(NP)	G	A	0/3/201	0.01471	0.0146	1
1	snp29908-scaffold325-568853	ALL(NP)	A	G	45/103/58	0.5	0.498	1
1	snp29909-scaffold325-623115	ALL(NP)	G	A	43/103/60	0.5	0.4966	1
1	snp29910-scaffold325-660939	ALL(NP)	A	G	32/107/67	0.5194	0.4856	0.3891
1	snp29911-scaffold325-694009	ALL(NP)	A	G	14/73/119	0.3544	0.3701	0.572
1	snp29912-scaffold325-754182	ALL(NP)	A	G	8/71/127	0.3447	0.3331	0.8339
1	snp29913-scaffold325-817983	ALL(NP)	0	A	0/0/206	0	0	1
1	snp29917-scaffold325-983048	ALL(NP)	A	G	22/80/94	0.4082	0.4325	0.4132
1	snp29918-scaffold325-1013313	ALL(NP)	A	C	22/79/105	0.3835	0.4188	0.2441
1	snp29919-scaffold325-1042654	ALL(NP)	A	G	4/42/160	0.2039	0.2133	0.5106
1	snp29920-scaffold325-1074455	ALL(NP)	0	0	0/0/0	nan	nan	1
1	snp29921-scaffold325-1105255	ALL(NP)	A	G	2/31/173	0.1505	0.1555	0.6431
1	snp29922-scaffold325-1136180	ALL(NP)	G	A	13/92/90	0.4718	0.422	0.1269
1	snp29923-scaffold325-1167330	ALL(NP)	0	A	0/0/202	0	0	1
1	snp29924-scaffold325-1201854	ALL(NP)	A	C	3/34/169	0.165	0.1753	0.4136
1	snp29925-scaffold325-1260525	ALL(NP)	A	G	21/77/82	0.4278	0.4426	0.7359
1	snp29926-scaffold325-1294981	ALL(NP)	0	0	0/0/0	nan	nan	1
1	snp14115-scaffold1564-24142	ALL(NP)	A	G	15/69/121	0.3366	0.3663	0.2533
1	snp14116-scaffold1564-83916	ALL(NP)	A	G	19/76/100	0.3897	0.4137	0.3925
1	snp14117-scaffold1564-138906	ALL(NP)	A	G	13/68/117	0.3434	0.3621	0.438
1	snp14118-scaffold1564-170572	ALL(NP)	0	0	0/0/0	nan	nan	1
1	snp14119-scaffold1564-212895	ALL(NP)	G	A	4/45/153	0.2228	0.228	0.7556
1	snp14120-scaffold1564-254458	ALL(NP)	A	G	42/104/60	0.5049	0.4962	0.8885
1	snp14121-scaffold1564-291831	ALL(NP)	G	A	49/107/50	0.5194	0.5	0.6758
1	snp14122-scaffold1564-324946	ALL(NP)	G	A	25/89/29	0.6224	0.4996	0.004466
1	snp14124-scaffold1564-414763	ALL(NP)	G	A	0/7/199	0.03398	0.0334	1
1	snp14125-scaffold1564-468437	ALL(NP)	G	A	5/35/166	0.1699	0.1946	0.07345
1	snp14126-scaffold1564-524752	ALL(NP)	G	A	9/64/125	0.3232	0.3284	0.8289
1	snp14127-scaffold1564-569494	ALL(NP)	A	G	44/95/64	0.468	0.4951	0.4783
1	snp14128-scaffold1564-604366	ALL(NP)	G	A	4/42/153	0.2111	0.2197	0.5215
1	snp14129-scaffold1564-642988	ALL(NP)	A	G	19/74/113	0.3592	0.3959	0.2164
1	snp14130-scaffold1564-698580	ALL(NP)	G	A	18/84/104	0.4078	0.4129	0.8664
1	snp14131-scaffold1564-743315	ALL(NP)	A	G	35/93/75	0.4581	0.4806	0.5588
1	snp14132-scaffold1564-790368	ALL(NP)	A	G	13/77/116	0.3738	0.375	1
1	snp14133-scaffold1564-844000	ALL(NP)	A	G	15/70/114	0.3518	0.3763	0.3494
1	snp14134-scaffold1564-883412	ALL(NP)	A	G	22/93/89	0.4559	0.4461	0.8753
1	snp14135-scaffold1564-932933	ALL(NP)	G	A	0/2/204	0.009709	0.009662	1
1	snp14136-scaffold1564-964970	ALL(NP)	A	G	54/87/63	0.4265	0.499	0.03648
1	snp14137-scaffold1564-1023233	ALL(NP)	A	G	48/101/57	0.4903	0.499	0.7817
1	snp14138-scaffold1564-1053422	ALL(NP)	G	A	14/69/122	0.3366	0.3612	0.3347
1	snp38013-scaffold472-1246997	ALL(NP)	A	G	23/90/92	0.439	0.4434	0.8756
1	snp38012-scaffold472-1216103	ALL(NP)	G	A	35/80/91	0.3883	0.4631	0.02368
1	snp38011-scaffold472-1186160	ALL(NP)	G	A	28/96/82	0.466	0.4656	1
1	snp38010-scaffold472-1123832	ALL(NP)	G	A	0/3/200	0.01478	0.01467	1
1	snp38009-scaffold472-1088123	ALL(NP)	G	A	0/2/204	0.009709	0.009662	1
1	snp38008-scaffold472-1046026	ALL(NP)	0	0	0/0/0	nan	nan	1
1	snp38006-scaffold472-951898	ALL(NP)	A	G	25/87/93	0.4244	0.445	0.5306
1	snp38005-scaffold472-900891	ALL(NP)	G	A	34/102/70	0.4951	0.4847	0.8856
1	snp38004-scaffold472-850073	ALL(NP)	A	G	6/57/142	0.278	0.2799	1
1	snp38003-scaffold472-808885	ALL(NP)	A	G	50/94/62	0.4563	0.4983	0.2627
1	snp38000-scaffold472-702101	ALL(NP)	A	C	47/85/67	0.4271	0.4949	0.06216
1	snp37999-scaffold472-668384	ALL(NP)	G	A	0/12/152	0.07317	0.07049	1
1	snp37998-scaffold472-628236	ALL(NP)	G	A	6/45/155	0.2184	0.2384	0.2383
1	snp37997-scaffold472-549191	ALL(NP)	A	G	0/2/203	0.009756	0.009709	1
1	snp37996-scaffold472-514946	ALL(NP)	C	A	0/5/201	0.02427	0.02398	1
1	snp37995-scaffold472-469182	ALL(NP)	A	G	0/8/198	0.03883	0.03808	1
1	snp37994-scaffold472-439408	ALL(NP)	A	G	5/54/146	0.2634	0.2635	1
1	snp37992-scaffold472-342556	ALL(NP)	A	G	32/92/79	0.4532	0.4732	0.5544
1	snp37991-scaffold472-308567	ALL(NP)	A	G	5/54/141	0.27	0.2688	1
1	snp37990-scaffold472-257492	ALL(NP)	A	G	6/47/130	0.2568	0.2704	0.5814
1	snp37989-scaffold472-221261	ALL(NP)	G	A	30/102/74	0.4951	0.4772	0.6622
1	snp37988-scaffold472-190386	ALL(NP)	A	G	39/107/59	0.522	0.4952	0.4829
1	snp37987-scaffold472-125488	ALL(NP)	G	A	27/99/79	0.4829	0.4678	0.7651
1	snp37986-scaffold472-65540	ALL(NP)	G	A	16/86/103	0.4195	0.4099	0.8649
1	snp37985-scaffold472-30882	ALL(NP)	A	G	0/8/198	0.03883	0.03808	1
1	snp8055-scaffold1292-1488	ALL(NP)	A	C	22/108/75	0.5268	0.4666	0.07405
1	snp8056-scaffold1292-51757	ALL(NP)	G	A	49/98/59	0.4757	0.4988	0.4887
1	snp8057-scaffold1292-81777	ALL(NP)	A	C	5/61/140	0.2961	0.2853	0.8066
1	snp8058-scaffold1292-114256	ALL(NP)	A	G	38/105/63	0.5097	0.4926	0.6728
1	snp8059-scaffold1292-155797	ALL(NP)	A	G	5/66/135	0.3204	0.3009	0.4873
1	snp46388-scaffold640-654371	ALL(NP)	G	A	55/95/56	0.4612	0.5	0.2669
1	snp46387-scaffold640-620592	ALL(NP)	G	A	7/74/124	0.361	0.3371	0.4081
1	snp46386-scaffold640-591503	ALL(NP)	A	G	17/73/116	0.3544	0.3845	0.2769
1	snp46385-scaffold640-561516	ALL(NP)	A	G	0/2/204	0.009709	0.009662	1
1	snp46384-scaffold640-532528	ALL(NP)	G	A	29/70/74	0.4046	0.4662	0.1019
1	snp46383-scaffold640-488411	ALL(NP)	0	A	0/0/206	0	0	1
1	snp46382-scaffold640-457655	ALL(NP)	A	G	3/24/177	0.1176	0.1362	0.07893
1	snp46381-scaffold640-424727	ALL(NP)	G	A	19/65/120	0.3186	0.3774	0.02698
1	snp46380-scaffold640-385838	ALL(NP)	G	A	15/74/117	0.3592	0.3774	0.4646
1	snp46379-scaffold640-322113	ALL(NP)	A	G	5/51/150	0.2476	0.2523	0.7819
1	snp46378-scaffold640-293065	ALL(NP)	G	A	33/82/91	0.3981	0.4604	0.05068
1	snp46377-scaffold640-258836	ALL(NP)	A	G	3/36/167	0.1748	0.1831	0.4473
1	snp46376-scaffold640-193367	ALL(NP)	A	C	41/91/69	0.4527	0.4903	0.3135
1	snp46375-scaffold640-163838	ALL(NP)	A	C	0/3/203	0.01456	0.01446	1
1	snp46374-scaffold640-108253	ALL(NP)	G	A	46/68/50	0.4146	0.4997	0.02938
1	snp46373-scaffold640-70409	ALL(NP)	A	G	1/46/159	0.2233	0.2059	0.3227
1	snp46372-scaffold640-19604	ALL(NP)	A	G	2/27/172	0.1343	0.1423	0.326
1	snp23367-scaffold234-14290	ALL(NP)	A	G	4/44/157	0.2146	0.2215	0.5416
1	snp23368-scaffold234-50647	ALL(NP)	G	A	34/72/99	0.3512	0.4497	0.001879
1	snp23369-scaffold234-104736	ALL(NP)	G	A	35/110/61	0.534	0.492	0.2584
1	snp23370-scaffold234-134373	ALL(NP)	A	G	20/69/102	0.3613	0.4078	0.1128
1	snp23371-scaffold234-167191	ALL(NP)	A	G	46/100/60	0.4854	0.4977	0.7794
1	snp23372-scaffold234-223305	ALL(NP)	A	G	5/57/143	0.278	0.2734	1
1	snp23374-scaffold234-284579	ALL(NP)	G	A	47/92/67	0.4466	0.4953	0.1609
1	snp23376-scaffold234-347754	ALL(NP)	A	G	21/65/119	0.3171	0.3857	0.01165
1	snp23377-scaffold234-386697	ALL(NP)	A	G	24/61/121	0.2961	0.3891	0.001045
1	snp23378-scaffold234-424487	ALL(NP)	A	G	0/24/182	0.1165	0.1097	1
1	snp23379-scaffold234-455981	ALL(NP)	G	A	15/93/87	0.4769	0.4318	0.1847
1	snp23380-scaffold234-494126	ALL(NP)	A	G	2/27/139	0.1607	0.1675	0.6332
1	snp23381-scaffold234-532987	ALL(NP)	G	A	44/92/70	0.4466	0.492	0.2025
1	snp23382-scaffold234-580216	ALL(NP)	G	A	35/96/75	0.466	0.4811	0.6649
1	snp23383-scaffold234-618526	ALL(NP)	A	G	18/76/112	0.3689	0.3959	0.3777
1	snp23384-scaffold234-647303	ALL(NP)	G	A	43/103/60	0.5	0.4966	1
1	snp23385-scaffold234-683659	ALL(NP)	C	A	48/93/60	0.4627	0.4982	0.3229
1	snp23386-scaffold234-746496	ALL(NP)	G	A	51/97/51	0.4874	0.5	0.7767
1	snp45807-scaffold629-1505	ALL(NP)	A	C	17/71/118	0.3447	0.3798	0.1987
1	snp45808-scaffold629-55787	ALL(NP)	A	G	44/97/65	0.4709	0.4948	0.4838
1	snp45809-scaffold629-110496	ALL(NP)	G	A	2/27/177	0.1311	0.1392	0.3149
1	snp45810-scaffold629-158409	ALL(NP)	A	G	0/25/180	0.122	0.1145	1
1	snp45811-scaffold629-203373	ALL(NP)	G	A	13/52/135	0.26	0.314	0.02198
1	snp45812-scaffold629-255404	ALL(NP)	G	A	0/12/171	0.06557	0.06342	1
1	snp45813-scaffold629-307168	ALL(NP)	A	G	1/13/192	0.06311	0.07016	0.2322
1	snp45814-scaffold629-339258	ALL(NP)	G	A	30/105/57	0.5469	0.4901	0.1406
1	snp45815-scaffold629-374658	ALL(NP)	A	C	11/60/135	0.2913	0.3188	0.1968
1	snp45816-scaffold629-412795	ALL(NP)	G	A	27/101/60	0.5372	0.4846	0.1754
1	snp45817-scaffold629-484215	ALL(NP)	A	G	11/72/123	0.3495	0.3522	0.8456
1	snp45818-scaffold629-512874	ALL(NP)	G	A	26/93/87	0.4515	0.4562	0.8792
1	snp45819-scaffold629-558019	ALL(NP)	A	G	3/51/151	0.2488	0.2394	0.7731
1	snp45820-scaffold629-613656	ALL(NP)	A	C	28/85/93	0.4126	0.4502	0.2199
1	snp45821-scaffold629-642356	ALL(NP)	G	A	0/33/170	0.1626	0.1493	0.3718
1	snp45822-scaffold629-702712	ALL(NP)	G	A	6/38/145	0.2011	0.2296	0.1051
1	snp11780-scaffold1437-813	ALL(NP)	G	A	7/53/141	0.2637	0.2778	0.4487
1	snp11781-scaffold1437-41411	ALL(NP)	G	A	1/27/177	0.1317	0.1315	1
1	snp11782-scaffold1437-114863	ALL(NP)	A	G	8/45/142	0.2308	0.2639	0.09797
1	snp11784-scaffold1437-174947	ALL(NP)	A	G	0/8/197	0.03902	0.03826	1
1	snp11785-scaffold1437-218398	ALL(NP)	G	A	8/71/109	0.3777	0.3557	0.5379
1	snp11786-scaffold1437-248909	ALL(NP)	G	A	20/99/79	0.5	0.4556	0.2123
1	snp11787-scaffold1437-308268	ALL(NP)	G	A	7/60/127	0.3093	0.3087	1
1	snp11788-scaffold1437-365730	ALL(NP)	0	A	0/0/206	0	0	1
1	snp11789-scaffold1437-413841	ALL(NP)	C	A	36/89/81	0.432	0.4761	0.1891
1	snp11790-scaffold1437-451538	ALL(NP)	A	C	18/77/108	0.3793	0.4017	0.4837
1	snp11791-scaffold1437-496710	ALL(NP)	G	A	1/25/180	0.1214	0.1225	0.598
1	snp11792-scaffold1437-527662	ALL(NP)	A	G	1/3/200	0.01471	0.02421	0.02448
1	snp11793-scaffold1437-557127	ALL(NP)	A	G	24/94/88	0.4563	0.4517	1
1	snp11794-scaffold1437-597970	ALL(NP)	A	G	46/95/49	0.5	0.4999	1
1	snp11795-scaffold1437-634114	ALL(NP)	C	A	8/31/157	0.1582	0.211	0.001989
1	snp51940-scaffold763-313236	ALL(NP)	A	G	43/98/65	0.4757	0.4943	0.5757
1	snp51939-scaffold763-284577	ALL(NP)	G	A	20/98/82	0.49	0.452	0.2751
1	snp51938-scaffold763-236846	ALL(NP)	G	A	9/79/117	0.3854	0.3612	0.4395
1	snp51937-scaffold763-185874	ALL(NP)	G	A	30/94/80	0.4608	0.47	0.7673
1	snp51936-scaffold763-141654	ALL(NP)	A	G	0/54/132	0.2903	0.2482	0.01629
1	snp51935-scaffold763-102681	ALL(NP)	G	A	46/82/78	0.3981	0.4879	0.009912
1	snp51934-scaffold763-51109	ALL(NP)	A	C	21/81/76	0.4551	0.4523	1
1	snp51933-scaffold763-16884	ALL(NP)	A	C	29/91/61	0.5028	0.4844	0.6483
1	snp15734-scaffold1652-1168377	ALL(NP)	A	G	17/78/111	0.3786	0.3959	0.5968
1	snp15733-scaffold1652-1126966	ALL(NP)	G	A	1/23/150	0.1322	0.1334	1
1	snp15732-scaffold1652-1076324	ALL(NP)	G	A	5/37/164	0.1796	0.2021	0.1534
1	snp15731-scaffold1652-1009834	ALL(NP)	G	A	2/24/180	0.1165	0.1267	0.2314
1	snp15730-scaffold1652-979958	ALL(NP)	G	A	2/38/160	0.19	0.188	1
1	snp15728-scaffold1652-876047	ALL(NP)	G	A	16/87/94	0.4416	0.4216	0.6125
1	snp15727-scaffold1652-840804	ALL(NP)	A	G	0/6/199	0.02927	0.02884	1
1	snp15726-scaffold1652-791798	ALL(NP)	A	G	42/97/67	0.4709	0.4926	0.5715
1	snp15725-scaffold1652-760628	ALL(NP)	C	A	13/68/125	0.3301	0.3522	0.427
1	snp15724-scaffold1652-714543	ALL(NP)	G	A	0/7/194	0.03483	0.03422	1
1	snp15723-scaffold1652-685303	ALL(NP)	G	A	37/96/72	0.4683	0.4854	0.6659
1	snp15722-scaffold1652-641532	ALL(NP)	A	C	39/102/64	0.4976	0.4926	1
1	snp15721-scaffold1652-606246	ALL(NP)	G	A	1/4/165	0.02353	0.03467	0.04385
1	snp15720-scaffold1652-548964	ALL(NP)	A	G	1/21/180	0.104	0.1074	0.485
1	snp15719-scaffold1652-499358	ALL(NP)	G	A	8/44/154	0.2136	0.2488	0.04874
1	snp15718-scaffold1652-461678	ALL(NP)	G	A	49/96/61	0.466	0.4983	0.401
1	snp15717-scaffold1652-420742	ALL(NP)	G	A	1/23/182	0.1117	0.114	0.5392
1	snp15716-scaffold1652-383318	ALL(NP)	G	A	22/85/99	0.4126	0.4301	0.6265
1	snp15715-scaffold1652-331055	ALL(NP)	G	A	29/100/77	0.4854	0.4729	0.7692
1	snp15714-scaffold1652-298142	ALL(NP)	C	A	12/75/119	0.3641	0.3651	1
1	snp15713-scaffold1652-259800	ALL(NP)	G	A	27/75/98	0.375	0.437	0.05159
1	snp15712-scaffold1652-223091	ALL(NP)	C	A	8/73/125	0.3544	0.3387	0.6802
1	snp15711-scaffold1652-176269	ALL(NP)	A	C	23/85/98	0.4126	0.4337	0.5204
1	snp15709-scaffold1652-107652	ALL(NP)	C	A	0/16/173	0.08466	0.08107	1
1	snp15708-scaffold1652-60220	ALL(NP)	A	G	11/92/103	0.4466	0.4003	0.1182
1	snp15707-scaffold1652-21110	ALL(NP)	A	G	4/74/125	0.3645	0.3224	0.08059
1	snp52909-scaffold794-813793	ALL(NP)	A	C	4/66/136	0.3204	0.2947	0.3409
1	snp52908-scaffold794-782739	ALL(NP)	A	G	13/72/118	0.3547	0.3662	0.701
1	snp52907-scaffold794-711886	ALL(NP)	A	G	32/87/62	0.4807	0.4863	0.8791
1	snp52906-scaffold794-670206	ALL(NP)	G	A	52/97/57	0.4709	0.4997	0.4053
1	snp52905-scaffold794-627528	ALL(NP)	G	A	15/67/92	0.3851	0.4021	0.5737
1	snp52904-scaffold794-559368	ALL(NP)	A	G	24/99/79	0.4901	0.4629	0.4501
1	snp52903-scaffold794-529736	ALL(NP)	G	A	6/59/140	0.2878	0.2864	1
1	snp52902-scaffold794-491120	ALL(NP)	G	A	35/84/73	0.4375	0.4804	0.2299
1	snp52900-scaffold794-420624	ALL(NP)	G	A	32/91/78	0.4527	0.4738	0.5521
1	snp52899-scaffold794-345235	ALL(NP)	G	A	0/50/156	0.2427	0.2133	0.0498
1	snp52898-scaffold794-315337	ALL(NP)	G	A	32/95/70	0.4822	0.4814	1
1	snp52897-scaffold794-271993	ALL(NP)	G	A	38/91/77	0.4417	0.4821	0.2478
1	snp52896-scaffold794-239363	ALL(NP)	G	A	4/55/129	0.2926	0.279	0.6104
1	snp52895-scaffold794-206143	ALL(NP)	G	A	39/84/73	0.4286	0.485	0.1063
1	snp52894-scaffold794-159849	ALL(NP)	A	C	58/88/60	0.4272	0.5	0.03715
1	snp52893-scaffold794-116924	ALL(NP)	A	G	52/97/57	0.4709	0.4997	0.4053
1	snp52892-scaffold794-54513	ALL(NP)	A	C	29/98/62	0.5185	0.4848	0.3715
1	snp52891-scaffold794-23037	ALL(NP)	A	C	21/84/101	0.4078	0.4246	0.6221
1	snp52334-scaffold778-553965	ALL(NP)	G	A	39/85/81	0.4146	0.479	0.05818
1	snp52333-scaffold778-492006	ALL(NP)	G	A	33/90/79	0.4455	0.4741	0.3774
1	snp52332-scaffold778-459652	ALL(NP)	A	G	51/95/60	0.4612	0.499	0.2676
1	snp52331-scaffold778-414241	ALL(NP)	G	A	1/25/180	0.1214	0.1225	0.598
1	snp52330-scaffold778-361557	ALL(NP)	A	G	22/103/70	0.5282	0.4697	0.09525
1	snp52329-scaffold778-302412	ALL(NP)	G	A	7/61/138	0.2961	0.2978	1
1	snp52326-scaffold778-163756	ALL(NP)	C	A	4/48/153	0.2341	0.2359	1
1	snp52325-scaffold778-134244	ALL(NP)	G	A	39/110/57	0.534	0.4962	0.3261
1	snp52324-scaffold778-80952	ALL(NP)	G	A	45/92/47	0.5	0.4999	1
1	snp52323-scaffold778-51618	ALL(NP)	G	A	10/73/123	0.3544	0.3495	1
1	snp52322-scaffold778-6834	ALL(NP)	G	A	33/105/68	0.5097	0.4856	0.566
1	snp43727-scaffold586-1168057	ALL(NP)	C	A	6/41/158	0.2	0.2251	0.1173
1	snp43726-scaffold586-1122183	ALL(NP)	A	G	12/64/130	0.3107	0.3359	0.2988
1	snp43725-scaffold586-1088313	ALL(NP)	G	A	14/72/120	0.3495	0.3676	0.4531
1	snp43724-scaffold586-1035538	ALL(NP)	G	A	15/71/110	0.3622	0.3825	0.457
1	snp43723-scaffold586-1001715	ALL(NP)	G	A	7/57/142	0.2767	0.2853	0.6279
1	snp43722-scaffold586-947545	ALL(NP)	G	A	35/100/70	0.4878	0.4854	1
1	snp43721-scaffold586-913131	ALL(NP)	A	G	7/51/121	0.2849	0.2972	0.6135
1	snp43720-scaffold586-861870	ALL(NP)	C	A	6/54/139	0.2714	0.2767	0.7973
1	snp43719-scaffold586-823691	ALL(NP)	G	A	51/99/56	0.4806	0.4997	0.5791
1	snp43718-scaffold586-770338	ALL(NP)	A	C	39/82/82	0.4039	0.4776	0.02811
1	snp43717-scaffold586-741081	ALL(NP)	0	0	0/0/0	nan	nan	1
1	snp43716-scaffold586-710210	ALL(NP)	A	G	16/76/112	0.3725	0.3893	0.5889
1	snp43715-scaffold586-670504	ALL(NP)	G	A	5/52/117	0.2989	0.2928	1
1	snp43714-scaffold586-641810	ALL(NP)	A	C	4/50/151	0.2439	0.2429	1
1	snp43713-scaffold586-604117	ALL(NP)	A	C	10/60/115	0.3243	0.3389	0.5204
1	snp43712-scaffold586-532751	ALL(NP)	A	C	2/43/119	0.2622	0.2455	0.534
1	snp43711-scaffold586-498658	ALL(NP)	A	G	2/32/132	0.1928	0.1934	1
1	snp43710-scaffold586-469331	ALL(NP)	G	A	1/26/96	0.2114	0.2017	1
1	snp43709-scaffold586-393498	ALL(NP)	A	G	0/4/179	0.02186	0.02162	1
1	snp43708-scaffold586-336904	ALL(NP)	A	C	12/55/139	0.267	0.31	0.06822
1	snp43707-scaffold586-285121	ALL(NP)	G	A	2/36/168	0.1748	0.1753	1
1	snp43706-scaffold586-249352	ALL(NP)	0	0	0/0/0	nan	nan	1
1	snp43705-scaffold586-219038	ALL(NP)	A	C	36/94/46	0.5341	0.4984	0.3686
1	snp43704-scaffold586-152386	ALL(NP)	G	A	4/52/150	0.2524	0.2488	1
1	snp43703-scaffold586-87155	ALL(NP)	G	A	0/1/205	0.004854	0.004843	1
1	snp43702-scaffold586-48283	ALL(NP)	A	C	52/94/57	0.4631	0.4997	0.3254
1	snp43701-scaffold586-4105	ALL(NP)	A	G	27/61/108	0.3112	0.4146	0.0008896
1	snp39621-scaffold504-1771923	ALL(NP)	A	G	10/75/121	0.3641	0.3548	0.8449
1	snp39623-scaffold504-1844040	ALL(NP)	G	A	4/61/141	0.2961	0.2789	0.4627
1	snp39624-scaffold504-1878205	ALL(NP)	A	G	45/97/62	0.4755	0.4965	0.5732
1	snp39625-scaffold504-1910358	ALL(NP)	G	A	30/106/70	0.5146	0.4811	0.3851
1	snp39626-scaffold504-1940361	ALL(NP)	A	C	10/64/132	0.3107	0.3246	0.5219
1	snp39627-scaffold504-1976610	ALL(NP)	A	G	1/29/176	0.1408	0.1392	1
1	snp39628-scaffold504-2044373	ALL(NP)	C	A	0/24/182	0.1165	0.1097	1
1	snp39629-scaffold504-2121833	ALL(NP)	G	A	32/80/94	0.3883	0.4547	0.04555
1	snp39630-scaffold504-2158239	ALL(NP)	G	A	0/5/201	0.02427	0.02398	1
1	snp39631-scaffold504-2206496	ALL(NP)	A	C	11/57/137	0.278	0.3111	0.1212
1	snp39632-scaffold504-2263926	ALL(NP)	C	A	10/60/136	0.2913	0.3129	0.3703
1	snp39633-scaffold504-2315729	ALL(NP)	A	G	1/29/175	0.1415	0.1398	1
1	snp39634-scaffold504-2348770	ALL(NP)	A	G	2/28/176	0.1359	0.1433	0.3446
1	snp39636-scaffold504-2461098	ALL(NP)	A	G	0/1/205	0.004854	0.004843	1
1	snp39637-scaffold504-2500434	ALL(NP)	G	A	45/95/49	0.5026	0.4998	1
1	snp39638-scaffold504-2577242	ALL(NP)	C	A	13/79/110	0.3911	0.3847	1
1	snp39639-scaffold504-2640144	ALL(NP)	G	A	50/105/51	0.5097	0.5	0.8892
1	snp39640-scaffold504-2674710	ALL(NP)	A	G	4/65/127	0.3316	0.3031	0.2424
1	snp39641-scaffold504-2719303	ALL(NP)	C	A	4/39/162	0.1902	0.203	0.312
1	snp39642-scaffold504-2756179	ALL(NP)	A	G	10/86/110	0.4175	0.3822	0.2723
1	snp39643-scaffold504-2788616	ALL(NP)	C	A	17/70/117	0.3431	0.3799	0.1953
1	snp39644-scaffold504-2843329	ALL(NP)	A	G	29/84/93	0.4078	0.4517	0.1664
1	snp39645-scaffold504-2872191	ALL(NP)	G	A	3/23/172	0.1162	0.1357	0.07114
1	snp39646-scaffold504-2912871	ALL(NP)	G	A	0/9/184	0.04663	0.04554	1
1	snp39647-scaffold504-2950265	ALL(NP)	A	G	0/4/169	0.02312	0.02285	1
1	snp39649-scaffold504-3043211	ALL(NP)	G	A	30/86/90	0.4175	0.4576	0.2234
1	snp39650-scaffold504-3078592	ALL(NP)	G	A	28/76/102	0.3689	0.4355	0.03659
1	snp39651-scaffold504-3119630	ALL(NP)	G	A	45/107/54	0.5194	0.499	0.6751
1	snp39652-scaffold504-3172647	ALL(NP)	G	A	50/86/60	0.4388	0.4987	0.1144
1	snp39653-scaffold504-3216946	ALL(NP)	A	G	3/39/164	0.1893	0.1946	0.7157
1	snp39654-scaffold504-3267407	ALL(NP)	A	G	34/87/85	0.4223	0.4694	0.1807
1	snp39655-scaffold504-3325828	ALL(NP)	G	A	41/80/85	0.3883	0.4772	0.008458
1	snp39656-scaffold504-3376241	ALL(NP)	G	A	22/79/103	0.3873	0.4212	0.2472
1	snp39657-scaffold504-3420875	ALL(NP)	A	G	3/46/157	0.2233	0.2206	1
1	snp39658-scaffold504-3464237	ALL(NP)	G	A	12/63/117	0.3281	0.3505	0.409
1	snp39659-scaffold504-3518494	ALL(NP)	G	A	3/32/155	0.1684	0.18	0.4057
1	snp39661-scaffold504-3609661	ALL(NP)	G	A	7/46/149	0.2277	0.2529	0.1624
1	snp39662-scaffold504-3641781	ALL(NP)	A	G	9/35/162	0.1699	0.2242	0.001837
1	snp33078-scaffold385-4043804	ALL(NP)	A	C	2/13/190	0.06341	0.07949	0.03766
1	snp33077-scaffold385-4013593	ALL(NP)	C	A	35/78/69	0.4286	0.4826	0.1274
1	snp33076-scaffold385-3980795	ALL(NP)	A	G	40/95/71	0.4612	0.4887	0.4755
1	snp33075-scaffold385-3935256	ALL(NP)	A	G	7/47/145	0.2362	0.2596	0.2682
1	snp33074-scaffold385-3890610	ALL(NP)	A	G	11/67/128	0.3252	0.3387	0.5407
1	snp33073-scaffold385-3846794	ALL(NP)	A	G	46/106/53	0.5171	0.4994	0.6757
1	snp33072-scaffold385-3816865	ALL(NP)	A	G	15/67/124	0.3252	0.36	0.1754
1	snp33071-scaffold385-3762207	ALL(NP)	A	G	10/61/135	0.2961	0.3159	0.3776
1	snp33070-scaffold385-3701538	ALL(NP)	A	G	0/8/198	0.03883	0.03808	1
1	snp33068-scaffold385-3605750	ALL(NP)	A	C	13/59/96	0.3512	0.378	0.4126
1	snp33067-scaffold385-3574382	ALL(NP)	A	C	33/100/58	0.5236	0.4914	0.4612
1	snp33066-scaffold385-3514574	ALL(NP)	A	G	6/52/146	0.2549	0.2645	0.5962
1	snp33065-scaffold385-3479025	ALL(NP)	0	A	0/0/193	0	0	1
1	snp33064-scaffold385-3436013	ALL(NP)	A	G	44/94/60	0.4747	0.4967	0.5674
1	snp33063-scaffold385-3390994	ALL(NP)	A	G	18/85/103	0.4126	0.4149	1
1	snp33062-scaffold385-3337638	ALL(NP)	G	A	6/69/122	0.3503	0.3266	0.3872
1	snp33061-scaffold385-3285980	ALL(NP)	A	G	1/26/179	0.1262	0.1267	1
1	snp33060-scaffold385-3247573	ALL(NP)	A	C	7/73/126	0.3544	0.3331	0.5288
1	snp33058-scaffold385-3171682	ALL(NP)	G	A	33/81/85	0.407	0.4659	0.09323
1	snp33057-scaffold385-3137504	ALL(NP)	G	A	7/81/110	0.4091	0.3647	0.1179
1	snp33056-scaffold385-3092900	ALL(NP)	A	C	7/52/143	0.2574	0.2734	0.437
1	snp33055-scaffold385-3035058	ALL(NP)	A	G	13/70/123	0.3398	0.3574	0.4419
1	snp33054-scaffold385-2980717	ALL(NP)	A	G	2/43/161	0.2087	0.2021	1
1	snp33053-scaffold385-2929464	ALL(NP)	G	A	1/19/185	0.09268	0.09719	0.4169
1	snp33052-scaffold385-2863452	ALL(NP)	G	A	26/101/79	0.4903	0.4669	0.5511
1	snp33051-scaffold385-2829526	ALL(NP)	A	G	41/101/54	0.5153	0.4978	0.6687
1	snp33050-scaffold385-2788294	ALL(NP)	A	G	26/88/80	0.4536	0.4613	0.8762
1	snp33049-scaffold385-2715801	ALL(NP)	A	G	15/80/111	0.3883	0.3914	0.8605
1	snp33048-scaffold385-2683606	ALL(NP)	G	A	2/6/198	0.02913	0.04737	0.003656
1	snp33047-scaffold385-2653913	ALL(NP)	A	G	37/101/66	0.4951	0.4899	1
1	snp33046-scaffold385-2596339	ALL(NP)	A	G	9/75/120	0.3676	0.352	0.6903
1	snp33045-scaffold385-2557767	ALL(NP)	A	G	32/89/84	0.4341	0.4678	0.2988
1	snp33044-scaffold385-2524409	ALL(NP)	A	G	8/42/121	0.2456	0.2817	0.1019
1	snp33043-scaffold385-2492405	ALL(NP)	G	A	41/59/101	0.2935	0.4554	5.532e-07
1	snp33041-scaffold385-2404018	ALL(NP)	G	A	44/92/48	0.5	0.4998	1
1	snp33040-scaffold385-2335537	ALL(NP)	A	G	12/54/140	0.2621	0.307	0.04079
1	snp33039-scaffold385-2290295	ALL(NP)	C	A	0/23/183	0.1117	0.1054	1
1	snp33038-scaffold385-2244681	ALL(NP)	A	G	41/89/76	0.432	0.4856	0.1157
1	snp33037-scaffold385-2155654	ALL(NP)	C	A	17/78/111	0.3786	0.3959	0.5968
1	snp33036-scaffold385-2116108	ALL(NP)	G	A	26/89/88	0.4384	0.4534	0.6436
1	snp33035-scaffold385-2078727	ALL(NP)	G	A	0/11/195	0.0534	0.05197	1
1	snp33034-scaffold385-2021519	ALL(NP)	G	A	1/20/184	0.09756	0.1016	0.4484
1	snp33033-scaffold385-1978059	ALL(NP)	C	A	9/51/146	0.2476	0.2789	0.1292
1	snp33032-scaffold385-1948120	ALL(NP)	A	G	35/88/74	0.4467	0.4804	0.3729
1	snp33031-scaffold385-1889215	ALL(NP)	G	A	44/87/75	0.4223	0.4887	0.06317
1	snp33030-scaffold385-1831144	ALL(NP)	G	A	5/66/111	0.3626	0.3304	0.2616
1	snp33029-scaffold385-1773366	ALL(NP)	G	A	4/34/161	0.1709	0.1888	0.2435
1	snp33028-scaffold385-1729509	ALL(NP)	A	C	8/41/157	0.199	0.2384	0.03349
1	snp33027-scaffold385-1698298	ALL(NP)	A	G	31/95/70	0.4847	0.4802	1
1	snp33026-scaffold385-1637985	ALL(NP)	C	A	44/86/75	0.4195	0.4886	0.04556
1	snp33025-scaffold385-1593083	ALL(NP)	G	A	0/1/204	0.004878	0.004866	1
1	snp33024-scaffold385-1532619	ALL(NP)	G	A	1/41/164	0.199	0.187	0.7046
1	snp33023-scaffold385-1499795	ALL(NP)	A	C	22/86/97	0.4195	0.4331	0.6315
1	snp33022-scaffold385-1470692	ALL(NP)	G	A	10/65/131	0.3155	0.3275	0.6693
1	snp33021-scaffold385-1433984	ALL(NP)	A	G	4/42/151	0.2132	0.2216	0.525
1	snp33020-scaffold385-1385835	ALL(NP)	G	A	11/63/106	0.35	0.3607	0.681
1	snp33019-scaffold385-1349817	ALL(NP)	G	A	34/89/82	0.4341	0.4726	0.24
1	snp33018-scaffold385-1319640	ALL(NP)	A	C	23/71/104	0.3586	0.4163	0.05957
1	snp33017-scaffold385-1283573	ALL(NP)	A	G	39/87/80	0.4223	0.4802	0.08316
1	snp33016-scaffold385-1248224	ALL(NP)	A	G	10/57/139	0.2767	0.3039	0.2477
1	snp33015-scaffold385-1199560	ALL(NP)	G	A	25/101/79	0.4927	0.4653	0.4547
1	snp33014-scaffold385-1157784	ALL(NP)	G	A	36/112/56	0.549	0.4952	0.157
1	snp33013-scaffold385-1098723	ALL(NP)	A	G	24/94/86	0.4608	0.4538	0.8784
1	snp33012-scaffold385-1062024	ALL(NP)	G	A	23/95/88	0.4612	0.4502	0.8769
1	snp33011-scaffold385-1014855	ALL(NP)	G	A	35/90/77	0.4455	0.4784	0.3769
1	snp33010-scaffold385-977251	ALL(NP)	A	G	43/105/58	0.5097	0.4973	0.7802
1	snp33009-scaffold385-918451	ALL(NP)	A	G	15/96/90	0.4776	0.4304	0.142
1	snp33008-scaffold385-874687	ALL(NP)	A	G	38/101/67	0.4903	0.4901	1
1	snp33007-scaffold385-838457	ALL(NP)	A	G	31/70/84	0.3784	0.459	0.01687
1	snp33006-scaffold385-806356	ALL(NP)	A	G	22/101/83	0.4903	0.4562	0.359
1	snp33005-scaffold385-771360	ALL(NP)	G	A	47/101/58	0.4903	0.4986	0.8888
1	snp33004-scaffold385-741275	ALL(NP)	G	A	21/85/81	0.4545	0.4485	1
1	snp33003-scaffold385-690333	ALL(NP)	C	A	25/81/95	0.403	0.4394	0.261
1	snp33002-scaffold385-657608	ALL(NP)	G	A	1/12/193	0.05825	0.06565	0.2042
1	snp33001-scaffold385-610162	ALL(NP)	A	G	24/92/90	0.4466	0.4487	1
1	snp33000-scaffold385-524558	ALL(NP)	A	G	52/100/54	0.4854	0.5	0.6773
1	snp32999-scaffold385-473135	ALL(NP)	G	A	35/110/57	0.5446	0.4941	0.1993
1	snp32998-scaffold385-431209	ALL(NP)	A	G	32/96/78	0.466	0.4751	0.7708
1	snp32997-scaffold385-370233	ALL(NP)	A	G	26/84/96	0.4078	0.4423	0.2713
1	snp32996-scaffold385-335028	ALL(NP)	C	A	43/101/62	0.4903	0.4957	0.8886
1	snp32995-scaffold385-290631	ALL(NP)	A	G	14/63/129	0.3058	0.3442	0.108
1	snp32994-scaffold385-249047	ALL(NP)	G	A	32/73/101	0.3544	0.4439	0.004541
1	snp32993-scaffold385-211213	ALL(NP)	G	A	54/93/59	0.4515	0.4997	0.1652
1	snp32992-scaffold385-174563	ALL(NP)	G	A	37/104/65	0.5049	0.4908	0.7766
1	snp32991-scaffold385-133908	ALL(NP)	G	A	26/99/81	0.4806	0.4644	0.6556
1	snp32990-scaffold385-39385	ALL(NP)	A	G	1/29/176	0.1408	0.1392	1
1	snp3220-scaffold1097-27705	ALL(NP)	G	A	11/67/119	0.3401	0.3497	0.6853
1	snp3221-scaffold1097-82362	ALL(NP)	A	G	20/99/76	0.5077	0.4588	0.1616
1	snp3222-scaffold1097-123649	ALL(NP)	A	G	1/30/175	0.1456	0.1433	1
1	snp3223-scaffold1097-162623	ALL(NP)	A	G	45/99/62	0.4806	0.4966	0.6742
1	snp3224-scaffold1097-191500	ALL(NP)	A	G	17/73/116	0.3544	0.3845	0.2769
1	snp3225-scaffold1097-248281	ALL(NP)	G	A	25/85/96	0.4126	0.4406	0.347
1	snp3226-scaffold1097-279182	ALL(NP)	A	G	2/20/184	0.09709	0.1097	0.1383
1	snp3227-scaffold1097-337835	ALL(NP)	G	A	10/60/136	0.2913	0.3129	0.3703
1	snp3228-scaffold1097-369786	ALL(NP)	G	A	19/83/89	0.4346	0.4328	1
1	snp3229-scaffold1097-405939	ALL(NP)	A	G	33/98/75	0.4757	0.4792	1
1	snp3230-scaffold1097-447671	ALL(NP)	G	A	0/13/193	0.06311	0.06112	1
1	snp3231-scaffold1097-483201	ALL(NP)	G	A	10/69/115	0.3557	0.3535	1
1	snp3232-scaffold1097-544634	ALL(NP)	G	A	30/86/90	0.4175	0.4576	0.2234
1	snp50712-scaffold731-186	ALL(NP)	G	A	38/100/68	0.4854	0.4894	0.8877
1	snp50713-scaffold731-30798	ALL(NP)	G	A	12/80/112	0.3922	0.3799	0.7157
1	snp50714-scaffold731-60124	ALL(NP)	A	G	45/91/70	0.4417	0.4926	0.1568
1	snp50715-scaffold731-103033	ALL(NP)	A	C	39/75/84	0.3788	0.4742	0.004584
1	snp50716-scaffold731-156952	ALL(NP)	A	G	12/74/111	0.3756	0.3737	1
1	snp50717-scaffold731-186344	ALL(NP)	G	A	5/31/163	0.1558	0.1848	0.03946
1	snp50718-scaffold731-259932	ALL(NP)	G	A	50/98/58	0.4757	0.4992	0.4883
1	snp50719-scaffold731-298346	ALL(NP)	A	G	19/85/102	0.4126	0.4188	0.8679
1	snp50720-scaffold731-339194	ALL(NP)	G	A	46/92/62	0.46	0.4968	0.3192
1	snp50721-scaffold731-381679	ALL(NP)	G	A	5/54/147	0.2621	0.2624	1
1	snp50722-scaffold731-432585	ALL(NP)	G	A	37/96/73	0.466	0.4847	0.568
1	snp50723-scaffold731-463240	ALL(NP)	A	G	2/41/152	0.2103	0.2041	1
1	snp50724-scaffold731-495233	ALL(NP)	0	0	0/0/0	nan	nan	1
1	snp50725-scaffold731-561882	ALL(NP)	A	G	6/56/138	0.28	0.2822	0.8068
1	snp50726-scaffold731-622699	ALL(NP)	G	A	2/26/145	0.1503	0.1584	0.3662
1	snp50727-scaffold731-678941	ALL(NP)	C	A	34/81/91	0.3932	0.4617	0.03489
1	snp50728-scaffold731-725830	ALL(NP)	G	A	48/93/65	0.4515	0.4966	0.2069
1	snp54661-scaffold835-1131537	ALL(NP)	A	G	54/79/65	0.399	0.4985	0.006532
1	snp54660-scaffold835-1101101	ALL(NP)	G	A	29/77/57	0.4724	0.4852	0.7478
1	snp54659-scaffold835-1054919	ALL(NP)	A	C	20/75/106	0.3731	0.4085	0.2277
1	snp54658-scaffold835-1019144	ALL(NP)	A	G	10/78/116	0.3824	0.365	0.5695
1	snp54657-scaffold835-974628	ALL(NP)	G	A	26/95/84	0.4634	0.46	1
1	snp54656-scaffold835-942901	ALL(NP)	A	G	1/25/180	0.1214	0.1225	0.598
1	snp54655-scaffold835-866682	ALL(NP)	A	G	40/92/73	0.4488	0.487	0.2545
1	snp54654-scaffold835-809851	ALL(NP)	G	A	5/44/151	0.22	0.2336	0.369
1	snp54653-scaffold835-775876	ALL(NP)	G	A	15/80/110	0.3902	0.3926	1
1	snp54652-scaffold835-705488	ALL(NP)	G	A	23/75/95	0.3886	0.4304	0.1822
1	snp54650-scaffold835-600379	ALL(NP)	A	G	1/7/176	0.03804	0.04772	0.0953
1	snp54649-scaffold835-570374	ALL(NP)	0	G	0/0/199	0	0	1
1	snp54648-scaffold835-502321	ALL(NP)	A	G	35/94/36	0.5697	0.5	0.08811
1	snp54647-scaffold835-428812	ALL(NP)	A	G	25/95/86	0.4612	0.4562	1
1	snp54646-scaffold835-375339	ALL(NP)	A	G	18/65/123	0.3155	0.3701	0.03817
1	snp54645-scaffold835-327259	ALL(NP)	G	A	0/1/205	0.004854	0.004843	1
1	snp54644-scaffold835-293380	ALL(NP)	G	A	3/31/166	0.155	0.1679	0.2243
1	snp54642-scaffold835-234652	ALL(NP)	G	A	3/29/129	0.1801	0.1938	0.4023
1	snp54641-scaffold835-203406	ALL(NP)	C	A	31/98/68	0.4975	0.4824	0.7677
1	snp54639-scaffold835-137194	ALL(NP)	G	A	11/51/143	0.2488	0.2927	0.05185
1	snp54638-scaffold835-103585	ALL(NP)	G	A	1/25/162	0.133	0.1333	1
1	snp54637-scaffold835-70973	ALL(NP)	A	C	46/82/77	0.4	0.4886	0.01007
1	snp54636-scaffold835-22393	ALL(NP)	A	G	36/67/98	0.3333	0.4524	0.0002873
1	snp45624-scaffold627-23127	ALL(NP)	G	A	13/73/115	0.3632	0.3712	0.7078
1	snp45625-scaffold627-64077	ALL(NP)	A	G	15/75/115	0.3659	0.381	0.583
1	snp45626-scaffold627-116590	ALL(NP)	G	A	13/78/97	0.4149	0.4002	0.7167
1	snp45627-scaffold627-159880	ALL(NP)	A	G	29/93/66	0.4947	0.4806	0.7624
1	snp45628-scaffold627-189762	ALL(NP)	A	G	49/93/64	0.4515	0.4973	0.2071
1	snp45629-scaffold627-235301	ALL(NP)	A	G	21/79/83	0.4317	0.4426	0.7396
1	snp45630-scaffold627-273096	ALL(NP)	A	C	46/95/63	0.4657	0.4965	0.398
1	snp45631-scaffold627-307023	ALL(NP)	G	A	41/90/72	0.4433	0.4883	0.1968
1	snp45632-scaffold627-363060	ALL(NP)	A	G	10/63/133	0.3058	0.3217	0.5146
1	snp45633-scaffold627-397004	ALL(NP)	A	G	1/11/192	0.05392	0.0617	0.179
1	snp45634-scaffold627-450624	ALL(NP)	A	G	2/29/166	0.1472	0.1535	0.6294
1	snp45635-scaffold627-540723	ALL(NP)	G	A	42/111/53	0.5388	0.4986	0.2672
1	snp45637-scaffold627-649572	ALL(NP)	G	A	9/59/136	0.2892	0.3062	0.4903
1	snp45638-scaffold627-690490	ALL(NP)	G	A	43/100/63	0.4854	0.4953	0.7793
1	snp45639-scaffold627-746492	ALL(NP)	G	A	40/78/68	0.4194	0.4887	0.05239
1	snp45640-scaffold627-834807	ALL(NP)	A	G	46/95/65	0.4612	0.4957	0.3265
1	snp45642-scaffold627-944306	ALL(NP)	A	G	15/50/117	0.2747	0.343	0.009206
1	snp45643-scaffold627-990583	ALL(NP)	C	A	25/75/105	0.3659	0.4239	0.04951
1	snp45644-scaffold627-1035362	ALL(NP)	G	A	2/16/186	0.07843	0.09323	0.0721
1	snp45645-scaffold627-1076303	ALL(NP)	A	G	53/96/57	0.466	0.4998	0.3315
1	snp45646-scaffold627-1123750	ALL(NP)	G	A	15/74/117	0.3592	0.3774	0.4646
1	snp45647-scaffold627-1175868	ALL(NP)	A	G	49/98/58	0.478	0.499	0.576
1	snp45648-scaffold627-1205064	ALL(NP)	A	G	49/97/58	0.4755	0.499	0.4864
1	snp45650-scaffold627-1283637	ALL(NP)	A	G	9/60/137	0.2913	0.307	0.4943
1	snp45651-scaffold627-1321361	ALL(NP)	C	A	12/70/124	0.3398	0.3522	0.6915
1	snp45652-scaffold627-1384662	ALL(NP)	G	A	30/97/79	0.4709	0.4717	1
1	snp45653-scaffold627-1417201	ALL(NP)	G	A	11/69/126	0.335	0.3442	0.687
1	snp45654-scaffold627-1474040	ALL(NP)	A	G	1/22/183	0.1068	0.1097	0.5088
1	snp45655-scaffold627-1503477	ALL(NP)	A	G	2/35/168	0.1707	0.1721	0.6992
1	snp45656-scaffold627-1538301	ALL(NP)	A	G	46/86/59	0.4503	0.4977	0.1922
1	snp45657-scaffold627-1589645	ALL(NP)	0	A	0/0/206	0	0	1
1	snp45658-scaffold627-1619430	ALL(NP)	A	G	18/85/29	0.6439	0.4965	0.0008696
1	snp45659-scaffold627-1649120	ALL(NP)	A	C	32/102/66	0.51	0.4856	0.5604
1	snp45660-scaffold627-1691310	ALL(NP)	C	A	24/97/85	0.4709	0.4562	0.76
1	snp45661-scaffold627-1722189	ALL(NP)	0	G	0/0/205	0	0	1
1	snp45662-scaffold627-1765907	ALL(NP)	A	G	35/89/82	0.432	0.474	0.2388
1	snp45663-scaffold627-1813784	ALL(NP)	A	G	23/81/102	0.3932	0.4265	0.2561
1	snp45664-scaffold627-1873833	ALL(NP)	G	A	11/78/117	0.3786	0.3676	0.8494
1	snp45665-scaffold627-1917981	ALL(NP)	A	G	2/45/146	0.2332	0.2217	0.7447
1	snp45667-scaffold627-1982435	ALL(NP)	G	A	2/37/161	0.185	0.184	1
1	snp45668-scaffold627-2018565	ALL(NP)	A	C	28/82/96	0.3981	0.4455	0.121
1	snp45669-scaffold627-2049997	ALL(NP)	A	G	36/85/83	0.4167	0.4735	0.1031
1	snp45670-scaffold627-2124525	ALL(NP)	A	G	1/5/200	0.02427	0.0334	0.05047
1	snp45671-scaffold627-2164837	ALL(NP)	A	G	35/92/79	0.4466	0.4772	0.3813
1	snp45672-scaffold627-2226012	ALL(NP)	G	A	5/43/158	0.2087	0.2242	0.3444
1	snp45673-scaffold627-2262095	ALL(NP)	G	A	36/89/81	0.432	0.4761	0.1891
1	snp45674-scaffold627-2303687	ALL(NP)	G	A	37/93/76	0.4515	0.4821	0.3861
1	snp45675-scaffold627-2354247	ALL(NP)	A	G	45/97/64	0.4709	0.4957	0.4834
1	snp45677-scaffold627-2467170	ALL(NP)	G	A	0/5/201	0.02427	0.02398	1
1	snp45678-scaffold627-2502886	ALL(NP)	A	G	40/88/61	0.4656	0.4938	0.4617
1	snp45679-scaffold627-2544444	ALL(NP)	A	G	10/82/111	0.4039	0.3762	0.3539
1	snp45680-scaffold627-2581993	ALL(NP)	C	A	3/22/181	0.1068	0.1267	0.05327
1	snp45681-scaffold627-2613559	ALL(NP)	A	G	13/54/139	0.2621	0.3129	0.02477
1	snp45684-scaffold627-2774148	ALL(NP)	A	G	17/35/109	0.2174	0.3367	2.33e-05
1	snp45685-scaffold627-2804359	ALL(NP)	A	G	34/78/94	0.3786	0.4576	0.01472
1	snp45689-scaffold627-2974066	ALL(NP)	G	A	39/94/73	0.4563	0.4864	0.3909
1	snp45690-scaffold627-3017286	ALL(NP)	A	G	13/66/122	0.3284	0.353	0.3199
1	snp45691-scaffold627-3062413	ALL(NP)	G	A	51/85/69	0.4146	0.4961	0.02387
1	snp45693-scaffold627-3140707	ALL(NP)	A	G	12/93/99	0.4559	0.4091	0.1245
1	snp45695-scaffold627-3222439	ALL(NP)	C	A	12/89/105	0.432	0.3981	0.293
1	snp45697-scaffold627-3285484	ALL(NP)	A	G	22/81/103	0.3932	0.4227	0.324
1	snp45698-scaffold627-3317989	ALL(NP)	A	G	20/85/100	0.4146	0.4239	0.7433
1	snp45699-scaffold627-3383511	ALL(NP)	A	G	13/75/117	0.3659	0.3713	0.851
1	snp45700-scaffold627-3424934	ALL(NP)	G	A	3/74/129	0.3592	0.3129	0.04304
1	snp45701-scaffold627-3512011	ALL(NP)	G	A	4/55/147	0.267	0.2591	0.7933
1	snp45702-scaffold627-3586048	ALL(NP)	A	C	4/81/121	0.3932	0.3387	0.02308
1	snp45703-scaffold627-3648862	ALL(NP)	C	A	20/116/70	0.5631	0.4705	0.007375
1	snp45704-scaffold627-3719324	ALL(NP)	A	C	3/47/143	0.2435	0.2369	1
1	snp45705-scaffold627-3753468	ALL(NP)	A	G	20/98/88	0.4757	0.4455	0.4336
1	snp45706-scaffold627-3821910	ALL(NP)	G	A	24/104/70	0.5253	0.473	0.1357
1	snp45707-scaffold627-3857990	ALL(NP)	G	A	52/98/55	0.478	0.4999	0.5762
1	snp45708-scaffold627-3904620	ALL(NP)	G	A	41/104/61	0.5049	0.4953	0.8881
1	snp45709-scaffold627-3939898	ALL(NP)	G	A	1/5/200	0.02427	0.0334	0.05047
1	snp45710-scaffold627-3977406	ALL(NP)	G	A	22/66/118	0.3204	0.3914	0.012
1	snp45711-scaffold627-4020495	ALL(NP)	A	G	1/29/161	0.1518	0.1491	1
1	snp45712-scaffold627-4058451	ALL(NP)	A	G	23/114/69	0.5534	0.4751	0.02724
1	snp45713-scaffold627-4108111	ALL(NP)	A	G	27/91/87	0.4439	0.4572	0.6499
1	snp45714-scaffold627-4147958	ALL(NP)	G	A	13/69/124	0.335	0.3548	0.4327
1	snp45715-scaffold627-4201462	ALL(NP)	A	G	5/47/154	0.2282	0.2384	0.5556
1	snp45716-scaffold627-4238159	ALL(NP)	A	G	1/25/180	0.1214	0.1225	0.598
1	snp45717-scaffold627-4269733	ALL(NP)	A	G	7/44/126	0.2486	0.274	0.2663
1	snp45718-scaffold627-4317591	ALL(NP)	G	A	21/79/106	0.3835	0.4149	0.3127
1	snp45719-scaffold627-4349526	ALL(NP)	G	A	17/63/126	0.3058	0.36	0.03349
1	snp45720-scaffold627-4403089	ALL(NP)	A	G	2/13/191	0.06311	0.07912	0.03732
1	snp45721-scaffold627-4439359	ALL(NP)	A	C	20/85/96	0.4229	0.4285	0.8695
1	snp45722-scaffold627-4502169	ALL(NP)	A	C	3/38/165	0.1845	0.1908	0.7094
1	snp45723-scaffold627-4544384	ALL(NP)	A	G	17/90/95	0.4455	0.4254	0.6197
1	snp45724-scaffold627-4580436	ALL(NP)	C	A	1/51/154	0.2476	0.2242	0.2114
1	snp45725-scaffold627-4620164	ALL(NP)	A	G	29/88/89	0.4272	0.4576	0.3613
1	snp45726-scaffold627-4652598	ALL(NP)	A	G	34/102/69	0.4976	0.4854	0.7747
1	snp45728-scaffold627-4739725	ALL(NP)	C	A	1/15/190	0.07282	0.07912	0.291
1	snp45729-scaffold627-4783044	ALL(NP)	G	A	50/95/61	0.4612	0.4986	0.3274
1	snp45730-scaffold627-4840954	ALL(NP)	G	A	1/19/186	0.09223	0.09675	0.4153
1	snp45731-scaffold627-4874627	ALL(NP)	G	A	18/59/129	0.2864	0.3548	0.009491
1	snp45732-scaffold627-4940493	ALL(NP)	A	G	34/106/66	0.5146	0.4879	0.4775
1	snp45733-scaffold627-5011885	ALL(NP)	G	A	3/42/157	0.2079	0.2094	1
1	snp45734-scaffold627-5050952	ALL(NP)	A	G	3/46/157	0.2233	0.2206	1
1	snp45735-scaffold627-5097005	ALL(NP)	A	C	1/32/173	0.1553	0.1514	1
1	snp45738-scaffold627-5276346	ALL(NP)	A	G	5/65/109	0.3631	0.3312	0.261
1	snp45739-scaffold627-5315341	ALL(NP)	C	A	4/61/141	0.2961	0.2789	0.4627
1	snp45740-scaffold627-5376332	ALL(NP)	G	A	2/38/157	0.1929	0.1905	1
1	snp45741-scaffold627-5418543	ALL(NP)	A	G	1/7/198	0.03398	0.04273	0.08536
1	snp45742-scaffold627-5460507	ALL(NP)	A	G	35/102/69	0.4951	0.4864	0.8862
1	snp45743-scaffold627-5489862	ALL(NP)	A	G	37/103/66	0.5	0.4901	0.8869
1	snp45744-scaffold627-5538490	ALL(NP)	G	A	37/107/61	0.522	0.4931	0.4789
1	snp45745-scaffold627-5585234	ALL(NP)	G	A	55/91/60	0.4417	0.4997	0.09576
1	snp45746-scaffold627-5616708	ALL(NP)	A	C	6/62/134	0.3069	0.2992	0.8181
1	snp45747-scaffold627-5650100	ALL(NP)	A	G	32/103/71	0.5	0.4821	0.6654
1	snp12636-scaffold1480-1163799	ALL(NP)	A	G	25/69/104	0.3485	0.4204	0.01786
1	snp12635-scaffold1480-1113569	ALL(NP)	G	A	50/93/63	0.4515	0.498	0.2074
1	snp12634-scaffold1480-1070260	ALL(NP)	C	A	11/74/121	0.3592	0.3574	1
1	snp12633-scaffold1480-1018100	ALL(NP)	A	G	1/12/184	0.06091	0.06854	0.2127
1	snp12632-scaffold1480-984227	ALL(NP)	A	G	1/24/172	0.1218	0.1233	0.5863
1	snp12631-scaffold1480-948998	ALL(NP)	A	G	6/43/142	0.2251	0.2465	0.2372
1	snp12630-scaffold1480-915845	ALL(NP)	G	A	5/32/163	0.16	0.188	0.0473
1	snp12629-scaffold1480-884736	ALL(NP)	G	A	8/77/121	0.3738	0.3495	0.4251
1	snp12628-scaffold1480-851328	ALL(NP)	G	A	36/86/83	0.4195	0.4737	0.1056
1	snp12627-scaffold1480-810003	ALL(NP)	G	A	38/69/99	0.335	0.4562	0.0002099
1	snp12626-scaffold1480-762126	ALL(NP)	G	A	44/101/61	0.4903	0.4966	0.8885
1	snp12625-scaffold1480-714592	ALL(NP)	A	G	3/42/161	0.2039	0.2059	0.7425
1	snp12624-scaffold1480-684673	ALL(NP)	A	G	5/30/169	0.1471	0.1769	0.02893
1	snp12623-scaffold1480-647642	ALL(NP)	A	G	2/57/147	0.2767	0.2523	0.2655
1	snp12621-scaffold1480-528352	ALL(NP)	A	C	14/96/72	0.5275	0.4492	0.02154
1	snp12620-scaffold1480-495436	ALL(NP)	A	G	5/55/100	0.3438	0.3237	0.6244
1	snp12619-scaffold1480-466574	ALL(NP)	G	A	50/92/62	0.451	0.4983	0.2054
1	snp12618-scaffold1480-436593	ALL(NP)	A	C	4/58/126	0.3085	0.2894	0.458
1	snp12617-scaffold1480-401768	ALL(NP)	C	A	19/92/95	0.4466	0.4319	0.747
1	snp12616-scaffold1480-342600	ALL(NP)	A	G	5/50/150	0.2439	0.2499	0.7781
1	snp12615-scaffold1480-313980	ALL(NP)	A	G	32/84/57	0.4855	0.4896	1
1	snp12614-scaffold1480-279765	ALL(NP)	G	A	1/23/182	0.1117	0.114	0.5392
1	snp12613-scaffold1480-250179	ALL(NP)	G	A	41/55/64	0.3438	0.4897	0.0001854
1	snp12612-scaffold1480-219294	ALL(NP)	0	A	0/0/201	0	0	1
1	snp12611-scaffold1480-184211	ALL(NP)	A	G	1/26/176	0.1281	0.1284	1
1	snp12610-scaffold1480-147683	ALL(NP)	G	A	1/35/169	0.1707	0.1642	1
1	snp12609-scaffold1480-108926	ALL(NP)	G	A	1/25/178	0.1225	0.1236	0.6018
1	snp12608-scaffold1480-52501	ALL(NP)	A	G	27/97/73	0.4924	0.4727	0.6515
1	snp12607-scaffold1480-15831	ALL(NP)	C	A	13/66/118	0.335	0.358	0.4243
1	snp48341-scaffold686-887750	ALL(NP)	G	A	28/94/56	0.5281	0.4876	0.3557
1	snp48340-scaffold686-804838	ALL(NP)	A	G	25/97/84	0.4709	0.459	0.7632
1	snp48339-scaffold686-750643	ALL(NP)	A	G	8/58/120	0.3118	0.3187	0.8175
1	snp48338-scaffold686-702924	ALL(NP)	A	G	30/99/77	0.4806	0.474	0.8841
1	snp48337-scaffold686-648334	ALL(NP)	G	A	8/51/138	0.2589	0.2823	0.3079
1	snp48336-scaffold686-602300	ALL(NP)	A	G	0/1/205	0.004854	0.004843	1
1	snp48335-scaffold686-556322	ALL(NP)	A	G	19/65/112	0.3316	0.3874	0.04408
1	snp48334-scaffold686-462470	ALL(NP)	A	G	42/105/57	0.5147	0.4973	0.674
1	snp48333-scaffold686-427585	ALL(NP)	A	G	32/92/81	0.4488	0.4714	0.553
1	snp48332-scaffold686-397291	ALL(NP)	C	A	8/57/125	0.3	0.3104	0.6408
1	snp48331-scaffold686-366031	ALL(NP)	G	A	9/70/125	0.3431	0.3383	1
1	snp48329-scaffold686-288369	ALL(NP)	A	C	8/94/80	0.5165	0.4217	0.002645
1	snp48327-scaffold686-193847	ALL(NP)	G	A	46/95/64	0.4634	0.4961	0.3978
1	snp48326-scaffold686-148419	ALL(NP)	G	A	48/35/83	0.2108	0.4778	3.574e-13
1	snp48325-scaffold686-119085	ALL(NP)	A	C	8/80/117	0.3902	0.3586	0.2469
1	snp48324-scaffold686-52646	ALL(NP)	A	G	1/48/136	0.2595	0.2337	0.2075
1	snp7889-scaffold1284-28617	ALL(NP)	C	A	33/85/88	0.4126	0.4644	0.1326
1	snp7890-scaffold1284-119047	ALL(NP)	G	A	21/83/102	0.4029	0.4227	0.5109
1	snp7891-scaffold1284-155937	ALL(NP)	A	G	36/90/80	0.4369	0.4772	0.2429
1	snp7892-scaffold1284-187141	ALL(NP)	A	C	21/61/104	0.328	0.4004	0.01665
1	snp7893-scaffold1284-251090	ALL(NP)	A	G	33/91/75	0.4573	0.4777	0.5542
1	snp7894-scaffold1284-301596	ALL(NP)	C	A	1/7/170	0.03933	0.04928	0.09842
1	snp55677-scaffold863-1765843	ALL(NP)	A	G	40/56/67	0.3436	0.4863	0.0001958
1	snp55676-scaffold863-1692634	ALL(NP)	A	G	3/37/142	0.2033	0.2084	0.7197
1	snp55675-scaffold863-1604209	ALL(NP)	G	A	1/11/136	0.07432	0.08398	0.2406
1	snp55674-scaffold863-1541443	ALL(NP)	A	G	11/61/128	0.305	0.3289	0.2872
1	snp55673-scaffold863-1510856	ALL(NP)	A	C	26/109/55	0.5737	0.4884	0.02533
1	snp55672-scaffold863-1470525	ALL(NP)	A	G	5/53/142	0.265	0.2654	1
1	snp55670-scaffold863-1403541	ALL(NP)	A	G	3/54/123	0.3	0.2778	0.4206
1	snp55669-scaffold863-1368615	ALL(NP)	0	A	0/0/203	0	0	1
1	snp55668-scaffold863-1317264	ALL(NP)	G	A	51/90/63	0.4412	0.4983	0.1215
1	snp55667-scaffold863-1282061	ALL(NP)	A	G	45/110/51	0.534	0.4996	0.4023
1	snp55665-scaffold863-1207965	ALL(NP)	A	C	39/85/80	0.4167	0.4798	0.05922
1	snp55663-scaffold863-1126556	ALL(NP)	A	G	9/59/126	0.3041	0.3181	0.5032
1	snp55662-scaffold863-1085929	ALL(NP)	A	G	23/92/89	0.451	0.4477	1
1	snp55661-scaffold863-1054360	ALL(NP)	C	A	6/43/157	0.2087	0.2313	0.219
1	snp55660-scaffold863-1009317	ALL(NP)	G	A	0/15/190	0.07317	0.07049	1
1	snp55659-scaffold863-922067	ALL(NP)	G	A	0/4/187	0.02094	0.02072	1
1	snp55658-scaffold863-882600	ALL(NP)	A	G	2/52/127	0.2873	0.2615	0.2597
1	snp55656-scaffold863-793736	ALL(NP)	A	G	0/15/171	0.08065	0.07739	1
1	snp55655-scaffold863-739437	ALL(NP)	A	G	52/96/55	0.4729	0.4999	0.4825
1	snp55654-scaffold863-700639	ALL(NP)	A	C	49/94/62	0.4585	0.498	0.2633
1	snp55652-scaffold863-627172	ALL(NP)	G	A	41/94/46	0.5193	0.4996	0.6567
1	snp55651-scaffold863-590929	ALL(NP)	A	C	27/83/96	0.4029	0.4439	0.2086
1	snp55649-scaffold863-523707	ALL(NP)	G	A	34/100/56	0.5263	0.4933	0.3819
1	snp55646-scaffold863-382528	ALL(NP)	G	A	10/62/134	0.301	0.3188	0.3882
1	snp55645-scaffold863-348874	ALL(NP)	A	G	6/63/137	0.3058	0.2978	0.8181
1	snp55644-scaffold863-288838	ALL(NP)	C	A	4/62/140	0.301	0.2821	0.4605
1	snp55643-scaffold863-250531	ALL(NP)	A	G	33/80/89	0.396	0.4616	0.04748
1	snp55642-scaffold863-208399	ALL(NP)	A	G	1/13/191	0.06341	0.07049	0.2332
1	snp55641-scaffold863-165511	ALL(NP)	A	G	11/68/99	0.382	0.3778	1
1	snp55640-scaffold863-110189	ALL(NP)	G	A	21/70/115	0.3398	0.3959	0.05161
1	snp55638-scaffold863-30614	ALL(NP)	A	G	2/61/103	0.3675	0.3149	0.04509
1	snp27909-scaffold2996-56754	ALL(NP)	A	G	0/8/175	0.04372	0.04276	1
1	snp27908-scaffold2996-26708	ALL(NP)	A	G	0/2/187	0.01058	0.01053	1
1	snp14230-scaffold1568-1787801	ALL(NP)	A	G	36/104/61	0.5174	0.4923	0.5663
1	snp14229-scaffold1568-1742714	ALL(NP)	G	A	1/7/198	0.03398	0.04273	0.08536
1	snp14228-scaffold1568-1693313	ALL(NP)	G	A	13/71/122	0.3447	0.36	0.5615
1	snp14227-scaffold1568-1640975	ALL(NP)	A	G	14/68/118	0.34	0.3648	0.3346
1	snp14225-scaffold1568-1579736	ALL(NP)	A	G	0/1/205	0.004854	0.004843	1
1	snp14224-scaffold1568-1550376	ALL(NP)	G	A	37/95/64	0.4847	0.4905	0.8845
1	snp14223-scaffold1568-1502396	ALL(NP)	A	G	39/100/67	0.4854	0.4908	0.8875
1	snp14222-scaffold1568-1471141	ALL(NP)	A	G	14/64/109	0.3422	0.371	0.323
1	snp14221-scaffold1568-1436411	ALL(NP)	A	G	39/97/70	0.4709	0.4887	0.6686
1	snp14220-scaffold1568-1401817	ALL(NP)	G	A	9/62/132	0.3054	0.3164	0.6564
1	snp14219-scaffold1568-1344315	ALL(NP)	G	A	2/41/163	0.199	0.1946	1
1	snp14218-scaffold1568-1298417	ALL(NP)	G	A	2/27/177	0.1311	0.1392	0.3149
1	snp14217-scaffold1568-1263564	ALL(NP)	A	G	15/82/107	0.402	0.3983	1
1	snp14216-scaffold1568-1226159	ALL(NP)	G	A	2/32/165	0.1608	0.1645	0.6631
1	snp14215-scaffold1568-1191029	ALL(NP)	A	C	20/87/99	0.4223	0.4265	0.8711
1	snp14214-scaffold1568-1146044	ALL(NP)	A	G	25/103/75	0.5074	0.4697	0.2968
1	snp14213-scaffold1568-1097890	ALL(NP)	G	A	26/91/88	0.4439	0.4543	0.7591
1	snp14211-scaffold1568-1025325	ALL(NP)	C	A	10/78/118	0.3786	0.3626	0.7001
1	snp14210-scaffold1568-989501	ALL(NP)	A	G	48/98/60	0.4757	0.4983	0.5756
1	snp14209-scaffold1568-931655	ALL(NP)	C	A	16/70/120	0.3398	0.3726	0.1954
1	snp14207-scaffold1568-807652	ALL(NP)	G	A	37/93/70	0.465	0.4864	0.5613
1	snp14206-scaffold1568-775254	ALL(NP)	G	A	22/84/98	0.4118	0.4306	0.5185
1	snp14205-scaffold1568-739216	ALL(NP)	G	A	9/43/126	0.2416	0.284	0.06019
1	snp14204-scaffold1568-697224	ALL(NP)	A	G	6/78/98	0.4286	0.3722	0.04746
1	snp14202-scaffold1568-619345	ALL(NP)	G	A	38/85/79	0.4208	0.4794	0.08016
1	snp14201-scaffold1568-568452	ALL(NP)	A	C	29/97/59	0.5243	0.4869	0.3648
1	snp14199-scaffold1568-504377	ALL(NP)	A	G	26/77/103	0.3738	0.4301	0.07366
1	snp14198-scaffold1568-444650	ALL(NP)	A	G	0/18/188	0.08738	0.08356	1
1	snp14197-scaffold1568-407457	ALL(NP)	C	A	27/84/93	0.4118	0.4477	0.2735
1	snp14196-scaffold1568-335289	ALL(NP)	G	A	50/95/61	0.4612	0.4986	0.3274
1	snp14195-scaffold1568-306612	ALL(NP)	A	G	41/90/75	0.4369	0.4864	0.1525
1	snp14194-scaffold1568-262225	ALL(NP)	G	A	53/86/67	0.4175	0.4977	0.02475
1	snp14193-scaffold1568-206065	ALL(NP)	G	A	1/9/196	0.04369	0.05197	0.128
1	snp14192-scaffold1568-155378	ALL(NP)	C	A	9/63/133	0.3073	0.3171	0.66
1	snp14191-scaffold1568-88153	ALL(NP)	A	C	7/58/141	0.2816	0.2884	0.8081
1	snp14190-scaffold1568-31770	ALL(NP)	G	A	22/103/81	0.5	0.459	0.2273
1	snp14189-scaffold1568-2391	ALL(NP)	G	A	24/102/80	0.4951	0.4631	0.3684
1	snp44268-scaffold602-533448	ALL(NP)	0	0	0/0/0	nan	nan	1
1	snp44267-scaffold602-503031	ALL(NP)	A	G	31/107/60	0.5404	0.4893	0.1904
1	snp44266-scaffold602-469242	ALL(NP)	A	G	48/91/67	0.4417	0.4957	0.1229
1	snp44265-scaffold602-431550	ALL(NP)	C	A	2/33/171	0.1602	0.1635	0.6685
1	snp44264-scaffold602-378528	ALL(NP)	A	G	6/31/169	0.1505	0.187	0.0124
1	snp44263-scaffold602-349837	ALL(NP)	G	A	2/26/178	0.1262	0.135	0.286
1	snp44262-scaffold602-280384	ALL(NP)	A	C	44/96/66	0.466	0.4943	0.4011
1	snp44261-scaffold602-243239	ALL(NP)	A	C	51/98/57	0.4757	0.4996	0.4881
1	snp44260-scaffold602-195804	ALL(NP)	0	G	0/0/205	0	0	1
1	snp44259-scaffold602-166936	ALL(NP)	G	A	13/81/111	0.3951	0.3857	0.8566
1	snp44258-scaffold602-135708	ALL(NP)	A	G	17/76/113	0.3689	0.3914	0.4754
1	snp44257-scaffold602-95925	ALL(NP)	G	A	38/97/71	0.4709	0.4872	0.668
1	snp44256-scaffold602-38991	ALL(NP)	A	G	0/11/188	0.05528	0.05375	1
1	snp44255-scaffold602-9447	ALL(NP)	A	C	1/21/184	0.1019	0.1054	0.4779
1	snp29278-scaffold3155-43514	ALL(NP)	G	A	39/115/50	0.5637	0.4985	0.06976
1	snp4116-scaffold113-5653	ALL(NP)	A	G	20/72/110	0.3564	0.4007	0.116
1	snp4117-scaffold113-37238	ALL(NP)	G	A	42/101/63	0.4903	0.4948	0.8887
1	snp4119-scaffold113-133621	ALL(NP)	G	A	17/67/122	0.3252	0.3701	0.08975
1	snp4120-scaffold113-164488	ALL(NP)	A	C	1/13/191	0.06341	0.07049	0.2332
1	snp4121-scaffold113-228572	ALL(NP)	C	A	13/76/117	0.3689	0.3726	0.853
1	snp4122-scaffold113-284814	ALL(NP)	A	G	24/80/102	0.3883	0.4283	0.1933
1	snp4123-scaffold113-318642	ALL(NP)	A	G	40/79/83	0.3911	0.4773	0.01197
1	snp4124-scaffold113-347322	ALL(NP)	A	G	34/87/84	0.4244	0.4703	0.181
1	snp4125-scaffold113-377226	ALL(NP)	A	G	35/42/73	0.28	0.4679	1.432e-06
1	snp4126-scaffold113-432282	ALL(NP)	G	A	41/109/42	0.5677	0.5	0.08279
1	snp4127-scaffold113-489409	ALL(NP)	A	G	51/93/62	0.4515	0.4986	0.2078
1	snp4128-scaffold113-521657	ALL(NP)	G	A	45/82/66	0.4249	0.4941	0.058
1	snp4129-scaffold113-550300	ALL(NP)	G	A	2/52/152	0.2524	0.2349	0.3841
1	snp4130-scaffold113-586357	ALL(NP)	C	A	26/92/85	0.4532	0.4578	0.8788
1	snp4131-scaffold113-622291	ALL(NP)	A	G	9/70/127	0.3398	0.3359	1
1	snp4132-scaffold113-709050	ALL(NP)	A	G	9/65/132	0.3155	0.3217	0.8281
1	snp4133-scaffold113-742257	ALL(NP)	G	A	50/100/56	0.4854	0.4996	0.6775
1	snp4134-scaffold113-796174	ALL(NP)	A	G	2/57/139	0.2879	0.2606	0.1798
1	snp4135-scaffold113-838747	ALL(NP)	0	0	0/0/0	nan	nan	1
1	snp4136-scaffold113-872218	ALL(NP)	A	G	9/55/142	0.267	0.2916	0.2317
1	snp4137-scaffold113-905741	ALL(NP)	A	G	18/80/102	0.4	0.4118	0.7311
1	snp4138-scaffold113-940712	ALL(NP)	G	A	7/57/137	0.2836	0.2908	0.8074
1	snp4139-scaffold113-974214	ALL(NP)	A	G	5/36/149	0.1895	0.2128	0.1602
1	snp4140-scaffold113-1002916	ALL(NP)	A	G	18/64/80	0.3951	0.4268	0.3584
1	snp4141-scaffold113-1041193	ALL(NP)	G	A	37/81/88	0.3932	0.4694	0.02539
1	snp4142-scaffold113-1082997	ALL(NP)	G	A	49/92/65	0.4466	0.497	0.1608
1	snp4143-scaffold113-1112735	ALL(NP)	G	A	6/39/161	0.1893	0.2169	0.09665
1	snp4144-scaffold113-1147512	ALL(NP)	A	G	24/84/97	0.4098	0.4366	0.4232
1	snp4145-scaffold113-1198427	ALL(NP)	A	G	0/13/193	0.06311	0.06112	1
1	snp4147-scaffold113-1259942	ALL(NP)	A	G	0/18/188	0.08738	0.08356	1
1	snp4148-scaffold113-1305871	ALL(NP)	A	G	14/66/126	0.3204	0.3522	0.2328
1	snp4149-scaffold113-1336079	ALL(NP)	G	A	48/102/56	0.4951	0.4992	0.8898
1	snp4150-scaffold113-1388264	ALL(NP)	A	G	48/100/52	0.5	0.4998	1
1	snp4151-scaffold113-1425896	ALL(NP)	G	A	39/113/54	0.5485	0.4973	0.1626
1	snp4152-scaffold113-1459333	ALL(NP)	G	A	23/97/86	0.4709	0.4532	0.6461
1	snp4153-scaffold113-1503764	ALL(NP)	G	A	35/103/48	0.5538	0.4976	0.1426
1	snp4154-scaffold113-1538339	ALL(NP)	G	A	17/82/106	0.4	0.4058	0.8635
1	snp4155-scaffold113-1575813	ALL(NP)	A	C	49/107/50	0.5194	0.5	0.6758
1	snp4156-scaffold113-1613619	ALL(NP)	G	A	0/29/176	0.1415	0.1315	0.6047
1	snp4157-scaffold113-1643184	ALL(NP)	A	G	8/77/101	0.414	0.375	0.2386
1	snp4158-scaffold113-1699236	ALL(NP)	G	A	40/102/59	0.5075	0.4955	0.7773
1	snp4159-scaffold113-1752396	ALL(NP)	A	G	27/78/92	0.3959	0.4456	0.113
1	snp4160-scaffold113-1783297	ALL(NP)	0	0	0/0/0	nan	nan	1
1	snp4161-scaffold113-1816475	ALL(NP)	G	A	10/47/136	0.2435	0.2869	0.04293
1	snp4162-scaffold113-1849104	ALL(NP)	G	A	14/65/124	0.3202	0.3532	0.2306
1	snp4163-scaffold113-1887733	ALL(NP)	A	G	25/70/82	0.3955	0.4481	0.1309
1	snp4164-scaffold113-1950732	ALL(NP)	A	G	51/97/58	0.4709	0.4994	0.4055
1	snp4165-scaffold113-1988823	ALL(NP)	A	G	37/82/87	0.3981	0.4705	0.027
1	snp4166-scaffold113-2030942	ALL(NP)	A	G	31/81/81	0.4197	0.4664	0.1665
1	snp4167-scaffold113-2069952	ALL(NP)	A	G	3/51/139	0.2642	0.2517	0.7733
1	snp4168-scaffold113-2099806	ALL(NP)	A	G	52/95/59	0.4612	0.4994	0.2673
1	snp4169-scaffold113-2133527	ALL(NP)	G	A	37/87/82	0.4223	0.4761	0.1083
1	snp4170-scaffold113-2177643	ALL(NP)	G	A	27/93/84	0.4559	0.461	0.8797
1	snp4171-scaffold113-2206409	ALL(NP)	G	A	7/54/145	0.2621	0.2756	0.4517
1	snp4172-scaffold113-2264218	ALL(NP)	G	A	0/15/191	0.07282	0.07016	1
1	snp4173-scaffold113-2301724	ALL(NP)	C	A	5/48/112	0.2909	0.2897	1
1	snp4174-scaffold113-2332239	ALL(NP)	G	A	33/107/66	0.5194	0.4872	0.3921
1	snp4175-scaffold113-2370293	ALL(NP)	G	A	4/54/147	0.2634	0.2567	1
1	snp4176-scaffold113-2418258	ALL(NP)	A	G	38/96/72	0.466	0.4864	0.5674
1	snp4177-scaffold113-2466907	ALL(NP)	G	A	6/51/149	0.2476	0.2591	0.5874
1	snp4178-scaffold113-2501273	ALL(NP)	A	G	11/60/135	0.2913	0.3188	0.1968
1	snp4179-scaffold113-2549580	ALL(NP)	G	A	0/9/197	0.04369	0.04273	1
1	snp4180-scaffold113-2584018	ALL(NP)	G	A	3/28/175	0.1359	0.1514	0.1438
1	snp4182-scaffold113-2651960	ALL(NP)	A	C	54/97/55	0.4709	0.5	0.4052
1	snp4183-scaffold113-2700797	ALL(NP)	G	A	20/66/120	0.3204	0.3822	0.02734
1	snp4184-scaffold113-2756331	ALL(NP)	C	A	2/38/166	0.1845	0.1831	1
1	snp4185-scaffold113-2800070	ALL(NP)	A	G	1/43/161	0.2098	0.1954	0.4787
1	snp4186-scaffold113-2860592	ALL(NP)	G	A	46/94/65	0.4585	0.4957	0.3235
1	snp4187-scaffold113-2899028	ALL(NP)	A	G	18/72/116	0.3495	0.3868	0.2055
1	snp4188-scaffold113-2941998	ALL(NP)	A	G	0/7/198	0.03415	0.03356	1
1	snp4189-scaffold113-2980742	ALL(NP)	A	G	0/15/191	0.07282	0.07016	1
1	snp24547-scaffold2495-471333	ALL(NP)	G	A	27/79/81	0.4225	0.4583	0.3375
1	snp24546-scaffold2495-439285	ALL(NP)	A	G	26/96/84	0.466	0.4604	1
1	snp24545-scaffold2495-409541	ALL(NP)	A	G	13/55/138	0.267	0.3159	0.04389
1	snp24544-scaffold2495-368457	ALL(NP)	A	G	32/99/75	0.4806	0.4782	1
1	snp24543-scaffold2495-336588	ALL(NP)	G	A	2/44/157	0.2167	0.2085	1
1	snp24542-scaffold2495-300349	ALL(NP)	G	A	2/23/181	0.1117	0.1225	0.206
1	snp24541-scaffold2495-268799	ALL(NP)	A	G	36/93/77	0.4515	0.4802	0.3867
1	snp24540-scaffold2495-231374	ALL(NP)	G	A	33/102/71	0.4951	0.483	0.7741
1	snp24538-scaffold2495-155788	ALL(NP)	G	A	24/88/94	0.4272	0.4423	0.6374
1	snp24537-scaffold2495-85440	ALL(NP)	A	G	22/84/100	0.4078	0.4283	0.5156
1	snp24536-scaffold2495-25156	ALL(NP)	G	A	11/41/154	0.199	0.2591	0.002033
1	snp12450-scaffold1474-602914	ALL(NP)	G	A	0/25/119	0.1736	0.1585	0.6003
1	snp12448-scaffold1474-483252	ALL(NP)	G	A	1/67/138	0.3252	0.2789	0.021
1	snp12447-scaffold1474-434915	ALL(NP)	A	C	19/72/106	0.3655	0.4025	0.2148
1	snp12446-scaffold1474-377203	ALL(NP)	A	G	10/92/87	0.4868	0.417	0.02401
1	snp12445-scaffold1474-348569	ALL(NP)	A	G	48/97/57	0.4802	0.499	0.5758
1	snp12444-scaffold1474-314478	ALL(NP)	A	G	1/19/186	0.09223	0.09675	0.4153
1	snp12443-scaffold1474-266951	ALL(NP)	G	A	31/94/80	0.4585	0.4714	0.7668
1	snp12442-scaffold1474-214197	ALL(NP)	0	G	0/0/201	0	0	1
1	snp12441-scaffold1474-163936	ALL(NP)	A	G	37/100/68	0.4878	0.4886	1
1	snp12440-scaffold1474-118269	ALL(NP)	A	C	20/91/95	0.4417	0.4337	0.873
1	snp12439-scaffold1474-81617	ALL(NP)	A	G	11/62/133	0.301	0.3246	0.2862
1	snp12438-scaffold1474-38346	ALL(NP)	G	A	1/18/187	0.08738	0.09237	0.3839
1	snp12437-scaffold1474-2169	ALL(NP)	G	A	21/68/117	0.3301	0.3914	0.03148
1	snp609-scaffold1017-548943	ALL(NP)	C	A	0/15/191	0.07282	0.07016	1
1	snp608-scaffold1017-503259	ALL(NP)	G	A	47/82/72	0.408	0.4923	0.01519
1	snp607-scaffold1017-471784	ALL(NP)	G	A	25/73/108	0.3544	0.4188	0.03034
1	snp606-scaffold1017-441167	ALL(NP)	G	A	35/82/82	0.4121	0.4721	0.07287
1	snp605-scaffold1017-383142	ALL(NP)	G	A	3/46/157	0.2233	0.2206	1
1	snp604-scaffold1017-348078	ALL(NP)	A	G	8/45/152	0.2195	0.2533	0.09058
1	snp603-scaffold1017-295436	ALL(NP)	G	A	6/42/158	0.2039	0.2278	0.1286
1	snp602-scaffold1017-265158	ALL(NP)	A	G	16/81/107	0.3971	0.4005	0.8627
1	snp600-scaffold1017-196135	ALL(NP)	A	G	25/87/92	0.4265	0.4461	0.5319
1	snp599-scaffold1017-155304	ALL(NP)	G	A	20/72/82	0.4138	0.4365	0.4898
1	snp598-scaffold1017-103239	ALL(NP)	G	A	2/47/157	0.2282	0.2169	0.7465
1	snp597-scaffold1017-74048	ALL(NP)	A	G	2/29/169	0.145	0.1514	0.6272
1	snp596-scaffold1017-28745	ALL(NP)	A	G	7/50/148	0.2439	0.2635	0.2882
1	snp35158-scaffold4205-266708	ALL(NP)	A	G	0/5/201	0.02427	0.02398	1
1	snp35156-scaffold4205-195575	ALL(NP)	A	C	12/47/147	0.2282	0.2853	0.006358
1	snp35155-scaffold4205-144236	ALL(NP)	A	G	10/67/84	0.4161	0.3944	0.5539
1	snp35154-scaffold4205-89499	ALL(NP)	A	G	0/9/197	0.04369	0.04273	1
1	snp35153-scaffold4205-59817	ALL(NP)	A	G	0/9/197	0.04369	0.04273	1
1	snp35152-scaffold4205-16551	ALL(NP)	G	A	1/17/188	0.08252	0.08798	0.3526
1	snp37452-scaffold456-5411884	ALL(NP)	A	G	0/13/181	0.06701	0.06477	1
1	snp37450-scaffold456-5312094	ALL(NP)	G	A	0/14/190	0.06863	0.06627	1
1	snp37449-scaffold456-5282871	ALL(NP)	A	G	0/1/205	0.004854	0.004843	1
1	snp37448-scaffold456-5245025	ALL(NP)	C	A	47/101/58	0.4903	0.4986	0.8888
1	snp37447-scaffold456-5180273	ALL(NP)	A	G	27/102/77	0.4951	0.4705	0.5534
1	snp37446-scaffold456-5142873	ALL(NP)	A	G	48/105/51	0.5147	0.4999	0.7793
1	snp37445-scaffold456-5105983	ALL(NP)	A	G	9/72/125	0.3495	0.3415	0.8401
1	snp37444-scaffold456-5058335	ALL(NP)	A	G	25/105/54	0.5707	0.4876	0.02422
1	snp37443-scaffold456-5028201	ALL(NP)	G	A	28/108/40	0.6136	0.4977	0.002511
1	snp37442-scaffold456-4995216	ALL(NP)	G	A	7/53/145	0.2585	0.2734	0.4423
1	snp37441-scaffold456-4943717	ALL(NP)	A	G	6/44/151	0.2189	0.2398	0.2338
1	snp37440-scaffold456-4887953	ALL(NP)	C	A	12/62/131	0.3024	0.3315	0.2081
1	snp37439-scaffold456-4831434	ALL(NP)	A	G	41/85/80	0.4126	0.4821	0.04287
1	snp37438-scaffold456-4790976	ALL(NP)	A	C	21/80/104	0.3902	0.418	0.3214
1	snp37437-scaffold456-4745722	ALL(NP)	A	G	40/93/71	0.4559	0.4885	0.3892
1	snp37436-scaffold456-4705543	ALL(NP)	A	G	28/109/69	0.5291	0.4802	0.191
1	snp37435-scaffold456-4666162	ALL(NP)	G	A	20/84/99	0.4138	0.4243	0.7413
1	snp37434-scaffold456-4616714	ALL(NP)	G	A	37/80/89	0.3883	0.4681	0.01693
1	snp37433-scaffold456-4587893	ALL(NP)	A	G	42/100/60	0.495	0.496	1
1	snp37432-scaffold456-4514556	ALL(NP)	A	G	4/43/136	0.235	0.2399	0.7576
1	snp37431-scaffold456-4482113	ALL(NP)	A	G	14/64/128	0.3107	0.3469	0.1574
1	snp37430-scaffold456-4428763	ALL(NP)	A	G	43/97/66	0.4709	0.4938	0.5721
1	snp37429-scaffold456-4388525	ALL(NP)	G	A	5/47/147	0.2362	0.2454	0.5643
1	snp37428-scaffold456-4332858	ALL(NP)	0	0	0/0/0	nan	nan	1
1	snp37426-scaffold456-4265695	ALL(NP)	A	G	41/96/69	0.466	0.4908	0.4792
1	snp37425-scaffold456-4210499	ALL(NP)	A	G	7/48/147	0.2376	0.2598	0.2724
1	snp37424-scaffold456-4179729	ALL(NP)	G	A	51/90/65	0.4369	0.4977	0.09248
1	snp37423-scaffold456-4142743	ALL(NP)	G	A	1/30/175	0.1456	0.1433	1
1	snp37422-scaffold456-4090797	ALL(NP)	0	A	0/0/205	0	0	1
1	snp37421-scaffold456-4033879	ALL(NP)	A	G	52/83/70	0.4049	0.4961	0.01099
1	snp37420-scaffold456-4001430	ALL(NP)	A	G	18/96/70	0.5217	0.4601	0.07989
1	snp37419-scaffold456-3966780	ALL(NP)	G	A	4/35/167	0.1699	0.187	0.2471
1	snp37418-scaffold456-3930534	ALL(NP)	A	C	35/83/87	0.4049	0.4678	0.05352
1	snp37417-scaffold456-3900850	ALL(NP)	G	A	30/92/84	0.4466	0.4656	0.5518
1	snp37416-scaffold456-3845705	ALL(NP)	G	A	15/75/116	0.3641	0.3798	0.582
1	snp37415-scaffold456-3792662	ALL(NP)	G	A	45/80/81	0.3883	0.4847	0.004205
1	snp37414-scaffold456-3763813	ALL(NP)	G	A	6/76/124	0.3689	0.3359	0.2132
1	snp37413-scaffold456-3705533	ALL(NP)	G	A	23/79/104	0.3835	0.4227	0.1884
1	snp37412-scaffold456-3650625	ALL(NP)	A	G	0/5/201	0.02427	0.02398	1
1	snp37411-scaffold456-3603203	ALL(NP)	G	A	0/8/198	0.03883	0.03808	1
1	snp37410-scaffold456-3549710	ALL(NP)	G	A	45/96/65	0.466	0.4953	0.4005
1	snp37409-scaffold456-3518863	ALL(NP)	A	C	15/79/111	0.3854	0.3904	0.8585
1	snp37407-scaffold456-3453795	ALL(NP)	A	G	6/58/142	0.2816	0.2821	1
1	snp37406-scaffold456-3421567	ALL(NP)	G	A	29/101/75	0.4927	0.4748	0.66
1	snp37405-scaffold456-3392968	ALL(NP)	G	A	0/15/191	0.07282	0.07016	1
1	snp37404-scaffold456-3357198	ALL(NP)	A	G	29/90/87	0.4369	0.4604	0.4525
1	snp37403-scaffold456-3307219	ALL(NP)	G	A	19/62/125	0.301	0.3676	0.01276
1	snp37402-scaffold456-3266742	ALL(NP)	0	G	0/0/206	0	0	1
1	snp37401-scaffold456-3236271	ALL(NP)	C	A	3/36/167	0.1748	0.1831	0.4473
1	snp37400-scaffold456-3200322	ALL(NP)	C	A	43/100/59	0.495	0.4969	1
1	snp37399-scaffold456-3168892	ALL(NP)	A	G	0/7/198	0.03415	0.03356	1
1	snp37397-scaffold456-3092915	ALL(NP)	C	A	20/82/103	0.4	0.418	0.5085
1	snp37396-scaffold456-3064385	ALL(NP)	A	G	11/53/134	0.2677	0.307	0.1007
1	snp37395-scaffold456-3033704	ALL(NP)	G	A	12/58/131	0.2886	0.3247	0.1268
1	snp37394-scaffold456-2997035	ALL(NP)	C	A	48/93/65	0.4515	0.4966	0.2069
1	snp37393-scaffold456-2951901	ALL(NP)	A	G	15/68/123	0.3301	0.3626	0.2467
1	snp37392-scaffold456-2894034	ALL(NP)	G	A	57/91/57	0.4439	0.5	0.124
1	snp37391-scaffold456-2845437	ALL(NP)	G	A	0/13/193	0.06311	0.06112	1
1	snp37390-scaffold456-2810862	ALL(NP)	A	G	36/98/51	0.5297	0.4967	0.4588
1	snp37389-scaffold456-2781912	ALL(NP)	A	G	29/87/77	0.4508	0.4691	0.645
1	snp37388-scaffold456-2751438	ALL(NP)	0	A	0/0/206	0	0	1
1	snp37387-scaffold456-2675775	ALL(NP)	G	A	9/57/140	0.2767	0.2978	0.3463
1	snp37386-scaffold456-2637440	ALL(NP)	G	A	35/93/76	0.4559	0.4798	0.4685
1	snp37385-scaffold456-2607180	ALL(NP)	G	A	16/86/92	0.4433	0.4233	0.6114
1	snp37384-scaffold456-2552464	ALL(NP)	G	A	20/67/119	0.3252	0.3845	0.02966
1	snp37383-scaffold456-2516383	ALL(NP)	A	G	2/14/190	0.06796	0.08356	0.04695
1	snp37382-scaffold456-2461472	ALL(NP)	A	G	9/66/119	0.3402	0.3392	1
1	snp37381-scaffold456-2409017	ALL(NP)	C	A	34/75/89	0.3788	0.4614	0.01349
1	snp37380-scaffold456-2366020	ALL(NP)	A	G	21/87/98	0.4223	0.4301	0.8712
1	snp37379-scaffold456-2318943	ALL(NP)	A	G	21/68/96	0.3676	0.4178	0.1128
1	snp37377-scaffold456-2232400	ALL(NP)	G	A	20/66/81	0.3952	0.4333	0.2835
1	snp37376-scaffold456-2189866	ALL(NP)	A	G	32/94/79	0.4585	0.4737	0.6592
1	snp37375-scaffold456-2140636	ALL(NP)	A	G	19/73/114	0.3544	0.3937	0.1576
1	snp37374-scaffold456-2084255	ALL(NP)	G	A	15/72/119	0.3495	0.3726	0.3546
1	snp37373-scaffold456-2042583	ALL(NP)	G	A	43/92/69	0.451	0.4919	0.2549
1	snp37372-scaffold456-2011045	ALL(NP)	A	G	10/68/128	0.3301	0.3359	0.8355
1	snp37371-scaffold456-1964934	ALL(NP)	A	G	11/61/134	0.2961	0.3217	0.277
1	snp37369-scaffold456-1892788	ALL(NP)	A	G	34/99/71	0.4853	0.4836	1
1	snp37368-scaffold456-1844171	ALL(NP)	G	A	3/19/184	0.09223	0.114	0.02808
1	snp37367-scaffold456-1788139	ALL(NP)	A	G	30/92/83	0.4488	0.4666	0.653
1	snp37365-scaffold456-1695845	ALL(NP)	G	A	42/105/57	0.5147	0.4973	0.674
1	snp37364-scaffold456-1648508	ALL(NP)	A	G	34/103/69	0.5	0.4856	0.7741
1	snp37363-scaffold456-1617144	ALL(NP)	A	G	8/62/135	0.3024	0.3081	0.8203
1	snp37362-scaffold456-1569507	ALL(NP)	A	G	8/60/137	0.2927	0.302	0.6448
1	snp37361-scaffold456-1513794	ALL(NP)	A	G	28/90/83	0.4478	0.4626	0.649
1	snp37360-scaffold456-1475316	ALL(NP)	G	A	31/79/79	0.418	0.4678	0.1612
1	snp37359-scaffold456-1427394	ALL(NP)	A	G	15/76/114	0.3707	0.3834	0.715
1	snp37358-scaffold456-1397462	ALL(NP)	G	A	45/101/60	0.4903	0.4973	0.8886
1	snp37357-scaffold456-1368747	ALL(NP)	0	A	0/0/206	0	0	1
1	snp37356-scaffold456-1334445	ALL(NP)	G	A	46/96/63	0.4683	0.4966	0.4024
1	snp37355-scaffold456-1285067	ALL(NP)	A	G	3/37/166	0.1796	0.187	0.4669
1	snp37354-scaffold456-1233951	ALL(NP)	A	G	46/90/70	0.4369	0.4932	0.1196
1	snp37353-scaffold456-1204623	ALL(NP)	G	A	16/66/124	0.3204	0.3626	0.1217
1	snp37352-scaffold456-1161291	ALL(NP)	A	G	24/81/100	0.3951	0.4313	0.2563
1	snp37351-scaffold456-1124917	ALL(NP)	A	G	7/54/145	0.2621	0.2756	0.4517
1	snp37350-scaffold456-1087687	ALL(NP)	G	A	40/92/67	0.4623	0.4908	0.4697
1	snp37348-scaffold456-998411	ALL(NP)	G	A	1/27/178	0.1311	0.1309	1
1	snp37347-scaffold456-965365	ALL(NP)	0	A	0/0/206	0	0	1
1	snp37346-scaffold456-912508	ALL(NP)	G	A	5/72/129	0.3495	0.3188	0.2713
1	snp37345-scaffold456-877802	ALL(NP)	0	G	0/0/205	0	0	1
1	snp37344-scaffold456-843897	ALL(NP)	A	G	17/87/102	0.4223	0.4149	0.8678
1	snp37343-scaffold456-804803	ALL(NP)	A	G	1/11/194	0.0534	0.06112	0.1774
1	snp37342-scaffold456-760665	ALL(NP)	A	G	33/85/88	0.4126	0.4644	0.1326
1	snp37341-scaffold456-721430	ALL(NP)	A	G	1/29/156	0.1559	0.1528	1
1	snp37340-scaffold456-690814	ALL(NP)	G	A	25/85/89	0.4271	0.4483	0.5276
1	snp37339-scaffold456-648301	ALL(NP)	A	G	11/51/144	0.2476	0.2916	0.05157
1	snp37338-scaffold456-581690	ALL(NP)	G	A	45/80/81	0.3883	0.4847	0.004205
1	snp37337-scaffold456-540557	ALL(NP)	A	G	14/60/132	0.2913	0.3359	0.06167
1	snp37336-scaffold456-510365	ALL(NP)	G	A	13/95/98	0.4612	0.4149	0.1319
1	snp37334-scaffold456-416725	ALL(NP)	A	G	6/50/150	0.2427	0.2557	0.4197
1	snp37333-scaffold456-383675	ALL(NP)	A	G	12/49/145	0.2379	0.2916	0.0142
1	snp37331-scaffold456-304750	ALL(NP)	A	G	0/11/194	0.05366	0.05222	1
1	snp37330-scaffold456-252548	ALL(NP)	0	A	0/0/206	0	0	1
1	snp37329-scaffold456-221165	ALL(NP)	G	A	56/87/63	0.4223	0.4994	0.02627
1	snp37328-scaffold456-165622	ALL(NP)	G	A	59/87/59	0.4244	0.5	0.03577
1	snp37327-scaffold456-130147	ALL(NP)	A	G	5/40/161	0.1942	0.2133	0.1908
1	snp37326-scaffold456-84672	ALL(NP)	G	A	52/101/52	0.4927	0.5	0.8889
1	snp37325-scaffold456-49160	ALL(NP)	A	G	52/95/53	0.475	0.5	0.4815
1	snp37324-scaffold456-14231	ALL(NP)	A	G	1/13/192	0.06311	0.07016	0.2322
1	snp28579-scaffold306-893870	ALL(NP)	G	A	20/85/101	0.4126	0.4227	0.7424
1	snp28578-scaffold306-859017	ALL(NP)	A	G	5/76/104	0.4108	0.3568	0.06109
1	snp28575-scaffold306-721693	ALL(NP)	A	G	14/73/119	0.3544	0.3701	0.572
1	snp28574-scaffold306-675233	ALL(NP)	A	G	4/36/166	0.1748	0.1908	0.2591
1	snp28573-scaffold306-641061	ALL(NP)	A	G	17/74/115	0.3592	0.3868	0.2856
1	snp28572-scaffold306-590080	ALL(NP)	A	C	9/43/153	0.2098	0.2533	0.02266
1	snp28570-scaffold306-513203	ALL(NP)	A	G	0/1/203	0.004902	0.00489	1
1	snp28569-scaffold306-481734	ALL(NP)	G	A	51/96/59	0.466	0.4992	0.3319
1	snp28567-scaffold306-420676	ALL(NP)	A	G	46/103/57	0.5	0.4986	1
1	snp28566-scaffold306-390300	ALL(NP)	A	G	13/83/108	0.4069	0.3916	0.7205
1	snp28565-scaffold306-301264	ALL(NP)	G	A	30/69/77	0.392	0.4643	0.05048
1	snp28562-scaffold306-170384	ALL(NP)	A	C	10/76/119	0.3707	0.3586	0.7013
1	snp28561-scaffold306-140624	ALL(NP)	G	A	12/62/130	0.3039	0.3327	0.21
1	snp28560-scaffold306-102662	ALL(NP)	G	A	37/78/77	0.4062	0.4783	0.03585
1	snp28559-scaffold306-67277	ALL(NP)	A	G	6/50/150	0.2427	0.2557	0.4197
1	snp2241-scaffold1069-462570	ALL(NP)	A	G	5/58/127	0.3053	0.2939	0.8049
1	snp2242-scaffold1069-506037	ALL(NP)	G	A	4/29/150	0.1585	0.1817	0.09135
1	snp2243-scaffold1069-562622	ALL(NP)	G	A	35/84/74	0.4352	0.4796	0.2292
1	snp2244-scaffold1069-607019	ALL(NP)	G	A	49/104/53	0.5049	0.4998	1
1	snp2245-scaffold1069-650977	ALL(NP)	G	A	43/97/62	0.4802	0.4956	0.6711
1	snp2246-scaffold1069-699694	ALL(NP)	A	G	19/97/87	0.4778	0.4439	0.3429
1	snp2247-scaffold1069-734642	ALL(NP)	G	A	5/44/156	0.2146	0.2287	0.3593
1	snp2248-scaffold1069-776387	ALL(NP)	A	G	20/101/85	0.4903	0.4502	0.2777
1	snp2249-scaffold1069-868474	ALL(NP)	0	0	0/0/0	nan	nan	1
1	snp2251-scaffold1069-951846	ALL(NP)	A	G	42/92/70	0.451	0.4906	0.255
1	snp2252-scaffold1069-999438	ALL(NP)	G	A	5/48/153	0.233	0.2419	0.5654
1	snp2253-scaffold1069-1041798	ALL(NP)	G	A	50/93/63	0.4515	0.498	0.2074
1	snp2254-scaffold1069-1074598	ALL(NP)	A	C	25/84/96	0.4098	0.44	0.3414
1	snp2255-scaffold1069-1127603	ALL(NP)	A	G	38/84/84	0.4078	0.4751	0.04119
1	snp2256-scaffold1069-1181374	ALL(NP)	A	G	4/42/153	0.2111	0.2197	0.5215
1	snp2257-scaffold1069-1215480	ALL(NP)	A	G	2/23/155	0.1278	0.1388	0.2539
1	snp2258-scaffold1069-1249995	ALL(NP)	A	C	41/73/66	0.4056	0.4904	0.02249
1	snp2259-scaffold1069-1280568	ALL(NP)	G	A	2/27/165	0.1392	0.147	0.3426
1	snp2260-scaffold1069-1337154	ALL(NP)	A	C	16/68/107	0.356	0.3865	0.2655
1	snp2261-scaffold1069-1388810	ALL(NP)	A	C	16/61/123	0.305	0.3569	0.04651
1	snp2262-scaffold1069-1422130	ALL(NP)	G	A	3/20/183	0.09709	0.1182	0.0352
1	snp2263-scaffold1069-1450732	ALL(NP)	A	G	6/59/139	0.2892	0.2875	1
1	snp2264-scaffold1069-1526686	ALL(NP)	A	C	12/69/122	0.3399	0.3532	0.5556
1	snp2265-scaffold1069-1559932	ALL(NP)	A	G	12/64/130	0.3107	0.3359	0.2988
1	snp2266-scaffold1069-1624161	ALL(NP)	G	A	6/59/139	0.2892	0.2875	1
1	snp2267-scaffold1069-1677430	ALL(NP)	A	G	27/80/60	0.479	0.4805	1
1	snp2268-scaffold1069-1722951	ALL(NP)	A	G	16/56/134	0.2718	0.3359	0.01123
1	snp2269-scaffold1069-1761680	ALL(NP)	A	G	15/59/132	0.2864	0.3387	0.03733
1	snp2270-scaffold1069-1801026	ALL(NP)	A	G	14/59/133	0.2864	0.3331	0.05721
1	snp2272-scaffold1069-1869273	ALL(NP)	A	G	49/92/65	0.4466	0.497	0.1608
1	snp2274-scaffold1069-1987396	ALL(NP)	G	A	0/14/192	0.06796	0.06565	1
1	snp2275-scaffold1069-2017849	ALL(NP)	A	G	0/38/130	0.2262	0.2006	0.1347
1	snp2276-scaffold1069-2075643	ALL(NP)	A	C	34/106/66	0.5146	0.4879	0.4775
1	snp2277-scaffold1069-2116657	ALL(NP)	G	A	36/103/67	0.5	0.4887	0.7773
1	snp2278-scaffold1069-2179528	ALL(NP)	A	C	0/14/191	0.06829	0.06596	1
1	snp2279-scaffold1069-2234213	ALL(NP)	A	G	23/81/102	0.3932	0.4265	0.2561
1	snp2280-scaffold1069-2272498	ALL(NP)	A	C	0/11/195	0.0534	0.05197	1
1	snp2281-scaffold1069-2305972	ALL(NP)	G	A	29/99/78	0.4806	0.4717	0.8827
1	snp2282-scaffold1069-2358739	ALL(NP)	A	G	11/74/121	0.3592	0.3574	1
1	snp2283-scaffold1069-2408630	ALL(NP)	A	G	32/86/88	0.4175	0.4631	0.1753
1	snp2284-scaffold1069-2439604	ALL(NP)	A	C	0/1/205	0.004854	0.004843	1
1	snp2285-scaffold1069-2468837	ALL(NP)	C	A	7/65/134	0.3155	0.31	1
1	snp2286-scaffold1069-2525871	ALL(NP)	G	A	7/54/144	0.2634	0.2767	0.4536
1	snp2287-scaffold1069-2569343	ALL(NP)	G	A	36/92/78	0.4466	0.4792	0.3824
1	snp2288-scaffold1069-2617164	ALL(NP)	A	G	21/84/101	0.4078	0.4246	0.6221
1	snp2289-scaffold1069-2655333	ALL(NP)	A	G	1/26/177	0.1275	0.1278	1
1	snp39045-scaffold495-3419	ALL(NP)	A	G	13/64/127	0.3137	0.3439	0.2216
1	snp39046-scaffold495-40241	ALL(NP)	0	A	0/0/206	0	0	1
1	snp39047-scaffold495-75642	ALL(NP)	A	G	41/97/68	0.4709	0.4914	0.5712
1	snp21794-scaffold214-98624	ALL(NP)	A	G	9/53/144	0.2573	0.2853	0.1487
1	snp21795-scaffold214-169061	ALL(NP)	A	G	13/78/115	0.3786	0.3774	1
1	snp21796-scaffold214-211846	ALL(NP)	A	G	2/22/182	0.1068	0.1182	0.1819
1	snp21797-scaffold214-271361	ALL(NP)	A	C	30/103/72	0.5024	0.479	0.5603
1	snp21798-scaffold214-304429	ALL(NP)	A	G	11/60/135	0.2913	0.3188	0.1968
1	snp21799-scaffold214-348205	ALL(NP)	G	A	9/71/125	0.3463	0.3399	1
1	snp21800-scaffold214-380078	ALL(NP)	A	C	40/114/52	0.5534	0.4983	0.1264
1	snp21801-scaffold214-415283	ALL(NP)	G	A	8/47/151	0.2282	0.2591	0.102
1	snp21802-scaffold214-467971	ALL(NP)	C	A	45/107/54	0.5194	0.499	0.6751
1	snp21803-scaffold214-540234	ALL(NP)	C	A	11/90/105	0.4369	0.3959	0.1618
1	snp21804-scaffold214-579957	ALL(NP)	G	A	30/89/85	0.4363	0.4637	0.4497
1	snp21805-scaffold214-639523	ALL(NP)	G	A	0/1/205	0.004854	0.004843	1
1	snp21806-scaffold214-723847	ALL(NP)	A	C	15/72/119	0.3495	0.3726	0.3546
1	snp21807-scaffold214-781779	ALL(NP)	A	G	9/74/122	0.361	0.3481	0.6913
1	snp21809-scaffold214-882117	ALL(NP)	G	A	5/60/140	0.2927	0.2832	0.8063
1	snp21810-scaffold214-913729	ALL(NP)	A	C	11/49/146	0.2379	0.2853	0.0249
1	snp21811-scaffold214-963329	ALL(NP)	A	G	38/95/41	0.546	0.4999	0.288
1	snp21812-scaffold214-999518	ALL(NP)	G	A	37/92/75	0.451	0.4827	0.3839
1	snp21813-scaffold214-1039107	ALL(NP)	A	G	1/38/167	0.1845	0.1753	0.7002
1	snp21814-scaffold214-1081962	ALL(NP)	A	G	10/55/128	0.285	0.3131	0.2469
1	snp21815-scaffold214-1121225	ALL(NP)	G	A	17/83/102	0.4109	0.4115	1
1	snp21816-scaffold214-1153538	ALL(NP)	G	A	2/29/175	0.1408	0.1474	0.6232
1	snp21817-scaffold214-1194720	ALL(NP)	G	A	28/103/75	0.5	0.474	0.4659
1	snp21818-scaffold214-1225973	ALL(NP)	A	G	28/100/78	0.4854	0.4705	0.767
1	snp21819-scaffold214-1296363	ALL(NP)	G	A	0/3/203	0.01456	0.01446	1
1	snp21820-scaffold214-1337004	ALL(NP)	G	A	0/25/179	0.1225	0.115	1
1	snp21821-scaffold214-1405257	ALL(NP)	A	G	54/95/56	0.4634	0.5	0.3279
1	snp21822-scaffold214-1448059	ALL(NP)	G	A	37/91/78	0.4417	0.4802	0.2483
1	snp21823-scaffold214-1482455	ALL(NP)	G	A	44/89/73	0.432	0.4901	0.08934
1	snp21824-scaffold214-1526018	ALL(NP)	G	A	5/45/155	0.2195	0.2323	0.3753
1	snp21825-scaffold214-1559951	ALL(NP)	G	A	48/101/56	0.4927	0.4992	0.8888
1	snp21826-scaffold214-1591369	ALL(NP)	A	C	35/93/78	0.4515	0.4782	0.466
1	snp21827-scaffold214-1621747	ALL(NP)	G	A	56/91/59	0.4417	0.4999	0.09569
1	snp21828-scaffold214-1654439	ALL(NP)	A	G	16/62/128	0.301	0.3522	0.04614
1	snp21829-scaffold214-1712440	ALL(NP)	A	G	20/71/115	0.3447	0.3937	0.07736
1	snp21830-scaffold214-1770628	ALL(NP)	G	A	29/95/82	0.4612	0.4669	0.8816
1	snp21831-scaffold214-1805848	ALL(NP)	G	A	0/1/204	0.004878	0.004866	1
1	snp21832-scaffold214-1862087	ALL(NP)	G	A	5/59/142	0.2864	0.2789	1
1	snp21833-scaffold214-1890951	ALL(NP)	0	A	0/0/204	0	0	1
1	snp21834-scaffold214-1939900	ALL(NP)	G	A	38/82/86	0.3981	0.4729	0.02676
1	snp21683-scaffold2121-3990	ALL(NP)	A	G	1/26/169	0.1327	0.1327	1
1	snp21684-scaffold2121-33359	ALL(NP)	C	A	21/85/100	0.4126	0.4265	0.6265
1	snp21685-scaffold2121-77338	ALL(NP)	G	A	11/78/107	0.398	0.38	0.5773
1	snp21686-scaffold2121-111802	ALL(NP)	G	A	8/45/152	0.2195	0.2533	0.09058
1	snp21687-scaffold2121-161328	ALL(NP)	A	G	0/1/205	0.004854	0.004843	1
1	snp21688-scaffold2121-220908	ALL(NP)	G	A	40/100/66	0.4854	0.492	0.8875
1	snp21689-scaffold2121-288688	ALL(NP)	G	A	9/50/146	0.2439	0.2767	0.1239
1	snp21690-scaffold2121-333490	ALL(NP)	A	G	1/10/195	0.04854	0.05656	0.152
1	snp21691-scaffold2121-364497	ALL(NP)	A	G	50/104/52	0.5049	0.5	1
1	snp21692-scaffold2121-409334	ALL(NP)	0	A	0/0/201	0	0	1
1	snp21693-scaffold2121-451250	ALL(NP)	A	G	2/30/174	0.1456	0.1514	0.6324
1	snp21694-scaffold2121-491368	ALL(NP)	G	A	6/52/148	0.2524	0.2624	0.594
1	snp21695-scaffold2121-544159	ALL(NP)	G	A	2/16/179	0.08122	0.09637	0.07678
1	snp21696-scaffold2121-602504	ALL(NP)	A	G	34/101/71	0.4903	0.4839	0.8865
1	snp21697-scaffold2121-649938	ALL(NP)	A	G	51/100/55	0.4854	0.4998	0.6774
1	snp21698-scaffold2121-711964	ALL(NP)	A	G	7/62/137	0.301	0.3009	1
1	snp21699-scaffold2121-742312	ALL(NP)	G	A	24/93/89	0.4515	0.4502	1
1	snp21700-scaffold2121-773915	ALL(NP)	G	A	35/84/86	0.4098	0.4691	0.07432
1	snp48245-scaffold682-3672712	ALL(NP)	A	G	32/110/64	0.534	0.4879	0.2007
1	snp48244-scaffold682-3644020	ALL(NP)	A	C	50/85/70	0.4146	0.4952	0.02369
1	snp48243-scaffold682-3581621	ALL(NP)	G	A	50/85/71	0.4126	0.4948	0.01706
1	snp48242-scaffold682-3497796	ALL(NP)	A	G	37/96/62	0.4923	0.4918	1
1	snp48241-scaffold682-3448717	ALL(NP)	G	A	6/36/164	0.1748	0.2059	0.03841
1	snp48240-scaffold682-3403066	ALL(NP)	0	A	0/0/206	0	0	1
1	snp48239-scaffold682-3364274	ALL(NP)	A	G	1/12/183	0.06122	0.06888	0.2137
1	snp48238-scaffold682-3312184	ALL(NP)	G	A	0/1/202	0.004926	0.004914	1
1	snp48236-scaffold682-3242094	ALL(NP)	A	G	0/12/194	0.05825	0.05656	1
1	snp48234-scaffold682-3135707	ALL(NP)	A	G	45/99/61	0.4829	0.497	0.6753
1	snp48233-scaffold682-3104041	ALL(NP)	A	G	43/96/65	0.4706	0.4942	0.482
1	snp48232-scaffold682-3075501	ALL(NP)	C	A	41/101/64	0.4903	0.4938	1
1	snp48231-scaffold682-3041669	ALL(NP)	G	A	24/68/95	0.3636	0.4279	0.04109
1	snp48230-scaffold682-3006360	ALL(NP)	G	A	18/89/99	0.432	0.4227	0.8692
1	snp48229-scaffold682-2946248	ALL(NP)	A	G	14/95/97	0.4612	0.4188	0.1837
1	snp48228-scaffold682-2907245	ALL(NP)	A	C	15/95/94	0.4657	0.425	0.192
1	snp48227-scaffold682-2876671	ALL(NP)	G	A	33/75/41	0.5034	0.4986	1
1	snp48226-scaffold682-2824931	ALL(NP)	A	G	23/81/102	0.3932	0.4265	0.2561
1	snp48225-scaffold682-2777676	ALL(NP)	0	G	0/0/206	0	0	1
1	snp48224-scaffold682-2748488	ALL(NP)	0	G	0/0/206	0	0	1
1	snp48223-scaffold682-2705080	ALL(NP)	0	G	0/0/206	0	0	1
1	snp48222-scaffold682-2672017	ALL(NP)	0	A	0/0/206	0	0	1
1	snp48221-scaffold682-2624942	ALL(NP)	G	A	0/14/158	0.0814	0.07808	1
1	snp48220-scaffold682-2573607	ALL(NP)	G	A	21/67/118	0.3252	0.3891	0.0201
1	snp48219-scaffold682-2535342	ALL(NP)	0	A	0/0/206	0	0	1
1	snp48218-scaffold682-2498698	ALL(NP)	A	G	16/86/98	0.43	0.416	0.7346
1	snp48216-scaffold682-2399417	ALL(NP)	A	G	11/64/128	0.3153	0.3339	0.4047
1	snp48215-scaffold682-2326080	ALL(NP)	C	A	36/98/71	0.478	0.4854	0.8856
1	snp48214-scaffold682-2287345	ALL(NP)	A	G	36/99/70	0.4829	0.4862	1
1	snp48213-scaffold682-2227026	ALL(NP)	G	A	11/56/139	0.2718	0.307	0.1106
1	snp48212-scaffold682-2184505	ALL(NP)	A	G	9/53/144	0.2573	0.2853	0.1487
1	snp48210-scaffold682-2118449	ALL(NP)	G	A	37/96/72	0.4683	0.4854	0.6659
1	snp48209-scaffold682-2054228	ALL(NP)	0	A	0/0/206	0	0	1
1	snp48208-scaffold682-2021606	ALL(NP)	G	A	19/86/101	0.4175	0.4208	0.8699
1	snp48207-scaffold682-1973071	ALL(NP)	A	G	27/91/88	0.4417	0.4562	0.6484
1	snp48206-scaffold682-1939800	ALL(NP)	0	0	0/0/0	nan	nan	1
1	snp48205-scaffold682-1901072	ALL(NP)	A	G	38/95/73	0.4612	0.4856	0.4749
1	snp48204-scaffold682-1868052	ALL(NP)	A	G	38/95/73	0.4612	0.4856	0.4749
1	snp48203-scaffold682-1837929	ALL(NP)	A	C	27/90/85	0.4455	0.4588	0.7588
1	snp48202-scaffold682-1804941	ALL(NP)	G	A	42/91/66	0.4573	0.4927	0.3156
1	snp48201-scaffold682-1766067	ALL(NP)	G	A	15/66/125	0.3204	0.3574	0.1699
1	snp48200-scaffold682-1736590	ALL(NP)	0	0	0/0/0	nan	nan	1
1	snp48198-scaffold682-1656192	ALL(NP)	G	A	32/94/77	0.4631	0.4754	0.7677
1	snp48197-scaffold682-1626541	ALL(NP)	A	C	28/93/85	0.4515	0.4617	0.7634
1	snp48196-scaffold682-1591974	ALL(NP)	A	G	0/29/173	0.1436	0.1333	0.6047
1	snp48195-scaffold682-1542745	ALL(NP)	G	A	30/89/86	0.4341	0.4627	0.3684
1	snp48194-scaffold682-1511208	ALL(NP)	A	G	33/93/69	0.4769	0.483	0.8824
1	snp48193-scaffold682-1468277	ALL(NP)	A	C	14/58/134	0.2816	0.3303	0.03608
1	snp48192-scaffold682-1437617	ALL(NP)	A	G	10/36/155	0.1791	0.2398	0.001181
1	snp48191-scaffold682-1406589	ALL(NP)	A	G	25/86/95	0.4175	0.4423	0.432
1	snp48190-scaffold682-1353530	ALL(NP)	G	A	41/90/75	0.4369	0.4864	0.1525
1	snp48189-scaffold682-1305290	ALL(NP)	A	G	41/90/75	0.4369	0.4864	0.1525
1	snp48187-scaffold682-1236003	ALL(NP)	G	A	9/39/158	0.1893	0.2384	0.006075
1	snp48186-scaffold682-1197641	ALL(NP)	G	A	36/105/65	0.5097	0.4901	0.6696
1	snp48185-scaffold682-1158036	ALL(NP)	A	C	47/105/53	0.5122	0.4996	0.7805
1	snp48184-scaffold682-1116652	ALL(NP)	A	G	10/63/133	0.3058	0.3217	0.5146
1	snp48183-scaffold682-1080280	ALL(NP)	G	A	22/85/96	0.4187	0.4336	0.6286
1	snp48182-scaffold682-1048244	ALL(NP)	G	A	60/84/62	0.4078	0.5	0.008224
1	snp48181-scaffold682-1019438	ALL(NP)	A	G	26/95/84	0.4634	0.46	1
1	snp48180-scaffold682-980196	ALL(NP)	G	A	54/96/56	0.466	0.5	0.3314
1	snp48179-scaffold682-925986	ALL(NP)	A	G	13/56/137	0.2718	0.3188	0.04636
1	snp48178-scaffold682-895865	ALL(NP)	A	G	12/73/121	0.3544	0.36	0.8466
1	snp48177-scaffold682-845390	ALL(NP)	A	G	30/83/93	0.4029	0.4532	0.1238
1	snp48174-scaffold682-733639	ALL(NP)	A	G	18/95/93	0.4612	0.4337	0.4237
1	snp48173-scaffold682-689622	ALL(NP)	G	A	3/33/170	0.1602	0.1714	0.4
1	snp48172-scaffold682-626656	ALL(NP)	A	G	38/83/77	0.4192	0.4806	0.07637
1	snp48171-scaffold682-595023	ALL(NP)	C	A	5/44/145	0.2268	0.2396	0.3829
1	snp48170-scaffold682-554522	ALL(NP)	G	A	48/99/59	0.4806	0.4986	0.6748
1	snp48169-scaffold682-512529	ALL(NP)	0	G	0/0/206	0	0	1
1	snp48168-scaffold682-474324	ALL(NP)	A	G	7/63/135	0.3073	0.3051	1
1	snp48166-scaffold682-413530	ALL(NP)	G	A	11/74/121	0.3592	0.3574	1
1	snp48165-scaffold682-377425	ALL(NP)	G	A	2/25/179	0.1214	0.1309	0.2582
1	snp48164-scaffold682-323213	ALL(NP)	A	G	0/16/190	0.07767	0.07465	1
1	snp48163-scaffold682-291975	ALL(NP)	A	G	18/79/108	0.3854	0.4036	0.493
1	snp48162-scaffold682-231884	ALL(NP)	G	A	33/99/74	0.4806	0.4802	1
1	snp48161-scaffold682-202731	ALL(NP)	G	A	0/8/197	0.03902	0.03826	1
1	snp48160-scaffold682-150704	ALL(NP)	G	A	0/6/200	0.02913	0.0287	1
1	snp48159-scaffold682-120957	ALL(NP)	A	G	0/7/199	0.03398	0.0334	1
1	snp48158-scaffold682-88138	ALL(NP)	A	G	0/9/197	0.04369	0.04273	1
1	snp48157-scaffold682-56082	ALL(NP)	G	A	9/41/156	0.199	0.2454	0.01808
1	snp48156-scaffold682-4261	ALL(NP)	G	A	19/91/96	0.4417	0.4301	0.7486
1	snp37621-scaffold462-3192	ALL(NP)	G	A	23/99/84	0.4806	0.4562	0.5411
1	snp37622-scaffold462-49400	ALL(NP)	A	G	1/22/182	0.1073	0.1102	0.5106
1	snp37623-scaffold462-91919	ALL(NP)	A	G	50/96/59	0.4683	0.499	0.4015
1	snp37624-scaffold462-146894	ALL(NP)	A	G	15/58/133	0.2816	0.3359	0.02273
1	snp37625-scaffold462-177841	ALL(NP)	A	G	0/10/196	0.04854	0.04737	1
1	snp37626-scaffold462-209958	ALL(NP)	A	G	0/10/196	0.04854	0.04737	1
1	snp37627-scaffold462-241406	ALL(NP)	G	A	3/25/178	0.1214	0.1392	0.09127
1	snp36345-scaffold435-3913177	ALL(NP)	G	A	35/92/75	0.4554	0.4804	0.4657
1	snp36344-scaffold435-3881116	ALL(NP)	G	A	51/102/52	0.4976	0.5	1
1	snp36343-scaffold435-3848031	ALL(NP)	G	A	28/92/80	0.46	0.4662	0.8796
1	snp36341-scaffold435-3753642	ALL(NP)	A	C	13/85/83	0.4696	0.4252	0.2201
1	snp36340-scaffold435-3655083	ALL(NP)	G	A	49/97/60	0.4709	0.4986	0.4843
1	snp36339-scaffold435-3624392	ALL(NP)	G	A	34/76/93	0.3744	0.4578	0.009475
1	snp36338-scaffold435-3595846	ALL(NP)	G	A	1/23/182	0.1117	0.114	0.5392
1	snp36337-scaffold435-3522498	ALL(NP)	A	G	15/63/109	0.3369	0.3737	0.1741
1	snp36336-scaffold435-3490645	ALL(NP)	A	G	6/32/161	0.1608	0.1967	0.01876
1	snp36335-scaffold435-3456485	ALL(NP)	G	A	5/22/178	0.1073	0.1439	0.003391
1	snp36334-scaffold435-3385795	ALL(NP)	A	G	2/25/56	0.3012	0.2884	1
1	snp36333-scaffold435-3356621	ALL(NP)	G	A	17/81/107	0.3951	0.4036	0.7318
1	snp36332-scaffold435-3312433	ALL(NP)	G	A	31/97/77	0.4732	0.4748	1
1	snp36330-scaffold435-3217696	ALL(NP)	A	G	42/88/76	0.4272	0.4864	0.0859
1	snp36329-scaffold435-3185312	ALL(NP)	G	A	24/82/100	0.3981	0.4319	0.2609
1	snp36328-scaffold435-3155489	ALL(NP)	G	A	35/102/69	0.4951	0.4864	0.8862
1	snp36327-scaffold435-3120299	ALL(NP)	A	G	33/114/59	0.5534	0.492	0.08977
1	snp36326-scaffold435-3071866	ALL(NP)	A	C	12/69/125	0.335	0.3495	0.5509
1	snp36325-scaffold435-3030237	ALL(NP)	A	G	20/94/56	0.5529	0.4776	0.05364
1	snp36324-scaffold435-2984633	ALL(NP)	A	C	42/90/71	0.4433	0.4898	0.1969
1	snp36323-scaffold435-2937970	ALL(NP)	G	A	17/64/124	0.3122	0.3638	0.05309
1	snp36322-scaffold435-2896174	ALL(NP)	A	G	25/84/97	0.4078	0.4389	0.3404
1	snp36321-scaffold435-2861350	ALL(NP)	A	C	5/59/142	0.2864	0.2789	1
1	snp36320-scaffold435-2824165	ALL(NP)	G	A	10/65/125	0.325	0.3347	0.6738
1	snp36319-scaffold435-2778300	ALL(NP)	A	G	0/10/196	0.04854	0.04737	1
1	snp36318-scaffold435-2743102	ALL(NP)	A	G	57/90/59	0.4369	0.5	0.07101
1	snp36317-scaffold435-2684795	ALL(NP)	A	C	1/37/168	0.1796	0.1714	1
1	snp36316-scaffold435-2616580	ALL(NP)	G	A	4/42/154	0.21	0.2188	0.5198
1	snp36315-scaffold435-2578115	ALL(NP)	G	A	1/47/158	0.2282	0.2096	0.321
1	snp36314-scaffold435-2543722	ALL(NP)	A	G	26/102/76	0.5	0.47	0.4559
1	snp36313-scaffold435-2508406	ALL(NP)	G	A	5/48/153	0.233	0.2419	0.5654
1	snp36312-scaffold435-2452455	ALL(NP)	G	A	9/86/111	0.4175	0.3774	0.1942
1	snp36311-scaffold435-2421046	ALL(NP)	G	A	0/2/202	0.009804	0.009756	1
1	snp36310-scaffold435-2354120	ALL(NP)	0	0	0/0/0	nan	nan	1
1	snp36309-scaffold435-2298634	ALL(NP)	A	G	27/74/102	0.3645	0.4318	0.03367
1	snp36308-scaffold435-2249378	ALL(NP)	A	G	1/18/187	0.08738	0.09237	0.3839
1	snp36307-scaffold435-2211829	ALL(NP)	A	C	19/53/129	0.2637	0.3503	0.0009448
1	snp36306-scaffold435-2160907	ALL(NP)	A	G	0/2/204	0.009709	0.009662	1
1	snp36305-scaffold435-2096019	ALL(NP)	A	G	15/81/105	0.403	0.3998	1
1	snp36304-scaffold435-2045058	ALL(NP)	G	A	43/87/76	0.4223	0.4872	0.06276
1	snp36303-scaffold435-2012276	ALL(NP)	G	A	26/82/98	0.3981	0.4389	0.2035
1	snp36302-scaffold435-1967666	ALL(NP)	G	A	3/27/175	0.1317	0.148	0.126
1	snp36301-scaffold435-1938166	ALL(NP)	G	A	29/98/79	0.4757	0.4705	1
1	snp36300-scaffold435-1887694	ALL(NP)	G	A	18/77/111	0.3738	0.3981	0.3833
1	snp36299-scaffold435-1852357	ALL(NP)	A	G	45/103/58	0.5	0.498	1
1	snp36298-scaffold435-1811225	ALL(NP)	A	G	35/87/84	0.4223	0.4717	0.1402
1	snp36297-scaffold435-1770533	ALL(NP)	G	A	1/20/185	0.09709	0.1011	0.4467
1	snp36296-scaffold435-1724189	ALL(NP)	G	A	19/84/92	0.4308	0.4299	1
1	snp36295-scaffold435-1695548	ALL(NP)	A	G	9/51/146	0.2476	0.2789	0.1292
1	snp36294-scaffold435-1664839	ALL(NP)	A	G	12/84/100	0.4286	0.3992	0.3724
1	snp36292-scaffold435-1591506	ALL(NP)	G	A	3/23/178	0.1127	0.1321	0.066
1	snp36291-scaffold435-1561674	ALL(NP)	G	A	18/26/126	0.1529	0.2982	1.128e-08
1	snp36290-scaffold435-1532052	ALL(NP)	G	A	4/32/170	0.1553	0.1753	0.1046
1	snp36289-scaffold435-1483570	ALL(NP)	G	A	34/82/87	0.4039	0.4659	0.06989
1	snp36288-scaffold435-1448110	ALL(NP)	G	A	51/94/59	0.4608	0.4992	0.2651
1	snp36287-scaffold435-1410068	ALL(NP)	C	A	38/90/78	0.4369	0.4811	0.1935
1	snp36286-scaffold435-1380639	ALL(NP)	G	A	36/93/76	0.4537	0.481	0.4674
1	snp36285-scaffold435-1310291	ALL(NP)	G	A	18/74/114	0.3592	0.3914	0.2839
1	snp36284-scaffold435-1276947	ALL(NP)	A	G	43/84/51	0.4719	0.499	0.4565
1	snp36283-scaffold435-1234335	ALL(NP)	A	G	2/19/185	0.09223	0.1054	0.119
1	snp36281-scaffold435-1124054	ALL(NP)	A	G	26/80/99	0.3902	0.4366	0.149
1	snp36280-scaffold435-1091169	ALL(NP)	A	G	13/61/132	0.2961	0.3331	0.14
1	snp36279-scaffold435-1057460	ALL(NP)	G	A	6/59/141	0.2864	0.2853	1
1	snp36278-scaffold435-997259	ALL(NP)	C	A	14/79/113	0.3835	0.3845	1
1	snp36277-scaffold435-964120	ALL(NP)	A	G	13/81/112	0.3932	0.3845	0.8569
1	snp36276-scaffold435-924598	ALL(NP)	G	A	3/51/152	0.2476	0.2384	0.7732
1	snp36275-scaffold435-887698	ALL(NP)	A	C	5/34/167	0.165	0.1908	0.06159
1	snp36274-scaffold435-824683	ALL(NP)	A	G	39/98/68	0.478	0.49	0.7756
1	snp36273-scaffold435-778554	ALL(NP)	A	G	3/31/172	0.1505	0.1635	0.2109
1	snp36272-scaffold435-745685	ALL(NP)	G	A	1/33/172	0.1602	0.1555	1
1	snp36271-scaffold435-678113	ALL(NP)	G	A	33/95/78	0.4612	0.4761	0.6617
1	snp36270-scaffold435-641272	ALL(NP)	0	0	0/0/0	nan	nan	1
1	snp36269-scaffold435-592399	ALL(NP)	G	A	2/35/169	0.1699	0.1714	0.6978
1	snp36268-scaffold435-561994	ALL(NP)	C	A	18/87/101	0.4223	0.4188	1
1	snp36267-scaffold435-498787	ALL(NP)	A	G	12/81/112	0.3951	0.381	0.7146
1	snp36266-scaffold435-462459	ALL(NP)	A	G	13/75/118	0.3641	0.3701	0.8506
1	snp36265-scaffold435-422896	ALL(NP)	C	A	39/68/84	0.356	0.4722	0.0007286
1	snp36264-scaffold435-385208	ALL(NP)	C	A	13/62/131	0.301	0.3359	0.1458
1	snp36263-scaffold435-342281	ALL(NP)	A	G	37/100/69	0.4854	0.4879	1
1	snp36262-scaffold435-312771	ALL(NP)	A	G	37/96/73	0.466	0.4847	0.568
1	snp36261-scaffold435-279469	ALL(NP)	G	A	38/89/79	0.432	0.4802	0.1489
1	snp36260-scaffold435-227736	ALL(NP)	G	A	48/75/67	0.3947	0.495	0.005402
1	snp36259-scaffold435-171864	ALL(NP)	A	G	13/66/123	0.3267	0.3517	0.3181
1	snp36258-scaffold435-138438	ALL(NP)	A	G	0/35/171	0.1699	0.1555	0.3709
1	snp36257-scaffold435-79188	ALL(NP)	G	A	43/85/78	0.4126	0.4856	0.0318
1	snp36256-scaffold435-47774	ALL(NP)	0	G	0/0/206	0	0	1
1	snp40497-scaffold519-4753	ALL(NP)	C	A	6/28/151	0.1514	0.1928	0.009566
1	snp40498-scaffold519-41547	ALL(NP)	G	A	8/73/123	0.3578	0.3411	0.6805
1	snp40499-scaffold519-84254	ALL(NP)	A	G	43/100/61	0.4902	0.4961	0.888
1	snp40500-scaffold519-129509	ALL(NP)	A	G	15/92/99	0.4466	0.4169	0.4026
1	snp40501-scaffold519-159268	ALL(NP)	G	A	6/37/162	0.1805	0.2105	0.0478
1	snp40502-scaffold519-206654	ALL(NP)	G	A	6/43/153	0.2129	0.2352	0.2225
1	snp40503-scaffold519-235609	ALL(NP)	C	A	30/100/76	0.4854	0.4751	0.8833
1	snp40504-scaffold519-272372	ALL(NP)	G	A	12/76/116	0.3725	0.37	1
1	snp40505-scaffold519-327438	ALL(NP)	G	A	14/89/95	0.4495	0.4163	0.3084
1	snp40506-scaffold519-362012	ALL(NP)	A	G	17/71/118	0.3447	0.3798	0.1987
1	snp40507-scaffold519-390745	ALL(NP)	A	G	42/97/66	0.4732	0.4931	0.5723
1	snp40508-scaffold519-428138	ALL(NP)	G	A	16/86/91	0.4456	0.4245	0.6108
1	snp40510-scaffold519-525822	ALL(NP)	A	G	29/70/83	0.3846	0.456	0.03533
1	snp40511-scaffold519-580463	ALL(NP)	G	A	30/88/84	0.4356	0.4643	0.3672
1	snp40512-scaffold519-642765	ALL(NP)	A	C	35/91/80	0.4417	0.4761	0.3071
1	snp40513-scaffold519-681487	ALL(NP)	A	G	38/97/71	0.4709	0.4872	0.668
1	snp40514-scaffold519-738890	ALL(NP)	C	A	32/96/78	0.466	0.4751	0.7708
1	snp40515-scaffold519-795200	ALL(NP)	A	G	1/34/171	0.165	0.1595	1
1	snp40516-scaffold519-826580	ALL(NP)	0	A	0/0/206	0	0	1
1	snp40517-scaffold519-881449	ALL(NP)	G	A	19/73/114	0.3544	0.3937	0.1576
1	snp40519-scaffold519-952455	ALL(NP)	A	G	0/1/205	0.004854	0.004843	1
1	snp40520-scaffold519-982723	ALL(NP)	A	G	20/86/100	0.4175	0.4246	0.8695
1	snp40521-scaffold519-1028126	ALL(NP)	A	G	31/90/80	0.4478	0.4703	0.5482
1	snp40522-scaffold519-1077017	ALL(NP)	G	A	8/54/144	0.2621	0.2821	0.3216
1	snp40524-scaffold519-1193859	ALL(NP)	A	G	43/84/79	0.4078	0.4847	0.02216
1	snp40526-scaffold519-1264937	ALL(NP)	C	A	15/52/135	0.2574	0.3235	0.007545
1	snp40528-scaffold519-1333499	ALL(NP)	G	A	1/19/186	0.09223	0.09675	0.4153
1	snp40530-scaffold519-1439690	ALL(NP)	A	G	3/56/147	0.2718	0.2557	0.5832
1	snp40531-scaffold519-1471110	ALL(NP)	G	A	27/99/80	0.4806	0.4669	0.7657
1	snp40532-scaffold519-1512011	ALL(NP)	A	G	19/94/93	0.4563	0.4355	0.6308
1	snp40533-scaffold519-1543758	ALL(NP)	G	A	4/58/144	0.2816	0.2691	0.6135
1	snp40534-scaffold519-1594047	ALL(NP)	G	A	2/23/181	0.1117	0.1225	0.206
1	snp40535-scaffold519-1630440	ALL(NP)	G	A	6/60/139	0.2927	0.2895	1
1	snp40536-scaffold519-1662551	ALL(NP)	A	G	1/15/190	0.07282	0.07912	0.291
1	snp40537-scaffold519-1710949	ALL(NP)	A	G	3/23/180	0.1117	0.1309	0.0644
1	snp40538-scaffold519-1751364	ALL(NP)	A	G	20/82/99	0.408	0.4228	0.6183
1	snp40540-scaffold519-1834371	ALL(NP)	A	G	30/93/82	0.4537	0.4678	0.6562
1	snp40541-scaffold519-1885795	ALL(NP)	A	G	35/95/76	0.4612	0.4802	0.5639
1	snp40542-scaffold519-1941005	ALL(NP)	G	A	8/57/132	0.2893	0.3019	0.6351
1	snp40543-scaffold519-2003544	ALL(NP)	G	A	13/58/135	0.2816	0.3246	0.08249
1	snp40544-scaffold519-2054400	ALL(NP)	G	A	16/95/83	0.4897	0.4404	0.1435
1	snp40545-scaffold519-2089084	ALL(NP)	A	G	0/18/169	0.09626	0.09162	1
1	snp40546-scaffold519-2119604	ALL(NP)	A	G	0/2/204	0.009709	0.009662	1
1	snp40547-scaffold519-2161197	ALL(NP)	A	G	2/46/157	0.2244	0.2142	0.7453
1	snp40548-scaffold519-2193109	ALL(NP)	G	A	22/90/92	0.4412	0.4411	1
1	snp40549-scaffold519-2256978	ALL(NP)	A	G	18/73/115	0.3544	0.3891	0.2104
1	snp40550-scaffold519-2309106	ALL(NP)	G	A	36/86/82	0.4216	0.4746	0.1071
1	snp40551-scaffold519-2337959	ALL(NP)	A	G	43/96/60	0.4824	0.4964	0.671
1	snp40552-scaffold519-2386181	ALL(NP)	A	G	2/27/172	0.1343	0.1423	0.326
1	snp40553-scaffold519-2429702	ALL(NP)	A	G	33/99/74	0.4806	0.4802	1
1	snp40554-scaffold519-2467428	ALL(NP)	G	A	33/76/82	0.3979	0.4671	0.04406
1	snp40555-scaffold519-2527562	ALL(NP)	0	A	0/0/206	0	0	1
1	snp40556-scaffold519-2556183	ALL(NP)	A	G	3/28/175	0.1359	0.1514	0.1438
1	snp40557-scaffold519-2601256	ALL(NP)	A	G	8/73/124	0.3561	0.3399	0.6803
1	snp40558-scaffold519-2649231	ALL(NP)	A	G	32/87/87	0.4223	0.4644	0.2291
1	snp40559-scaffold519-2695685	ALL(NP)	G	A	30/94/79	0.4631	0.4709	0.8814
1	snp40561-scaffold519-2784733	ALL(NP)	A	G	11/58/137	0.2816	0.3129	0.1782
1	snp40562-scaffold519-2850421	ALL(NP)	A	G	3/35/168	0.1699	0.1792	0.4294
1	snp40563-scaffold519-2879144	ALL(NP)	G	A	55/84/67	0.4078	0.4983	0.01156
1	snp40564-scaffold519-2914341	ALL(NP)	G	A	8/52/146	0.2524	0.2756	0.2115
1	snp40565-scaffold519-2956724	ALL(NP)	A	C	1/13/192	0.06311	0.07016	0.2322
1	snp40566-scaffold519-2998202	ALL(NP)	G	A	11/51/130	0.2656	0.3079	0.0612
1	snp40567-scaffold519-3033335	ALL(NP)	A	G	0/2/202	0.009804	0.009756	1
1	snp40568-scaffold519-3085068	ALL(NP)	A	G	0/16/190	0.07767	0.07465	1
1	snp40569-scaffold519-3145415	ALL(NP)	A	G	36/102/68	0.4951	0.4879	0.8871
1	snp40570-scaffold519-3205176	ALL(NP)	G	A	1/36/169	0.1748	0.1675	1
1	snp40571-scaffold519-3270614	ALL(NP)	G	A	59/85/62	0.4126	0.4999	0.01232
1	snp40572-scaffold519-3326486	ALL(NP)	C	A	21/102/81	0.5	0.4567	0.2202
1	snp40573-scaffold519-3356010	ALL(NP)	G	A	56/89/61	0.432	0.4997	0.05187
1	snp40574-scaffold519-3401038	ALL(NP)	C	A	46/89/71	0.432	0.4926	0.08921
1	snp40577-scaffold519-3516089	ALL(NP)	A	G	0/5/201	0.02427	0.02398	1
1	snp40578-scaffold519-3551827	ALL(NP)	G	A	44/101/61	0.4903	0.4966	0.8885
1	snp40579-scaffold519-3603075	ALL(NP)	A	G	40/103/63	0.5	0.4938	0.8887
1	snp40580-scaffold519-3639736	ALL(NP)	0	A	0/0/206	0	0	1
1	snp40581-scaffold519-3673116	ALL(NP)	A	G	30/87/88	0.4244	0.46	0.288
1	snp40582-scaffold519-3720484	ALL(NP)	G	A	0/17/189	0.08252	0.07912	1
1	snp40583-scaffold519-3769293	ALL(NP)	G	A	60/71/70	0.3532	0.4988	3.728e-05
1	snp13275-scaffold1510-59490	ALL(NP)	A	G	33/95/78	0.4612	0.4761	0.6617
1	snp13276-scaffold1510-96586	ALL(NP)	C	A	25/81/100	0.3932	0.4337	0.1983
1	snp13277-scaffold1510-127503	ALL(NP)	G	A	10/51/144	0.2488	0.2864	0.08276
1	snp13278-scaffold1510-179897	ALL(NP)	A	G	33/116/57	0.5631	0.4932	0.04898
1	snp13279-scaffold1510-227678	ALL(NP)	A	G	5/56/144	0.2732	0.2701	1
1	snp13280-scaffold1510-271508	ALL(NP)	G	A	34/97/75	0.4709	0.4802	0.773
1	snp13281-scaffold1510-303462	ALL(NP)	C	A	17/88/101	0.4272	0.4169	0.8672
1	snp13282-scaffold1510-338458	ALL(NP)	G	A	38/96/67	0.4776	0.4896	0.7733
1	snp13283-scaffold1510-381185	ALL(NP)	0	A	0/0/206	0	0	1
1	snp13284-scaffold1510-446098	ALL(NP)	C	A	25/85/94	0.4167	0.4428	0.4292
1	snp13285-scaffold1510-495524	ALL(NP)	A	C	32/93/81	0.4515	0.4717	0.5555
1	snp13286-scaffold1510-542912	ALL(NP)	A	G	1/37/168	0.1796	0.1714	1
1	snp13287-scaffold1510-580261	ALL(NP)	A	G	2/42/162	0.2039	0.1984	1
1	snp13288-scaffold1510-626012	ALL(NP)	A	G	4/40/162	0.1942	0.2059	0.4903
1	snp47745-scaffold672-21949	ALL(NP)	0	G	0/0/205	0	0	1
1	snp47746-scaffold672-64929	ALL(NP)	G	A	5/49/152	0.2379	0.2454	0.5773
1	snp47747-scaffold672-95692	ALL(NP)	A	G	48/96/61	0.4683	0.498	0.4016
1	snp47748-scaffold672-128904	ALL(NP)	G	A	11/55/134	0.275	0.3109	0.1105
1	snp47749-scaffold672-215621	ALL(NP)	G	A	11/51/137	0.2563	0.2996	0.05479
1	snp47750-scaffold672-247592	ALL(NP)	0	A	0/0/206	0	0	1
1	snp47751-scaffold672-280700	ALL(NP)	A	G	4/34/168	0.165	0.1831	0.2378
1	snp47752-scaffold672-342383	ALL(NP)	A	G	43/96/67	0.466	0.4932	0.4796
1	snp47753-scaffold672-377445	ALL(NP)	G	A	22/88/96	0.4272	0.4355	0.7514
1	snp47754-scaffold672-412368	ALL(NP)	A	G	38/105/63	0.5097	0.4926	0.6728
1	snp47755-scaffold672-469199	ALL(NP)	G	A	22/83/101	0.4029	0.4265	0.4173
1	snp47757-scaffold672-577810	ALL(NP)	A	G	1/8/197	0.03883	0.04737	0.1058
1	snp47758-scaffold672-618231	ALL(NP)	G	A	1/8/197	0.03883	0.04737	0.1058
1	snp47759-scaffold672-664084	ALL(NP)	G	A	1/8/197	0.03883	0.04737	0.1058
1	snp47760-scaffold672-695339	ALL(NP)	G	A	0/8/195	0.03941	0.03863	1
1	snp47761-scaffold672-736962	ALL(NP)	A	G	27/91/88	0.4417	0.4562	0.6484
1	snp47762-scaffold672-822164	ALL(NP)	G	A	36/96/69	0.4776	0.4865	0.7737
1	snp47763-scaffold672-863564	ALL(NP)	0	G	0/0/206	0	0	1
1	snp47764-scaffold672-914129	ALL(NP)	G	A	14/76/90	0.4222	0.4109	0.8561
1	snp47765-scaffold672-948115	ALL(NP)	A	G	49/88/68	0.4293	0.4957	0.06643
1	snp47766-scaffold672-1002569	ALL(NP)	A	G	49/88/69	0.4272	0.4953	0.04952
1	snp47768-scaffold672-1120362	ALL(NP)	G	A	28/88/90	0.4272	0.4547	0.4429
1	snp47769-scaffold672-1148945	ALL(NP)	G	A	48/105/53	0.5097	0.4997	0.8891
1	snp47770-scaffold672-1239914	ALL(NP)	G	A	16/93/97	0.4515	0.4227	0.41
1	snp47771-scaffold672-1271960	ALL(NP)	0	A	0/0/206	0	0	1
1	snp47772-scaffold672-1322106	ALL(NP)	C	A	3/32/167	0.1584	0.1704	0.3923
1	snp47773-scaffold672-1372212	ALL(NP)	A	G	5/30/168	0.1478	0.1776	0.02951
1	snp47775-scaffold672-1474992	ALL(NP)	A	G	57/87/61	0.4244	0.4998	0.03574
1	snp47776-scaffold672-1517812	ALL(NP)	G	A	25/90/68	0.4918	0.4724	0.6406
1	snp47777-scaffold672-1577748	ALL(NP)	G	A	9/50/147	0.2427	0.2756	0.1233
1	snp47779-scaffold672-1641168	ALL(NP)	A	G	13/49/143	0.239	0.2989	0.00817
1	snp47780-scaffold672-1675518	ALL(NP)	G	A	32/79/95	0.3835	0.4532	0.03104
1	snp47781-scaffold672-1721368	ALL(NP)	A	G	14/57/134	0.278	0.3287	0.03263
1	snp47782-scaffold672-1753863	ALL(NP)	G	A	57/87/62	0.4223	0.4997	0.02622
1	snp47783-scaffold672-1798839	ALL(NP)	G	A	5/43/158	0.2087	0.2242	0.3444
1	snp47784-scaffold672-1838628	ALL(NP)	G	A	16/74/116	0.3592	0.3822	0.3671
1	snp47785-scaffold672-1873112	ALL(NP)	G	A	1/36/169	0.1748	0.1675	1
1	snp47786-scaffold672-1903770	ALL(NP)	A	G	21/64/121	0.3107	0.3822	0.009942
1	snp47787-scaffold672-1943385	ALL(NP)	0	A	0/0/206	0	0	1
1	snp47788-scaffold672-2005161	ALL(NP)	A	G	0/3/190	0.01554	0.01542	1
1	snp47789-scaffold672-2035222	ALL(NP)	G	A	34/95/75	0.4657	0.4798	0.6636
1	snp47790-scaffold672-2076422	ALL(NP)	A	G	27/75/104	0.3641	0.4301	0.03436
1	snp32733-scaffold377-2162683	ALL(NP)	A	G	0/2/204	0.009709	0.009662	1
1	snp32732-scaffold377-2118190	ALL(NP)	A	G	13/56/137	0.2718	0.3188	0.04636
1	snp32731-scaffold377-2079945	ALL(NP)	A	G	10/66/125	0.3284	0.3363	0.6794
1	snp32730-scaffold377-2049881	ALL(NP)	A	G	44/88/72	0.4314	0.4906	0.08755
1	snp32729-scaffold377-2002407	ALL(NP)	A	G	9/64/133	0.3107	0.3188	0.6657
1	snp32728-scaffold377-1966001	ALL(NP)	A	G	3/46/156	0.2244	0.2215	1
1	snp32727-scaffold377-1934259	ALL(NP)	G	A	4/54/147	0.2634	0.2567	1
1	snp32726-scaffold377-1873627	ALL(NP)	A	G	17/73/116	0.3544	0.3845	0.2769
1	snp32725-scaffold377-1844589	ALL(NP)	A	G	55/87/64	0.4223	0.499	0.02637
1	snp32724-scaffold377-1783847	ALL(NP)	A	G	26/79/101	0.3835	0.4337	0.1077
1	snp32723-scaffold377-1745669	ALL(NP)	G	A	14/83/109	0.4029	0.3937	0.8598
1	snp32722-scaffold377-1706841	ALL(NP)	G	A	1/33/172	0.1602	0.1555	1
1	snp32721-scaffold377-1639477	ALL(NP)	G	A	31/103/72	0.5	0.4802	0.6632
1	snp32720-scaffold377-1606429	ALL(NP)	G	A	36/102/68	0.4951	0.4879	0.8871
1	snp32719-scaffold377-1576455	ALL(NP)	C	A	32/94/80	0.4563	0.4729	0.6585
1	snp32718-scaffold377-1546443	ALL(NP)	A	G	6/58/142	0.2816	0.2821	1
1	snp32717-scaffold377-1514402	ALL(NP)	A	C	15/66/115	0.3367	0.3698	0.2446
1	snp32716-scaffold377-1472901	ALL(NP)	A	G	21/86/98	0.4195	0.4295	0.7459
1	snp32715-scaffold377-1437750	ALL(NP)	A	G	15/60/131	0.2913	0.3415	0.04045
1	snp32714-scaffold377-1370776	ALL(NP)	A	C	50/96/59	0.4683	0.499	0.4015
1	snp32713-scaffold377-1289440	ALL(NP)	C	A	0/7/199	0.03398	0.0334	1
1	snp32712-scaffold377-1250734	ALL(NP)	G	A	1/33/172	0.1602	0.1555	1
1	snp32711-scaffold377-1222177	ALL(NP)	G	A	1/35/170	0.1699	0.1635	1
1	snp32710-scaffold377-1179427	ALL(NP)	A	G	1/33/172	0.1602	0.1555	1
1	snp32709-scaffold377-1115980	ALL(NP)	A	G	22/81/83	0.4355	0.4462	0.7436
1	snp32707-scaffold377-1012533	ALL(NP)	A	G	17/90/99	0.4369	0.4208	0.7402
1	snp32706-scaffold377-968493	ALL(NP)	G	A	16/72/117	0.3512	0.3786	0.3548
1	snp32705-scaffold377-939318	ALL(NP)	G	A	5/56/145	0.2718	0.2691	1
1	snp32704-scaffold377-896227	ALL(NP)	G	A	23/80/102	0.3902	0.4257	0.2507
1	snp32703-scaffold377-836502	ALL(NP)	A	G	15/83/87	0.4486	0.4243	0.4918
1	snp32701-scaffold377-734314	ALL(NP)	C	A	36/102/68	0.4951	0.4879	0.8871
1	snp32700-scaffold377-703633	ALL(NP)	G	A	0/24/182	0.1165	0.1097	1
1	snp32699-scaffold377-647115	ALL(NP)	G	A	46/92/66	0.451	0.4952	0.2049
1	snp32698-scaffold377-602324	ALL(NP)	A	G	35/92/73	0.46	0.482	0.5573
1	snp32697-scaffold377-564361	ALL(NP)	A	G	34/94/73	0.4677	0.4812	0.7692
1	snp32696-scaffold377-530544	ALL(NP)	G	A	11/63/124	0.3182	0.3371	0.4039
1	snp32693-scaffold377-373657	ALL(NP)	A	G	39/73/87	0.3668	0.4709	0.002443
1	snp32692-scaffold377-336820	ALL(NP)	G	A	33/92/81	0.4466	0.4729	0.4612
1	snp32691-scaffold377-286448	ALL(NP)	C	A	2/27/177	0.1311	0.1392	0.3149
1	snp32690-scaffold377-242757	ALL(NP)	A	G	3/45/158	0.2184	0.2169	1
1	snp32689-scaffold377-213460	ALL(NP)	G	A	0/2/199	0.00995	0.009901	1
1	snp32688-scaffold377-175927	ALL(NP)	G	A	34/97/75	0.4709	0.4802	0.773
1	snp32687-scaffold377-142039	ALL(NP)	G	A	34/97/75	0.4709	0.4802	0.773
1	snp32686-scaffold377-106371	ALL(NP)	A	G	55/92/59	0.4466	0.4998	0.1268
1	snp32685-scaffold377-24190	ALL(NP)	A	C	43/95/68	0.4612	0.4926	0.3959
1	snp48461-scaffold689-60209	ALL(NP)	G	A	34/82/86	0.4059	0.4669	0.07035
1	snp48462-scaffold689-99592	ALL(NP)	A	G	13/80/113	0.3883	0.3822	1
1	snp48463-scaffold689-155122	ALL(NP)	G	A	0/2/197	0.01005	0.01	1
1	snp48464-scaffold689-188042	ALL(NP)	A	G	4/36/166	0.1748	0.1908	0.2591
1	snp48465-scaffold689-243932	ALL(NP)	A	G	30/109/66	0.5317	0.4846	0.1954
1	snp48466-scaffold689-273925	ALL(NP)	G	A	26/65/115	0.3155	0.4067	0.001829
1	snp48468-scaffold689-383640	ALL(NP)	A	G	21/96/89	0.466	0.4455	0.6386
1	snp48469-scaffold689-440855	ALL(NP)	A	G	0/2/203	0.009756	0.009709	1
1	snp48470-scaffold689-494080	ALL(NP)	G	A	32/83/91	0.4029	0.459	0.09415
1	snp48471-scaffold689-523548	ALL(NP)	A	G	39/83/84	0.4029	0.4761	0.02843
1	snp48472-scaffold689-555583	ALL(NP)	G	A	22/92/92	0.4466	0.4423	1
1	snp48473-scaffold689-622519	ALL(NP)	G	A	53/90/63	0.4369	0.4988	0.07149
1	snp48474-scaffold689-659358	ALL(NP)	G	A	2/53/147	0.2624	0.2424	0.382
1	snp48475-scaffold689-690181	ALL(NP)	A	G	37/79/90	0.3835	0.4669	0.01117
1	snp48476-scaffold689-737168	ALL(NP)	C	A	47/91/68	0.4417	0.4948	0.1232
1	snp48477-scaffold689-766883	ALL(NP)	C	A	35/98/73	0.4757	0.483	0.8853
1	snp48478-scaffold689-795841	ALL(NP)	G	A	0/6/199	0.02927	0.02884	1
1	snp48479-scaffold689-833779	ALL(NP)	G	A	7/39/160	0.1893	0.2242	0.05287
1	snp48480-scaffold689-886546	ALL(NP)	A	G	15/76/103	0.3918	0.3971	0.857
1	snp48482-scaffold689-967902	ALL(NP)	A	G	2/26/177	0.1268	0.1356	0.2881
1	snp48483-scaffold689-1007850	ALL(NP)	A	G	6/51/148	0.2488	0.2601	0.5881
1	snp48484-scaffold689-1037556	ALL(NP)	G	A	17/83/106	0.4029	0.4067	0.8651
1	snp48486-scaffold689-1135054	ALL(NP)	A	C	2/25/175	0.1238	0.1333	0.2659
1	snp48487-scaffold689-1191294	ALL(NP)	C	A	12/66/127	0.322	0.3427	0.414
1	snp48488-scaffold689-1244163	ALL(NP)	G	A	55/94/57	0.4563	0.5	0.2117
1	snp48489-scaffold689-1274998	ALL(NP)	A	G	47/81/76	0.3971	0.4899	0.006778
1	snp48490-scaffold689-1304207	ALL(NP)	C	A	47/85/65	0.4315	0.4958	0.08398
1	snp48491-scaffold689-1336115	ALL(NP)	G	A	11/52/143	0.2524	0.2947	0.05459
1	snp48492-scaffold689-1382736	ALL(NP)	C	A	1/13/191	0.06341	0.07049	0.2332
1	snp48493-scaffold689-1412395	ALL(NP)	A	G	4/66/133	0.3251	0.2981	0.2451
1	snp48494-scaffold689-1472982	ALL(NP)	G	A	3/28/173	0.1373	0.1528	0.147
1	snp48495-scaffold689-1503657	ALL(NP)	G	A	32/92/82	0.4466	0.4705	0.4615
1	snp48496-scaffold689-1532347	ALL(NP)	A	G	48/103/55	0.5	0.4994	1
1	snp48497-scaffold689-1584050	ALL(NP)	A	G	27/83/96	0.4029	0.4439	0.2086
1	snp48498-scaffold689-1614440	ALL(NP)	G	A	13/60/133	0.2913	0.3303	0.0925
1	snp48499-scaffold689-1648089	ALL(NP)	A	G	37/81/88	0.3932	0.4694	0.02539
1	snp48500-scaffold689-1704735	ALL(NP)	G	A	42/82/82	0.3981	0.4811	0.0139
1	snp48501-scaffold689-1741757	ALL(NP)	G	A	20/72/114	0.3495	0.3959	0.1116
1	snp48502-scaffold689-1771520	ALL(NP)	A	G	9/54/142	0.2634	0.2895	0.2239
1	snp48503-scaffold689-1802577	ALL(NP)	A	G	11/75/117	0.3695	0.3637	1
1	snp48504-scaffold689-1839212	ALL(NP)	A	G	1/53/152	0.2573	0.2313	0.1381
1	snp48506-scaffold689-1930052	ALL(NP)	A	G	0/26/180	0.1262	0.1182	1
1	snp48507-scaffold689-1981334	ALL(NP)	G	A	38/94/74	0.4563	0.4847	0.3917
1	snp48508-scaffold689-2022756	ALL(NP)	C	A	24/86/93	0.4236	0.4422	0.5292
1	snp48510-scaffold689-2089409	ALL(NP)	G	A	44/92/69	0.4488	0.4926	0.2039
1	snp48511-scaffold689-2133310	ALL(NP)	C	A	35/78/76	0.4127	0.4765	0.06775
1	snp48512-scaffold689-2165301	ALL(NP)	A	G	38/84/84	0.4078	0.4751	0.04119
1	snp48513-scaffold689-2219372	ALL(NP)	A	G	41/92/73	0.4466	0.4879	0.2529
1	snp48514-scaffold689-2272045	ALL(NP)	A	G	33/99/60	0.5156	0.4901	0.556
1	snp48515-scaffold689-2312729	ALL(NP)	A	G	8/65/131	0.3186	0.3182	1
1	snp48516-scaffold689-2371207	ALL(NP)	G	A	47/96/63	0.466	0.497	0.4004
1	snp48517-scaffold689-2407612	ALL(NP)	A	G	1/51/131	0.2787	0.2477	0.1329
1	snp48518-scaffold689-2446290	ALL(NP)	G	A	2/23/181	0.1117	0.1225	0.206
1	snp48520-scaffold689-2539329	ALL(NP)	0	A	0/0/206	0	0	1
1	snp48521-scaffold689-2577620	ALL(NP)	A	G	14/66/126	0.3204	0.3522	0.2328
1	snp48522-scaffold689-2619832	ALL(NP)	A	G	47/92/67	0.4466	0.4953	0.1609
1	snp48523-scaffold689-2664845	ALL(NP)	G	A	44/96/61	0.4776	0.4964	0.573
1	snp48525-scaffold689-2745648	ALL(NP)	A	C	13/75/117	0.3659	0.3713	0.851
1	snp48526-scaffold689-2789880	ALL(NP)	A	G	10/64/132	0.3107	0.3246	0.5219
1	snp48527-scaffold689-2824259	ALL(NP)	A	G	37/88/81	0.4272	0.4772	0.1443
1	snp48529-scaffold689-2898440	ALL(NP)	A	G	29/114/60	0.5616	0.4883	0.0439
1	snp48530-scaffold689-2927719	ALL(NP)	A	G	49/94/63	0.4563	0.4977	0.2623
1	snp48531-scaffold689-2960748	ALL(NP)	G	A	28/80/96	0.3922	0.4444	0.1141
1	snp48532-scaffold689-3000765	ALL(NP)	C	A	37/95/74	0.4612	0.4839	0.5642
1	snp48533-scaffold689-3051868	ALL(NP)	G	A	15/67/124	0.3252	0.36	0.1754
1	snp48534-scaffold689-3085753	ALL(NP)	A	C	17/65/124	0.3155	0.3651	0.05618
1	snp48535-scaffold689-3115595	ALL(NP)	C	A	13/71/122	0.3447	0.36	0.5615
1	snp48536-scaffold689-3149482	ALL(NP)	G	A	0/2/196	0.0101	0.01005	1
1	snp48538-scaffold689-3241261	ALL(NP)	G	A	41/110/46	0.5584	0.4997	0.1178
1	snp48539-scaffold689-3275687	ALL(NP)	A	G	40/97/69	0.4709	0.4901	0.5716
1	snp48540-scaffold689-3318449	ALL(NP)	A	G	28/98/80	0.4757	0.4681	0.8823
1	snp48541-scaffold689-3364987	ALL(NP)	G	A	5/66/135	0.3204	0.3009	0.4873
1	snp48542-scaffold689-3415326	ALL(NP)	A	G	6/59/116	0.326	0.3153	0.8147
1	snp48543-scaffold689-3459329	ALL(NP)	A	G	20/84/102	0.4078	0.4208	0.6232
1	snp48544-scaffold689-3503478	ALL(NP)	G	A	8/69/129	0.335	0.3275	0.8344
1	snp48545-scaffold689-3536365	ALL(NP)	G	A	9/72/125	0.3495	0.3415	0.8401
1	snp26306-scaffold276-1558	ALL(NP)	A	G	44/103/59	0.5	0.4973	1
1	snp26308-scaffold276-72090	ALL(NP)	G	A	27/90/89	0.4369	0.4547	0.6454
1	snp26309-scaffold276-120624	ALL(NP)	A	G	0/9/174	0.04918	0.04797	1
1	snp26310-scaffold276-150962	ALL(NP)	A	G	2/24/180	0.1165	0.1267	0.2314
1	snp26311-scaffold276-208673	ALL(NP)	A	G	40/84/82	0.4078	0.4792	0.04116
1	snp26312-scaffold276-241495	ALL(NP)	A	G	0/30/176	0.1456	0.135	0.6064
1	snp26313-scaffold276-304238	ALL(NP)	G	A	0/15/187	0.07426	0.0715	1
1	snp26314-scaffold276-354652	ALL(NP)	A	G	2/24/170	0.1224	0.1327	0.2498
1	snp26315-scaffold276-404944	ALL(NP)	G	A	1/31/166	0.1566	0.1528	1
1	snp26316-scaffold276-438733	ALL(NP)	G	A	11/68/127	0.3301	0.3415	0.6825
1	snp26317-scaffold276-471177	ALL(NP)	A	G	3/47/155	0.2293	0.2251	1
1	snp26318-scaffold276-525849	ALL(NP)	C	A	0/20/181	0.0995	0.09455	1
1	snp26320-scaffold276-628619	ALL(NP)	A	G	20/79/87	0.4247	0.4351	0.7376
1	snp26321-scaffold276-678179	ALL(NP)	A	G	18/84/104	0.4078	0.4129	0.8664
1	snp26322-scaffold276-718530	ALL(NP)	A	G	1/30/175	0.1456	0.1433	1
1	snp26324-scaffold276-841587	ALL(NP)	A	C	28/74/84	0.3978	0.4547	0.1058
1	snp26325-scaffold276-892527	ALL(NP)	A	G	11/59/131	0.2935	0.3218	0.2698
1	snp26326-scaffold276-921288	ALL(NP)	A	G	0/48/157	0.2341	0.2067	0.08339
1	snp26327-scaffold276-953564	ALL(NP)	A	G	1/21/180	0.104	0.1074	0.485
1	snp26328-scaffold276-989859	ALL(NP)	G	A	13/83/110	0.4029	0.3891	0.7212
1	snp26329-scaffold276-1020325	ALL(NP)	G	A	11/65/127	0.3202	0.3367	0.5305
1	snp26330-scaffold276-1051500	ALL(NP)	A	G	5/42/159	0.2039	0.2206	0.3342
1	snp26331-scaffold276-1083515	ALL(NP)	G	A	17/72/117	0.3495	0.3822	0.207
1	snp26332-scaffold276-1140768	ALL(NP)	A	G	16/59/131	0.2864	0.3442	0.02399
1	snp26333-scaffold276-1182172	ALL(NP)	G	A	32/82/86	0.41	0.4636	0.1262
1	snp26334-scaffold276-1229404	ALL(NP)	G	A	1/8/196	0.03902	0.04759	0.1063
1	snp26335-scaffold276-1271201	ALL(NP)	C	A	36/92/78	0.4466	0.4792	0.3824
1	snp26336-scaffold276-1329202	ALL(NP)	G	A	21/76/106	0.3744	0.4123	0.232
1	snp26337-scaffold276-1369133	ALL(NP)	G	A	27/102/77	0.4951	0.4705	0.5534
1	snp26339-scaffold276-1439306	ALL(NP)	G	A	26/93/54	0.5376	0.4869	0.2121
1	snp26340-scaffold276-1480398	ALL(NP)	G	A	32/109/64	0.5317	0.4878	0.2517
1	snp26341-scaffold276-1532358	ALL(NP)	A	C	45/92/68	0.4488	0.4937	0.2035
1	snp26342-scaffold276-1578688	ALL(NP)	A	G	4/36/166	0.1748	0.1908	0.2591
1	snp26343-scaffold276-1610853	ALL(NP)	A	G	41/96/69	0.466	0.4908	0.4792
1	snp26344-scaffold276-1647933	ALL(NP)	G	A	49/99/51	0.4975	0.4999	1
1	snp26345-scaffold276-1700129	ALL(NP)	G	A	31/75/67	0.4335	0.4783	0.2081
1	snp26346-scaffold276-1732684	ALL(NP)	A	G	28/99/76	0.4877	0.472	0.766
1	snp26347-scaffold276-1773754	ALL(NP)	G	A	24/82/99	0.4	0.4331	0.2631
1	snp26348-scaffold276-1851205	ALL(NP)	G	A	1/24/174	0.1206	0.1221	0.5824
1	snp26349-scaffold276-1889858	ALL(NP)	C	A	2/32/171	0.1561	0.1602	0.6563
1	snp26350-scaffold276-1943327	ALL(NP)	A	G	12/67/127	0.3252	0.3442	0.4205
1	snp26351-scaffold276-1973601	ALL(NP)	G	A	9/62/135	0.301	0.3129	0.6547
1	snp26352-scaffold276-2023836	ALL(NP)	A	C	27/104/75	0.5049	0.4729	0.3784
1	snp26353-scaffold276-2064331	ALL(NP)	A	G	50/95/54	0.4774	0.4998	0.5704
1	snp26354-scaffold276-2099154	ALL(NP)	A	G	4/46/156	0.2233	0.2278	0.7587
1	snp26355-scaffold276-2132089	ALL(NP)	A	G	41/94/71	0.4563	0.4894	0.3225
1	snp26356-scaffold276-2170066	ALL(NP)	G	A	2/21/165	0.1117	0.1241	0.1851
1	snp26358-scaffold276-2262816	ALL(NP)	A	G	0/3/202	0.01463	0.01453	1
1	snp26359-scaffold276-2315587	ALL(NP)	G	A	0/20/186	0.09709	0.09237	1
1	snp26360-scaffold276-2348441	ALL(NP)	C	A	2/26/148	0.1477	0.1559	0.3577
1	snp26362-scaffold276-2412987	ALL(NP)	0	G	0/0/204	0	0	1
1	snp26363-scaffold276-2443453	ALL(NP)	G	A	5/39/162	0.1893	0.2096	0.176
1	snp26364-scaffold276-2497439	ALL(NP)	G	A	29/113/45	0.6043	0.4963	0.004918
1	snp26365-scaffold276-2561656	ALL(NP)	A	G	6/59/141	0.2864	0.2853	1
1	snp26366-scaffold276-2598859	ALL(NP)	G	A	12/90/102	0.4412	0.4027	0.2234
1	snp26367-scaffold276-2629074	ALL(NP)	A	G	14/88/104	0.4272	0.4046	0.4932
1	snp26368-scaffold276-2659907	ALL(NP)	G	A	15/89/102	0.432	0.4108	0.5027
1	snp26369-scaffold276-2691363	ALL(NP)	A	G	5/38/163	0.1845	0.2059	0.1635
1	snp26370-scaffold276-2738036	ALL(NP)	G	A	39/111/49	0.5578	0.4987	0.1182
1	snp26371-scaffold276-2797698	ALL(NP)	G	A	9/53/121	0.2896	0.3127	0.3424
1	snp26372-scaffold276-2835226	ALL(NP)	A	G	17/75/113	0.3659	0.3904	0.3725
1	snp26373-scaffold276-2880032	ALL(NP)	A	G	34/91/81	0.4417	0.474	0.3772
1	snp26374-scaffold276-2938522	ALL(NP)	C	A	42/106/43	0.555	0.5	0.1495
1	snp26376-scaffold276-3016550	ALL(NP)	A	G	19/86/100	0.4195	0.4219	1
1	snp26377-scaffold276-3048277	ALL(NP)	G	A	30/90/78	0.4545	0.4706	0.6512
1	snp26378-scaffold276-3082559	ALL(NP)	G	A	0/17/189	0.08252	0.07912	1
1	snp26379-scaffold276-3137571	ALL(NP)	G	A	1/43/162	0.2087	0.1946	0.4789
1	snp26380-scaffold276-3178572	ALL(NP)	A	G	24/87/93	0.4265	0.4428	0.6353
1	snp26381-scaffold276-3223117	ALL(NP)	G	A	30/78/97	0.3805	0.4466	0.0413
1	snp26382-scaffold276-3252186	ALL(NP)	A	G	4/45/157	0.2184	0.2242	0.7532
1	snp26383-scaffold276-3296025	ALL(NP)	G	A	11/62/118	0.3246	0.3431	0.5253
1	snp26384-scaffold276-3337591	ALL(NP)	A	G	36/96/74	0.466	0.483	0.6651
1	snp26385-scaffold276-3367486	ALL(NP)	A	G	1/16/189	0.07767	0.08356	0.3216
1	snp26387-scaffold276-3432545	ALL(NP)	G	A	45/106/55	0.5146	0.4988	0.7798
1	snp26388-scaffold276-3471846	ALL(NP)	G	A	0/11/190	0.05473	0.05323	1
1	snp26389-scaffold276-3504723	ALL(NP)	G	A	30/82/92	0.402	0.4538	0.122
1	snp26390-scaffold276-3550380	ALL(NP)	G	A	38/97/70	0.4732	0.4878	0.669
1	snp26391-scaffold276-3595375	ALL(NP)	C	A	17/94/72	0.5137	0.4548	0.104
1	snp26392-scaffold276-3626647	ALL(NP)	G	A	16/68/97	0.3757	0.3999	0.4565
1	snp26394-scaffold276-3719153	ALL(NP)	A	G	41/91/45	0.5141	0.4997	0.7646
1	snp26395-scaffold276-3752775	ALL(NP)	A	G	27/91/88	0.4417	0.4562	0.6484
1	snp26396-scaffold276-3807326	ALL(NP)	G	A	37/103/61	0.5124	0.4929	0.6677
1	snp26397-scaffold276-3865649	ALL(NP)	A	G	3/34/169	0.165	0.1753	0.4136
1	snp26398-scaffold276-3908276	ALL(NP)	G	A	13/80/112	0.3902	0.3834	1
1	snp26399-scaffold276-3954859	ALL(NP)	0	0	0/0/0	nan	nan	1
1	snp26400-scaffold276-4011669	ALL(NP)	A	G	3/30/173	0.1456	0.1595	0.1869
1	snp26401-scaffold276-4079486	ALL(NP)	C	A	0/18/188	0.08738	0.08356	1
1	snp26402-scaffold276-4118256	ALL(NP)	G	A	23/102/78	0.5025	0.4633	0.2887
1	snp26403-scaffold276-4147461	ALL(NP)	C	A	0/16/190	0.07767	0.07465	1
1	snp26404-scaffold276-4201627	ALL(NP)	A	G	33/81/91	0.3951	0.46	0.0482
1	snp26405-scaffold276-4237851	ALL(NP)	G	A	0/28/130	0.1772	0.1615	0.6116
1	snp26406-scaffold276-4300468	ALL(NP)	C	A	30/85/90	0.4146	0.4572	0.2207
1	snp26407-scaffold276-4329533	ALL(NP)	0	0	0/0/0	nan	nan	1
1	snp26408-scaffold276-4359734	ALL(NP)	C	A	44/102/59	0.4976	0.4973	1
1	snp26409-scaffold276-4440247	ALL(NP)	G	A	26/67/113	0.3252	0.4108	0.00366
1	snp26410-scaffold276-4475730	ALL(NP)	A	G	6/55/133	0.2835	0.2857	1
1	snp26411-scaffold276-4513150	ALL(NP)	A	G	36/89/79	0.4363	0.4778	0.2406
1	snp26412-scaffold276-4545649	ALL(NP)	C	A	42/112/52	0.5437	0.4988	0.2632
1	snp26413-scaffold276-4575013	ALL(NP)	G	A	2/30/174	0.1456	0.1514	0.6324
1	snp26414-scaffold276-4632064	ALL(NP)	A	G	20/99/87	0.4806	0.4471	0.3499
1	snp26415-scaffold276-4684324	ALL(NP)	A	G	10/66/120	0.3367	0.3425	0.8348
1	snp26416-scaffold276-4757628	ALL(NP)	A	G	15/65/126	0.3155	0.3548	0.1167
1	snp26417-scaffold276-4797203	ALL(NP)	G	A	4/14/188	0.06796	0.1011	0.001007
1	snp26418-scaffold276-4832968	ALL(NP)	G	A	47/97/62	0.4709	0.4973	0.4836
1	snp26419-scaffold276-4871267	ALL(NP)	A	C	21/74/105	0.37	0.4118	0.1688
1	snp26420-scaffold276-4903534	ALL(NP)	A	G	22/82/102	0.3981	0.4246	0.4113
1	snp26421-scaffold276-4938369	ALL(NP)	G	A	54/87/65	0.4223	0.4986	0.03558
1	snp26422-scaffold276-4987952	ALL(NP)	G	A	39/48/104	0.2513	0.4421	3.792e-09
1	snp26423-scaffold276-5022940	ALL(NP)	A	G	37/113/56	0.5485	0.4957	0.1598
1	snp26424-scaffold276-5058463	ALL(NP)	A	C	13/76/117	0.3689	0.3726	0.853
1	snp26425-scaffold276-5106872	ALL(NP)	A	G	46/100/60	0.4854	0.4977	0.7794
1	snp26426-scaffold276-5135518	ALL(NP)	G	A	39/94/67	0.47	0.4902	0.5655
1	snp26427-scaffold276-5223607	ALL(NP)	G	A	39/89/78	0.432	0.4821	0.1484
1	snp26428-scaffold276-5256157	ALL(NP)	A	G	8/81/87	0.4602	0.3993	0.05801
1	snp26429-scaffold276-5292702	ALL(NP)	G	A	0/5/201	0.02427	0.02398	1
1	snp26430-scaffold276-5357305	ALL(NP)	G	A	55/90/61	0.4369	0.4996	0.07113
1	snp26431-scaffold276-5389396	ALL(NP)	A	G	11/66/129	0.3204	0.3359	0.5332
1	snp26432-scaffold276-5421749	ALL(NP)	A	C	7/74/109	0.3895	0.3559	0.2273
1	snp26433-scaffold276-5468529	ALL(NP)	A	G	52/94/60	0.4563	0.4992	0.2121
1	snp26434-scaffold276-5519998	ALL(NP)	G	A	0/11/195	0.0534	0.05197	1
1	snp26435-scaffold276-5579943	ALL(NP)	0	A	0/0/206	0	0	1
1	snp26436-scaffold276-5632568	ALL(NP)	C	A	9/56/141	0.2718	0.2947	0.2437
1	snp26437-scaffold276-5681100	ALL(NP)	A	G	6/39/161	0.1893	0.2169	0.09665
1	snp26438-scaffold276-5712672	ALL(NP)	G	A	3/32/171	0.1553	0.1675	0.3888
1	snp26439-scaffold276-5751674	ALL(NP)	G	A	0/2/204	0.009709	0.009662	1
[truncated: 49,942 more rows]
