# Supplementary material for: Identifying Candidate Genes for Litter Size and Three Morphological Traits in Youzhou Dark Goats Based on Genome-Wide SNP Markers
Source: Genes (Basel). 2023 May 29;14(6):1183. doi: 10.3390/genes14061183 (PMC10298679; doi:10.3390/genes14061183)
Supplement: Supplementary file 1 [file genes-14-01183-s001.zip › Table S1-S10-20230403/Table S4 The GWAS result for coat colour.xlsx]

## Sheet: sheet
Table S4. The GWAS result for coat colour
CHR	SNP	BP	A1	F_A	F_U	A2	CHISQ	P	OR
1	snp19065-scaffold1917-222828	0	G	0.15000	0.14750	A	9.111e-04	9.759e-01	1.02000
1	snp4303-scaffold1134-142270	0	G	0.45000	0.26360	A	3.320e+00	6.845e-02	2.28600
1	snp14079-scaffold1560-51801	51801	G	0.27780	0.42970	A	1.624e+00	2.025e-01	0.51040
1	snp14080-scaffold1560-100946	100946	A	0.15000	0.04865	G	3.826e+00	5.047e-02	3.45100
1	snp14082-scaffold1560-185575	185575	G	0.65000	0.39670	A	5.031e+00	2.490e-02	2.82400
1	snp14084-scaffold1560-297224	297224	A	0.72220	0.40220	G	7.230e+00	7.170e-03	3.86500
1	snp14085-scaffold1560-330454	330454	A	0.15000	0.46760	G	7.728e+00	5.438e-03	0.20100
1	snp14086-scaffold1560-378997	378997	G	0.05000	0.15410	A	1.623e+00	2.027e-01	0.28900
1	snp14087-scaffold1560-412202	412202	G	0.25000	0.36490	A	1.088e+00	2.969e-01	0.58020
1	snp14090-scaffold1560-516844	516844	G	0.20000	0.34460	A	1.773e+00	1.831e-01	0.47540
1	snp14091-scaffold1560-581464	581464	G	0.15000	0.21890	A	5.333e-01	4.652e-01	0.62960
1	snp14092-scaffold1560-614162	614162	G	0.25000	0.08011	A	5.550e+00	1.848e-02	3.82800
1	snp14095-scaffold1560-755958	755958	A	0.65000	0.46610	G	2.567e+00	1.091e-01	2.12700
1	snp14096-scaffold1560-786871	786871	A	0.50000	0.49730	G	5.544e-04	9.812e-01	1.01100
1	snp14097-scaffold1560-830197	830197	A	0.10000	0.09730	G	1.576e-03	9.683e-01	1.03100
1	snp14098-scaffold1560-872326	872326	A	0.35000	0.47010	G	1.100e+00	2.942e-01	0.60690
1	snp14099-scaffold1560-920888	920888	G	0.10000	0.14320	A	2.929e-01	5.884e-01	0.66460
1	snp14100-scaffold1560-986550	986550	A	0.55000	0.31890	G	4.577e+00	3.240e-02	2.61000
1	snp14101-scaffold1560-1032913	1032913	G	0.10000	0.08152	A	8.559e-02	7.699e-01	1.25200
1	snp2819-scaffold1082-727669	1087568	G	0.50000	0.41580	A	5.525e-01	4.573e-01	1.40500
1	snp2817-scaffold1082-658683	1156554	A	0.35000	0.35950	G	7.378e-03	9.315e-01	0.95950
1	snp2816-scaffold1082-615033	1200204	G	0.10000	0.09730	A	1.576e-03	9.683e-01	1.03100
1	snp2815-scaffold1082-557554	1257683	G	0.15000	0.19730	A	2.705e-01	6.030e-01	0.71800
1	snp2814-scaffold1082-524695	1290542	G	0.30000	0.49730	A	2.956e+00	8.554e-02	0.43320
1	snp2813-scaffold1082-483172	1332065	C	0.10000	0.12700	A	1.262e-01	7.224e-01	0.76360
1	snp2812-scaffold1082-438570	1376667	A	0.15000	0.29730	G	2.000e+00	1.573e-01	0.41710
1	snp2811-scaffold1082-402075	1413162	A	0.30000	0.27380	G	6.490e-02	7.989e-01	1.13700
1	snp2810-scaffold1082-348665	1466572	A	0.15000	0.12700	G	8.959e-02	7.647e-01	1.21300
1	snp2808-scaffold1082-273160	1542077	G	0.05000	0.07297	A	1.503e-01	6.983e-01	0.66860
1	snp2806-scaffold1082-191347	1623890	A	0.25000	0.25000	C	0.000e+00	1.000e+00	1.00000
1	snp2805-scaffold1082-135541	1679696	A	0.10000	0.16220	G	5.484e-01	4.590e-01	0.57410
1	snp2804-scaffold1082-97008	1718229	A	0.55000	0.39460	G	1.905e+00	1.675e-01	1.87500
1	snp2803-scaffold1082-50965	1764272	A	0.35000	0.38920	C	1.228e-01	7.260e-01	0.84510
1	snp2802-scaffold1082-11101	1804136	G	0.25000	0.17030	A	8.379e-01	3.600e-01	1.62400
1	snp59371-scaffold979-21857	1837193	A	0.44440	0.48910	G	1.372e-01	7.111e-01	0.83560
1	snp59372-scaffold979-81956	1897292	A	0.30000	0.23240	G	4.806e-01	4.882e-01	1.41500
1	snp59373-scaffold979-126197	1941533	A	0.25000	0.27300	G	5.059e-02	8.220e-01	0.88780
1	snp59374-scaffold979-159760	1975096	A	0.40000	0.38650	G	1.460e-02	9.038e-01	1.05800
1	snp59375-scaffold979-197942	2013278	A	0.15000	0.30270	G	2.128e+00	1.446e-01	0.40650
1	snp59376-scaffold979-232669	2048005	G	0.30000	0.17030	A	2.193e+00	1.386e-01	2.08800
1	snp59377-scaffold979-262092	2077428	G	0.00000	0.05946	A	1.260e+00	2.616e-01	0.00000
1	snp59378-scaffold979-314571	2129907	A	0.33330	0.26520	G	4.054e-01	5.243e-01	1.38500
1	snp59380-scaffold979-422092	2237428	A	0.05000	0.05135	G	7.122e-04	9.787e-01	0.97230
1	snp59382-scaffold979-502277	2317613	G	0.20000	0.31890	A	1.248e+00	2.639e-01	0.53390
1	snp59383-scaffold979-533641	2348977	A	0.11110	0.19020	G	7.077e-01	4.002e-01	0.53210
1	snp59384-scaffold979-591448	2406784	G	0.25000	0.45430	A	3.199e+00	7.367e-02	0.40040
1	snp59385-scaffold979-633118	2448454	A	0.15000	0.15220	G	6.953e-04	9.790e-01	0.98320
1	snp59386-scaffold979-681920	2497256	A	0.30000	0.39670	G	7.450e-01	3.881e-01	0.65170
1	snp59388-scaffold979-752980	2568316	G	0.44440	0.31420	A	1.337e+00	2.476e-01	1.74600
1	snp59389-scaffold979-799602	2614938	A	0.55560	0.46740	G	5.353e-01	4.644e-01	1.42400
1	snp59390-scaffold979-844062	2659398	A	0.30000	0.40000	G	7.941e-01	3.729e-01	0.64290
1	snp59391-scaffold979-879926	2695262	G	0.15000	0.36220	A	3.748e+00	5.287e-02	0.31080
1	snp59392-scaffold979-935182	2750518	A	0.30000	0.45110	G	1.755e+00	1.853e-01	0.52150
1	snp59393-scaffold979-973155	2788491	A	0.35000	0.48110	G	1.308e+00	2.528e-01	0.58080
1	snp59394-scaffold979-1038507	2853843	A	0.11110	0.13390	G	7.722e-02	7.811e-01	0.80870
1	snp59395-scaffold979-1074405	2889741	A	0.15000	0.05676	G	2.857e+00	9.100e-02	2.93300
1	snp59396-scaffold979-1106112	2921448	A	0.15000	0.29190	C	1.876e+00	1.708e-01	0.42810
1	snp59398-scaffold979-1170449	2985785	G	0.30000	0.45140	A	1.761e+00	1.845e-01	0.52100
1	snp59399-scaffold979-1201688	3017024	A	0.05000	0.06216	G	4.860e-02	8.255e-01	0.79410
1	snp59400-scaffold979-1244886	3060222	A	0.15000	0.27570	G	1.523e+00	2.171e-01	0.46370
1	snp59401-scaffold979-1285423	3100759	G	0.15000	0.31620	A	2.461e+00	1.167e-01	0.38160
1	snp59402-scaffold979-1346417	3161753	A	0.50000	0.42660	G	4.165e-01	5.187e-01	1.34400
1	snp59403-scaffold979-1385491	3200827	A	0.30000	0.33430	G	1.002e-01	7.516e-01	0.85350
1	snp23394-scaffold2342-28469	3242012	G	0.45000	0.48090	A	7.243e-02	7.878e-01	0.88330
1	snp23396-scaffold2342-118180	3331723	G	0.05000	0.11880	A	8.799e-01	3.482e-01	0.39050
1	snp23397-scaffold2342-154277	3367820	A	0.50000	0.41620	G	4.946e-01	4.819e-01	1.40300
1	snp23398-scaffold2342-183254	3396797	A	0.60000	0.47300	G	1.227e+00	2.680e-01	1.67100
1	snp55868-scaffold868-1126684	3456156	G	0.40000	0.38120	A	2.832e-02	8.664e-01	1.08200
1	snp55867-scaffold868-1096205	3486635	G	0.35000	0.42970	A	4.934e-01	4.824e-01	0.71460
1	snp55866-scaffold868-1036388	3546452	G	0.30000	0.48080	A	2.486e+00	1.148e-01	0.46290
1	snp55865-scaffold868-981390	3601450	G	0.35000	0.28380	A	4.064e-01	5.238e-01	1.35900
1	snp55864-scaffold868-947940	3634900	A	0.14290	0.18100	G	1.332e-01	7.152e-01	0.75400
1	snp55862-scaffold868-832664	3750176	A	0.50000	0.38060	G	1.032e+00	3.098e-01	1.62800
1	snp55860-scaffold868-758549	3824291	G	0.15000	0.23770	A	8.159e-01	3.664e-01	0.56590
1	snp55858-scaffold868-683055	3899785	G	0.05000	0.18920	A	2.469e+00	1.161e-01	0.22560
1	snp55857-scaffold868-647631	3935209	G	0.25000	0.28380	A	1.069e-01	7.436e-01	0.84130
1	snp55856-scaffold868-608675	3974165	A	0.40000	0.35140	G	1.964e-01	6.576e-01	1.23100
1	snp55854-scaffold868-519038	4063802	G	0.40000	0.42780	A	5.978e-02	8.068e-01	0.89180
1	snp55849-scaffold868-287934	4294906	A	0.50000	0.49400	G	2.165e-03	9.629e-01	1.02400
1	snp55842-scaffold868-15809	4567031	A	0.16670	0.32540	G	1.989e+00	1.585e-01	0.41450
1	snp14437-scaffold1577-36160	4619099	G	0.05000	0.10810	A	6.810e-01	4.092e-01	0.43420
1	snp14440-scaffold1577-154369	4737308	C	0.25000	0.28110	A	9.102e-02	7.629e-01	0.85260
1	snp14442-scaffold1577-228607	4811546	A	0.50000	0.33240	G	2.371e+00	1.236e-01	2.00800
1	snp14443-scaffold1577-292579	4875518	A	0.20000	0.25000	G	2.547e-01	6.138e-01	0.75000
1	snp14444-scaffold1577-339711	4922650	A	0.60000	0.49730	G	8.006e-01	3.709e-01	1.51600
1	snp14446-scaffold1577-437027	5019966	G	0.45000	0.47540	A	4.911e-02	8.246e-01	0.90280
1	snp14447-scaffold1577-466245	5049184	G	0.15000	0.34270	A	3.168e+00	7.508e-02	0.33850
1	snp19293-scaffold1944-883209	5092811	C	0.30000	0.33240	A	9.016e-02	7.640e-01	0.86060
1	snp19292-scaffold1944-852140	5123880	A	0.05000	0.08919	C	3.662e-01	5.451e-01	0.53750
1	snp19291-scaffold1944-821436	5154584	G	0.50000	0.42900	A	3.899e-01	5.324e-01	1.33100
1	snp19289-scaffold1944-735736	5240284	G	0.40000	0.37570	A	4.780e-02	8.269e-01	1.10800
1	snp19288-scaffold1944-677079	5298941	G	0.20000	0.15410	A	3.036e-01	5.817e-01	1.37300
1	snp19287-scaffold1944-630651	5345369	A	0.25000	0.37300	G	1.236e+00	2.663e-01	0.56040
1	snp19286-scaffold1944-586100	5389920	A	0.25000	0.23240	G	3.273e-02	8.564e-01	1.10100
1	snp19285-scaffold1944-542253	5433767	G	0.30000	0.29010	A	9.093e-03	9.240e-01	1.04900
1	snp19284-scaffold1944-505899	5470121	A	0.30000	0.32160	G	4.073e-02	8.401e-01	0.90400
1	snp19282-scaffold1944-411838	5564182	A	0.25000	0.30330	G	2.561e-01	6.128e-01	0.76580
1	snp19281-scaffold1944-356532	5619488	A	0.25000	0.23780	G	1.546e-02	9.011e-01	1.06800
1	snp19280-scaffold1944-291614	5684406	A	0.70000	0.33780	G	1.085e+01	9.882e-04	4.57300
1	snp19278-scaffold1944-217295	5758725	G	0.45000	0.46220	A	1.129e-02	9.154e-01	0.95220
1	snp19276-scaffold1944-91838	5884182	G	0.15000	0.22130	A	5.664e-01	4.517e-01	0.62090
1	snp20593-scaffold2027-972600	5980393	C	0.10000	0.05191	A	8.524e-01	3.559e-01	2.02900
1	snp20592-scaffold2027-926205	6026788	G	0.35000	0.35140	A	1.521e-04	9.902e-01	0.99410
1	snp20591-scaffold2027-853476	6099517	A	0.50000	0.48870	G	8.752e-03	9.255e-01	1.04600
1	snp20590-scaffold2027-794231	6158762	A	0.38890	0.44940	G	2.542e-01	6.142e-01	0.77950
1	snp20588-scaffold2027-719077	6233916	A	0.45000	0.41890	G	7.522e-02	7.839e-01	1.13500
1	snp20587-scaffold2027-679919	6273074	A	0.55560	0.25950	C	7.579e+00	5.905e-03	3.56800
1	snp20586-scaffold2027-649711	6303282	G	0.35000	0.38380	A	9.173e-02	7.620e-01	0.86460
1	snp20585-scaffold2027-605056	6347937	G	0.20000	0.16300	A	1.881e-01	6.645e-01	1.28300
1	snp20583-scaffold2027-526428	6426565	A	0.20000	0.30000	G	9.126e-01	3.394e-01	0.58330
1	snp20582-scaffold2027-471738	6481255	A	0.20000	0.28420	G	6.665e-01	4.143e-01	0.62980
1	snp20581-scaffold2027-439393	6513600	A	0.00000	0.07838	G	1.693e+00	1.931e-01	0.00000
1	snp20580-scaffold2027-408470	6544523	C	0.05000	0.09290	A	4.232e-01	5.153e-01	0.51390
1	snp20578-scaffold2027-301629	6651364	G	0.30000	0.34780	A	1.919e-01	6.613e-01	0.80360
1	snp20577-scaffold2027-238695	6714298	G	0.25000	0.16850	A	8.824e-01	3.475e-01	1.64500
1	snp20576-scaffold2027-203036	6749957	G	0.05000	0.07027	A	1.210e-01	7.280e-01	0.69640
1	snp20575-scaffold2027-167610	6785383	G	0.35000	0.29730	A	2.510e-01	6.164e-01	1.27300
1	snp20574-scaffold2027-123792	6829201	G	0.20000	0.28920	A	7.413e-01	3.892e-01	0.61450
1	snp20572-scaffold2027-35745	6917248	A	0.30000	0.51350	G	3.460e+00	6.287e-02	0.40600
1	snp44228-scaffold601-899	6953991	G	0.15000	0.20650	A	3.737e-01	5.410e-01	0.67800
1	snp44229-scaffold601-31689	6984781	G	0.20000	0.12970	A	8.108e-01	3.679e-01	1.67700
1	snp44230-scaffold601-91049	7044141	A	0.35000	0.24180	G	1.193e+00	2.747e-01	1.68900
1	snp44231-scaffold601-124250	7077342	G	0.30000	0.31080	A	1.036e-02	9.189e-01	0.95030
1	snp44232-scaffold601-182320	7135412	A	0.27780	0.49710	G	3.298e+00	6.938e-02	0.38900
1	snp44233-scaffold601-231840	7184932	A	0.65000	0.42430	G	3.930e+00	4.743e-02	2.52000
1	snp44234-scaffold601-295353	7248445	G	0.22220	0.19300	A	9.334e-02	7.600e-01	1.19500
1	snp44235-scaffold601-349858	7302950	G	0.20000	0.06486	A	5.200e+00	2.259e-02	3.60400
1	snp44237-scaffold601-425976	7379068	G	0.05000	0.04891	A	4.812e-04	9.825e-01	1.02300
1	snp44238-scaffold601-470512	7423604	A	0.33330	0.48820	G	1.641e+00	2.001e-01	0.52420
1	snp44239-scaffold601-507242	7460334	A	0.38890	0.50280	C	8.895e-01	3.456e-01	0.62930
1	snp44242-scaffold601-627172	7580264	A	0.40000	0.22430	C	3.273e+00	7.041e-02	2.30500
1	snp44243-scaffold601-681618	7634710	A	0.00000	0.06757	G	1.444e+00	2.295e-01	0.00000
1	snp44244-scaffold601-753492	7706584	A	0.33330	0.22010	G	1.260e+00	2.616e-01	1.77200
1	snp44245-scaffold601-839136	7792228	G	0.40000	0.44320	A	1.439e-01	7.044e-01	0.83740
1	snp44246-scaffold601-869506	7822598	A	0.40000	0.49180	C	6.405e-01	4.235e-01	0.68880
1	snp44247-scaffold601-903098	7856190	A	0.20000	0.27570	G	5.490e-01	4.587e-01	0.65690
1	snp44248-scaffold601-958653	7911745	A	0.18750	0.09302	G	1.555e+00	2.124e-01	2.25000
1	snp44250-scaffold601-1055861	8008953	A	0.25000	0.45680	G	3.283e+00	7.002e-02	0.39640
1	snp44251-scaffold601-1125355	8078447	G	0.22220	0.27070	A	2.054e-01	6.504e-01	0.76970
1	snp44252-scaffold601-1187060	8140152	A	0.27780	0.48320	G	2.902e+00	8.846e-02	0.41130
1	snp44253-scaffold601-1235229	8188321	G	0.38890	0.38530	A	9.326e-04	9.756e-01	1.01500
1	snp44254-scaffold601-1317599	8270691	A	0.15000	0.30810	G	2.259e+00	1.329e-01	0.39630
1	snp17081-scaffold1783-272495	8295574	G	0.40000	0.31640	A	6.074e-01	4.358e-01	1.44000
1	snp17080-scaffold1783-241862	8326207	A	0.35000	0.39670	C	1.735e-01	6.770e-01	0.81880
1	snp17079-scaffold1783-206653	8361416	A	0.25000	0.15410	G	1.306e+00	2.530e-01	1.83000
1	snp17078-scaffold1783-162399	8405670	G	0.20000	0.29890	A	8.929e-01	3.447e-01	0.58640
1	snp17077-scaffold1783-120369	8447700	G	0.50000	0.37500	A	1.255e+00	2.627e-01	1.66700
1	snp17076-scaffold1783-59256	8508813	G	0.00000	0.06522	A	1.252e+00	2.632e-01	0.00000
1	snp48423-scaffold688-18401	8586569	G	0.65000	0.48650	A	2.029e+00	1.543e-01	1.96000
1	snp48424-scaffold688-52770	8620938	A	0.20000	0.41890	G	3.766e+00	5.231e-02	0.34680
1	snp48425-scaffold688-116562	8684730	G	0.25000	0.18380	A	5.468e-01	4.596e-01	1.48000
1	snp48426-scaffold688-148557	8716725	G	0.43750	0.42490	A	1.000e-02	9.203e-01	1.05300
1	snp48427-scaffold688-185942	8754110	A	0.25000	0.23510	G	2.326e-02	8.788e-01	1.08400
1	snp48429-scaffold688-249236	8817404	A	0.60000	0.38920	G	3.514e+00	6.087e-02	2.35400
1	snp48430-scaffold688-305593	8873761	C	0.11110	0.17500	A	4.914e-01	4.833e-01	0.58930
1	snp48432-scaffold688-380638	8948806	G	0.30000	0.35600	A	2.602e-01	6.100e-01	0.77540
1	snp48433-scaffold688-431723	8999891	G	0.50000	0.40810	A	6.610e-01	4.162e-01	1.45000
1	snp48434-scaffold688-460814	9028982	A	0.25000	0.23210	G	3.367e-02	8.544e-01	1.10300
1	snp48435-scaffold688-500674	9068842	G	0.45000	0.36220	A	6.304e-01	4.272e-01	1.44100
1	snp48436-scaffold688-538658	9106826	A	0.25000	0.17570	G	7.117e-01	3.989e-01	1.56400
1	snp48437-scaffold688-574595	9142763	G	0.45000	0.41890	A	7.522e-02	7.839e-01	1.13500
1	snp48438-scaffold688-610973	9179141	G	0.00000	0.06757	A	1.444e+00	2.295e-01	0.00000
1	snp48440-scaffold688-675187	9243355	A	0.15000	0.29350	G	1.912e+00	1.667e-01	0.42480
1	snp48441-scaffold688-732850	9301018	A	0.30000	0.44200	G	1.555e+00	2.124e-01	0.54110
1	snp48443-scaffold688-823757	9391925	G	0.35000	0.28380	A	4.064e-01	5.238e-01	1.35900
1	snp48444-scaffold688-869974	9438142	A	0.27780	0.22000	G	3.300e-01	5.657e-01	1.36400
1	snp48445-scaffold688-903917	9472085	A	0.35000	0.28380	G	4.064e-01	5.238e-01	1.35900
1	snp48446-scaffold688-941891	9510059	G	0.11110	0.10480	A	7.254e-03	9.321e-01	1.06800
1	snp48447-scaffold688-973374	9541542	A	0.16670	0.08424	G	1.452e+00	2.283e-01	2.17400
1	snp48448-scaffold688-1007538	9575706	G	0.44440	0.31890	A	1.233e+00	2.667e-01	1.70800
1	snp48449-scaffold688-1083890	9652058	G	0.20000	0.29190	A	7.827e-01	3.763e-01	0.60650
1	snp48450-scaffold688-1138797	9706965	A	0.05556	0.05233	G	3.588e-03	9.522e-01	1.06500
1	snp48453-scaffold688-1237779	9805947	G	0.00000	0.05707	A	1.207e+00	2.720e-01	0.00000
1	snp48454-scaffold688-1267155	9835323	G	0.55000	0.46200	A	5.908e-01	4.421e-01	1.42400
1	snp48455-scaffold688-1307466	9875634	A	0.62500	0.48820	G	1.144e+00	2.847e-01	1.74700
1	snp48456-scaffold688-1348884	9917052	G	0.30000	0.35330	A	2.364e-01	6.268e-01	0.78460
1	snp48457-scaffold688-1377410	9945578	A	0.15000	0.18330	G	1.417e-01	7.066e-01	0.78610
1	snp48458-scaffold688-1409735	9977903	A	0.00000	0.07182	G	1.388e+00	2.388e-01	0.00000
1	snp55833-scaffold867-19405	10043939	G	0.33330	0.31760	A	1.938e-02	8.893e-01	1.07400
1	snp55836-scaffold867-124680	10149214	A	0.06250	0.14490	C	8.561e-01	3.548e-01	0.39350
1	snp55837-scaffold867-158233	10182767	G	0.15000	0.30810	A	2.259e+00	1.329e-01	0.39630
1	snp55838-scaffold867-192173	10216707	G	0.05000	0.12160	A	9.356e-01	3.334e-01	0.38010
1	snp55839-scaffold867-222852	10247386	A	0.11110	0.14750	C	1.828e-01	6.690e-01	0.72220
1	snp55841-scaffold867-306085	10330619	C	0.00000	0.07838	A	1.693e+00	1.931e-01	0.00000
1	snp8479-scaffold1307-528093	10353936	A	0.35000	0.32430	G	5.696e-02	8.114e-01	1.12200
1	snp8478-scaffold1307-493898	10388131	A	0.20000	0.31520	G	1.179e+00	2.776e-01	0.54310
1	snp8476-scaffold1307-388513	10493516	A	0.70000	0.39440	G	7.310e+00	6.857e-03	3.58200
1	snp8475-scaffold1307-335360	10546669	A	0.55000	0.29560	G	5.747e+00	1.652e-02	2.91300
1	snp8474-scaffold1307-302682	10579347	A	0.25000	0.33240	G	5.848e-01	4.445e-01	0.66940
1	snp8472-scaffold1307-221346	10660683	A	0.40000	0.25570	G	2.031e+00	1.541e-01	1.94100
1	snp8471-scaffold1307-175478	10706551	G	0.40000	0.28450	A	1.224e+00	2.686e-01	1.67700
1	snp8470-scaffold1307-144906	10737123	C	0.22220	0.30120	A	5.102e-01	4.750e-01	0.66300
1	snp8469-scaffold1307-115620	10766409	A	0.27780	0.17840	G	1.134e+00	2.868e-01	1.77200
1	snp8467-scaffold1307-32102	10849927	G	0.70000	0.45300	A	4.645e+00	3.114e-02	2.81700
1	snp42339-scaffold559-14474	10896602	G	0.65000	0.40810	A	4.556e+00	3.280e-02	2.69300
1	snp42340-scaffold559-46407	10928535	A	0.30000	0.46490	G	2.079e+00	1.494e-01	0.49340
1	snp42341-scaffold559-94118	10976246	A	0.60000	0.24730	G	1.209e+01	5.061e-04	4.56700
1	snp42342-scaffold559-158645	11040773	G	0.30000	0.42700	A	1.256e+00	2.623e-01	0.57500
1	snp42343-scaffold559-197027	11079155	G	0.40000	0.36070	A	1.270e-01	7.216e-01	1.18200
1	snp42344-scaffold559-235740	11117868	G	0.25000	0.30490	A	2.715e-01	6.023e-01	0.75980
1	snp42345-scaffold559-268429	11150557	A	0.25000	0.28650	G	1.241e-01	7.247e-01	0.83020
1	snp42346-scaffold559-311056	11193184	A	0.30000	0.46490	G	2.079e+00	1.494e-01	0.49340
1	snp42347-scaffold559-340732	11222860	G	0.00000	0.18020	A	3.484e+00	6.198e-02	0.00000
1	snp42348-scaffold559-372721	11254849	A	0.31250	0.29190	G	3.132e-02	8.595e-01	1.10300
1	snp42349-scaffold559-421109	11303237	C	0.25000	0.26820	A	3.189e-02	8.583e-01	0.90970
1	snp42350-scaffold559-452798	11334926	A	0.45000	0.49460	G	1.510e-01	6.976e-01	0.83610
1	snp42351-scaffold559-520734	11402862	G	0.40000	0.42620	A	5.339e-02	8.173e-01	0.89740
1	snp42354-scaffold559-621023	11503151	G	0.65000	0.34050	A	7.922e+00	4.885e-03	3.59600
1	snp42356-scaffold559-700544	11582672	A	0.40000	0.19190	G	5.087e+00	2.410e-02	2.80800
1	snp42357-scaffold559-739700	11621828	G	0.05000	0.12150	A	9.315e-01	3.345e-01	0.38070
1	snp42360-scaffold559-890088	11772216	C	0.10000	0.22430	A	1.721e+00	1.896e-01	0.38420
1	snp42361-scaffold559-926000	11808128	G	0.40000	0.36220	A	1.173e-01	7.319e-01	1.17400
1	snp42362-scaffold559-968122	11850250	A	0.05000	0.09783	G	5.030e-01	4.782e-01	0.48540
1	snp42363-scaffold559-1010347	11892475	G	0.05000	0.11480	A	8.033e-01	3.701e-01	0.40600
1	snp15924-scaffold1670-12136	12158309	C	0.55000	0.45140	A	7.443e-01	3.883e-01	1.48600
1	snp16300-scaffold1716-229833	12179283	A	0.50000	0.46760	C	8.014e-02	7.771e-01	1.13900
1	snp16297-scaffold1716-120264	12288852	G	0.22220	0.12300	A	1.519e+00	2.178e-01	2.03800
1	snp16296-scaffold1716-89114	12320002	A	0.45000	0.37290	C	4.793e-01	4.887e-01	1.37600
1	snp16295-scaffold1716-58435	12350681	A	0.35000	0.44050	G	6.326e-01	4.264e-01	0.68380
1	snp2867-scaffold1084-438967	12423536	G	0.15000	0.20270	A	3.294e-01	5.660e-01	0.69410
1	snp2866-scaffold1084-403856	12458647	G	0.30000	0.15950	A	2.698e+00	1.005e-01	2.25900
1	snp2865-scaffold1084-369840	12492663	A	0.70000	0.47740	C	3.754e+00	5.269e-02	2.55400
1	snp2864-scaffold1084-334571	12527932	A	0.60000	0.35630	G	4.820e+00	2.813e-02	2.71000
1	snp2863-scaffold1084-280421	12582082	C	0.10000	0.08649	A	4.354e-02	8.347e-01	1.17400
1	snp2862-scaffold1084-246759	12615744	A	0.38890	0.25830	C	1.502e+00	2.204e-01	1.82700
1	snp2861-scaffold1084-214201	12648302	G	0.30000	0.39110	A	6.626e-01	4.157e-01	0.66730
1	snp2859-scaffold1084-135238	12727265	A	0.40000	0.39730	G	5.788e-04	9.808e-01	1.01100
1	snp2858-scaffold1084-91126	12771377	A	0.30000	0.32970	G	7.570e-02	7.832e-01	0.87140
1	snp2857-scaffold1084-51902	12810601	G	0.20000	0.18650	A	2.277e-02	8.800e-01	1.09100
1	snp2856-scaffold1084-650	12861853	A	0.50000	0.30270	C	3.114e+00	7.765e-02	2.30400
1	snp1254-scaffold10319-713	12863672	C	0.20000	0.16030	A	2.195e-01	6.394e-01	1.30900
1	snp31516-scaffold35-87383	12962407	A	0.44440	0.42030	C	4.091e-02	8.397e-01	1.10300
1	snp31519-scaffold35-192321	13067345	G	0.05000	0.27030	A	4.797e+00	2.851e-02	0.14210
1	snp15439-scaffold1636-419017	13093640	C	0.25000	0.20880	A	1.558e-01	6.930e-01	1.26300
1	snp15438-scaffold1636-386740	13125917	A	0.00000	0.25680	C	6.789e+00	9.173e-03	0.00000
1	snp15436-scaffold1636-297829	13214828	G	0.30000	0.39460	A	7.139e-01	3.982e-01	0.65750
1	snp15435-scaffold1636-267485	13245172	A	0.65000	0.42430	G	3.930e+00	4.743e-02	2.52000
1	snp15434-scaffold1636-230444	13282213	G	0.10000	0.09459	A	6.456e-03	9.360e-01	1.06300
1	snp15433-scaffold1636-201423	13311234	A	0.15000	0.15140	G	2.699e-04	9.869e-01	0.98950
1	snp15432-scaffold1636-161129	13351528	G	0.61110	0.50880	A	7.160e-01	3.975e-01	1.51700
1	snp15431-scaffold1636-122585	13390072	A	0.38890	0.38660	G	3.687e-04	9.847e-01	1.01000
1	snp15430-scaffold1636-85104	13427553	G	0.10000	0.18650	A	9.531e-01	3.289e-01	0.48470
1	snp15429-scaffold1636-52810	13459847	G	0.10000	0.09593	A	3.602e-03	9.521e-01	1.04700
1	snp15428-scaffold1636-19251	13493406	G	0.33330	0.33700	A	1.041e-03	9.743e-01	0.98360
1	snp23410-scaffold235-109886	13622642	C	0.61110	0.45920	A	1.590e+00	2.073e-01	1.85000
1	snp23412-scaffold235-175013	13687769	A	0.40000	0.44590	G	1.623e-01	6.871e-01	0.82830
1	snp23414-scaffold235-239749	13752505	A	0.27780	0.25410	G	5.038e-02	8.224e-01	1.12900
1	snp23415-scaffold235-282600	13795356	A	0.20000	0.14590	G	4.379e-01	5.081e-01	1.46300
1	snp23416-scaffold235-320253	13833009	A	0.15000	0.18920	G	1.915e-01	6.616e-01	0.75630
1	snp23417-scaffold235-349226	13861982	G	0.05000	0.07838	A	2.152e-01	6.427e-01	0.61890
1	snp23419-scaffold235-439012	13951768	A	0.60000	0.48040	G	1.084e+00	2.979e-01	1.62200
1	snp23420-scaffold235-481275	13994031	A	0.30000	0.30870	G	6.798e-03	9.343e-01	0.95950
1	snp16371-scaffold1727-15166	14020087	A	0.05000	0.05801	G	2.241e-02	8.810e-01	0.85460
1	snp16373-scaffold1727-136500	14141421	G	0.10000	0.05435	A	7.391e-01	3.899e-01	1.93300
1	snp16374-scaffold1727-165015	14169936	G	0.15000	0.15950	A	1.270e-02	9.103e-01	0.93020
1	snp16376-scaffold1727-226746	14231667	A	0.06250	0.10630	G	3.142e-01	5.751e-01	0.56040
1	snp16377-scaffold1727-267813	14272734	A	0.40000	0.45680	G	2.466e-01	6.195e-01	0.79290
1	snp16379-scaffold1727-379972	14384893	G	0.25000	0.24730	A	7.522e-04	9.781e-01	1.01500
1	snp16380-scaffold1727-416969	14421890	G	0.20000	0.22970	A	9.522e-02	7.576e-01	0.83820
1	snp16382-scaffold1727-499061	14503982	G	0.00000	0.06793	A	1.452e+00	2.282e-01	0.00000
1	snp16384-scaffold1727-584472	14589393	C	0.40000	0.41080	A	9.166e-03	9.237e-01	0.95610
1	snp16385-scaffold1727-628232	14633153	A	0.55000	0.43240	G	1.065e+00	3.020e-01	1.60400
1	snp16386-scaffold1727-692992	14697913	G	0.40000	0.36760	A	8.570e-02	7.697e-01	1.14700
1	snp16388-scaffold1727-774982	14779903	C	0.05000	0.09459	A	4.504e-01	5.022e-01	0.50380
1	snp16389-scaffold1727-810062	14814983	G	0.00000	0.09239	A	2.025e+00	1.547e-01	0.00000
1	snp18406-scaffold1864-4910	14883481	A	0.20000	0.15410	G	3.036e-01	5.817e-01	1.37300
1	snp18407-scaffold1864-42371	14920942	A	0.10000	0.12160	G	8.369e-02	7.724e-01	0.80250
1	snp18408-scaffold1864-81955	14960526	A	0.15000	0.22700	G	6.496e-01	4.203e-01	0.60080
1	snp18410-scaffold1864-161767	15040338	A	0.20000	0.34590	G	1.805e+00	1.791e-01	0.47270
1	snp18411-scaffold1864-214928	15093499	A	0.20000	0.16860	G	1.314e-01	7.170e-01	1.23200
1	snp18413-scaffold1864-302397	15180968	G	0.35000	0.31080	A	1.356e-01	7.127e-01	1.19400
1	snp18417-scaffold1864-436778	15315349	G	0.05000	0.07027	A	1.210e-01	7.280e-01	0.69640
1	snp18418-scaffold1864-502366	15380937	A	0.35000	0.40540	G	2.422e-01	6.226e-01	0.78970
1	snp18419-scaffold1864-538542	15417113	C	0.40000	0.42900	A	6.493e-02	7.989e-01	0.88740
1	snp18420-scaffold1864-579977	15458548	G	0.38890	0.51700	A	1.126e+00	2.887e-01	0.59440
1	snp18422-scaffold1864-649921	15528492	G	0.15000	0.12430	A	1.139e-01	7.358e-01	1.24300
1	snp18423-scaffold1864-701459	15580030	G	0.05000	0.06757	A	9.411e-02	7.590e-01	0.72630
1	snp18424-scaffold1864-747303	15625874	A	0.40000	0.31390	G	6.474e-01	4.211e-01	1.45700
1	snp18425-scaffold1864-796507	15675078	G	0.25000	0.23370	A	2.809e-02	8.669e-01	1.09300
1	snp18426-scaffold1864-834676	15713247	A	0.25000	0.16490	G	9.782e-01	3.226e-01	1.68900
1	snp19490-scaffold197-29113	15750262	G	0.20000	0.18110	A	4.561e-02	8.309e-01	1.13100
1	snp19491-scaffold197-88308	15809457	A	0.45000	0.28800	G	2.386e+00	1.224e-01	2.02200
1	snp19492-scaffold197-143853	15865002	A	0.65000	0.45140	G	3.013e+00	8.261e-02	2.25700
1	snp19493-scaffold197-177092	15898241	G	0.05000	0.16570	A	1.892e+00	1.689e-01	0.26490
1	snp19495-scaffold197-240248	15961397	G	0.30000	0.44050	A	1.526e+00	2.167e-01	0.54430
1	snp19497-scaffold197-329480	16050629	G	0.50000	0.20570	A	8.637e+00	3.294e-03	3.86100
1	snp19501-scaffold197-526561	16247710	A	0.50000	0.44810	G	2.064e-01	6.496e-01	1.23200
1	snp19503-scaffold197-615809	16336958	A	0.70000	0.40570	G	6.719e+00	9.540e-03	3.41800
1	snp19504-scaffold197-664478	16385627	A	0.45000	0.27990	G	2.673e+00	1.020e-01	2.10500
1	snp19507-scaffold197-771778	16492927	A	0.55000	0.29460	G	5.810e+00	1.593e-02	2.92700
1	snp19508-scaffold197-811792	16532941	A	0.30000	0.32950	G	7.456e-02	7.848e-01	0.87220
1	snp19510-scaffold197-919323	16640472	A	0.50000	0.48850	C	1.000e-02	9.203e-01	1.04700
1	snp19515-scaffold197-1138717	16859866	G	0.25000	0.26670	A	2.697e-02	8.696e-01	0.91670
1	snp19516-scaffold197-1195120	16916269	A	0.70000	0.28650	G	1.523e+01	9.512e-05	5.81100
1	snp19519-scaffold197-1324696	17045845	C	0.10000	0.12300	A	9.341e-02	7.599e-01	0.79260
1	snp19520-scaffold197-1358363	17079512	G	0.50000	0.29730	A	3.660e+00	5.574e-02	2.36400
1	snp19521-scaffold197-1391007	17112156	G	0.00000	0.11350	A	2.544e+00	1.107e-01	0.00000
1	snp19522-scaffold197-1459019	17180168	G	0.35000	0.17570	A	3.830e+00	5.033e-02	2.52700
1	snp19524-scaffold197-1568886	17290035	G	0.40000	0.25140	A	2.185e+00	1.394e-01	1.98600
1	snp19525-scaffold197-1622472	17343621	G	0.30000	0.20000	A	1.164e+00	2.807e-01	1.71400
1	snp19526-scaffold197-1652647	17373796	A	0.10000	0.19460	G	1.104e+00	2.933e-01	0.45990
1	snp19527-scaffold197-1682937	17404086	G	0.10000	0.17030	A	6.746e-01	4.115e-01	0.54140
1	snp19528-scaffold197-1741232	17462381	G	0.44440	0.46170	A	2.067e-02	8.857e-01	0.93250
1	snp29442-scaffold3180-178901	17580079	G	0.45000	0.39670	A	2.243e-01	6.358e-01	1.24400
1	snp29441-scaffold3180-133307	17625673	A	0.25000	0.39190	C	1.614e+00	2.039e-01	0.51720
1	snp29439-scaffold3180-4360	17754620	C	0.50000	0.30160	A	3.478e+00	6.218e-02	2.31500
1	snp2705-scaffold1077-1700112	17759900	A	0.50000	0.32430	G	2.635e+00	1.045e-01	2.08300
1	snp2704-scaffold1077-1651566	17808446	G	0.50000	0.29530	A	3.376e+00	6.615e-02	2.38600
1	snp2703-scaffold1077-1616072	17843940	A	0.45000	0.33510	G	1.114e+00	2.912e-01	1.62300
1	snp2702-scaffold1077-1551097	17908915	A	0.00000	0.20810	G	5.186e+00	2.277e-02	0.00000
1	snp2701-scaffold1077-1514725	17945287	A	0.00000	0.07955	G	1.378e+00	2.405e-01	0.00000
1	snp2700-scaffold1077-1462879	17997133	G	0.30000	0.44380	A	1.593e+00	2.069e-01	0.53710
1	snp2698-scaffold1077-1349758	18110254	C	0.20000	0.18060	A	4.821e-02	8.262e-01	1.13500
1	snp2697-scaffold1077-1310506	18149506	A	0.25000	0.40440	G	1.889e+00	1.693e-01	0.49100
1	snp2696-scaffold1077-1261395	18198617	A	0.20000	0.29460	G	8.250e-01	3.637e-01	0.59860
1	snp2695-scaffold1077-1206130	18253882	A	0.15000	0.09459	G	6.623e-01	4.157e-01	1.68900
1	snp2694-scaffold1077-1152775	18307237	A	0.65000	0.49460	G	1.833e+00	1.758e-01	1.89800
1	snp2691-scaffold1077-1023522	18436490	A	0.15000	0.20810	G	3.929e-01	5.308e-01	0.67150
1	snp2690-scaffold1077-992016	18467996	C	0.30000	0.29190	A	6.030e-03	9.381e-01	1.04000
1	snp2689-scaffold1077-943184	18516828	A	0.25000	0.29730	G	2.041e-01	6.514e-01	0.78790
1	snp2688-scaffold1077-899121	18560891	C	0.35000	0.34320	A	3.841e-03	9.506e-01	1.03000
1	snp2686-scaffold1077-811032	18648980	G	0.11110	0.14590	A	1.687e-01	6.813e-01	0.73150
1	snp2685-scaffold1077-756583	18703429	G	0.30000	0.33630	A	1.116e-01	7.383e-01	0.84600
1	snp2684-scaffold1077-725013	18734999	A	0.30000	0.47500	G	2.332e+00	1.267e-01	0.47370
1	snp2681-scaffold1077-625537	18834475	G	0.25000	0.26920	A	3.572e-02	8.501e-01	0.90480
1	snp2680-scaffold1077-583962	18876050	G	0.15000	0.21350	A	4.610e-01	4.972e-01	0.65000
1	snp2679-scaffold1077-554567	18905445	G	0.10000	0.15470	A	4.403e-01	5.070e-01	0.60710
1	snp2678-scaffold1077-513074	18946938	C	0.18750	0.36180	A	2.029e+00	1.543e-01	0.40710
1	snp2677-scaffold1077-472914	18987098	A	0.60000	0.46760	G	1.335e+00	2.480e-01	1.70800
1	snp2676-scaffold1077-440931	19019081	G	0.35000	0.47570	A	1.203e+00	2.727e-01	0.59350
1	snp2675-scaffold1077-392666	19067346	G	0.50000	0.50270	A	5.663e-04	9.810e-01	0.98910
1	snp2673-scaffold1077-323811	19136201	G	0.05000	0.13240	A	1.154e+00	2.828e-01	0.34480
1	snp2671-scaffold1077-260243	19199769	G	0.50000	0.47530	A	4.204e-02	8.376e-01	1.10400
1	snp2669-scaffold1077-195070	19264942	A	0.66670	0.31950	G	9.216e+00	2.399e-03	4.25900
1	snp2668-scaffold1077-160361	19299651	G	0.30000	0.22160	A	6.671e-01	4.141e-01	1.50500
1	snp2667-scaffold1077-105589	19354423	G	0.43750	0.40750	A	5.689e-02	8.115e-01	1.13100
1	snp2665-scaffold1077-2853	19457159	A	0.60000	0.30000	G	7.909e+00	4.919e-03	3.50000
1	snp56449-scaffold889-49706	19509817	G	0.45000	0.50000	A	1.897e-01	6.631e-01	0.81820
1	snp56450-scaffold889-81899	19542010	A	0.16670	0.06284	G	2.930e+00	8.696e-02	2.98300
1	snp56452-scaffold889-149700	19609811	A	0.35000	0.25950	G	8.003e-01	3.710e-01	1.53700
1	snp56453-scaffold889-191547	19651658	A	0.16670	0.28490	C	1.191e+00	2.752e-01	0.50200
1	snp56454-scaffold889-223354	19683465	A	0.35000	0.39190	G	1.400e-01	7.083e-01	0.83550
1	snp56455-scaffold889-252848	19712959	G	0.10000	0.17390	A	7.341e-01	3.916e-01	0.52780
1	snp56456-scaffold889-297540	19757651	A	0.25000	0.19670	G	2.730e-01	6.013e-01	1.36100
1	snp56457-scaffold889-335404	19795515	A	0.30000	0.20110	G	1.134e+00	2.869e-01	1.70300
1	snp56460-scaffold889-430556	19890667	C	0.15000	0.10810	A	3.394e-01	5.602e-01	1.45600
1	snp56463-scaffold889-601574	20061685	A	0.35000	0.49460	G	1.588e+00	2.076e-01	0.55020
1	snp56464-scaffold889-633296	20093407	G	0.16670	0.33140	A	2.120e+00	1.454e-01	0.40360
1	snp56466-scaffold889-701622	20161733	G	0.25000	0.41890	A	2.238e+00	1.347e-01	0.46240
1	snp56467-scaffold889-738170	20198281	A	0.15000	0.11020	G	3.013e-01	5.831e-01	1.42500
1	snp56468-scaffold889-766729	20226840	C	0.30000	0.37840	A	4.977e-01	4.805e-01	0.70410
1	snp56470-scaffold889-884487	20344598	G	0.15000	0.29460	A	1.938e+00	1.639e-01	0.42260
1	snp29897-scaffold325-113963	20524193	A	0.22220	0.22970	C	5.473e-03	9.410e-01	0.95800
1	snp29898-scaffold325-146256	20556486	A	0.55000	0.44860	G	7.863e-01	3.752e-01	1.50200
1	snp29899-scaffold325-199682	20609912	G	0.50000	0.36460	A	1.487e+00	2.227e-01	1.74200
1	snp29900-scaffold325-236650	20646880	A	0.35000	0.47030	C	1.104e+00	2.935e-01	0.60650
1	snp29901-scaffold325-292851	20703081	A	0.25000	0.29350	C	1.737e-01	6.768e-01	0.80250
1	snp29902-scaffold325-327908	20738138	G	0.38890	0.42200	A	7.683e-02	7.816e-01	0.87170
1	snp29905-scaffold325-443200	20853430	A	0.45000	0.18110	G	8.746e+00	3.103e-03	3.70000
1	snp29908-scaffold325-568853	20979083	A	0.45000	0.45410	G	1.258e-03	9.717e-01	0.98380
1	snp29909-scaffold325-623115	21033345	G	0.50000	0.45410	A	1.614e-01	6.878e-01	1.20200
1	snp29910-scaffold325-660939	21071169	A	0.25000	0.41350	G	2.105e+00	1.468e-01	0.47280
1	snp29911-scaffold325-694009	21104239	A	0.20000	0.24590	G	2.174e-01	6.410e-01	0.76650
1	snp29912-scaffold325-754182	21164412	A	0.20000	0.20540	G	3.400e-03	9.535e-01	0.96710
1	snp29917-scaffold325-983048	21393278	A	0.22220	0.32670	G	8.568e-01	3.546e-01	0.58880
1	snp29918-scaffold325-1013313	21423543	A	0.20000	0.31350	C	1.148e+00	2.840e-01	0.54740
1	snp29919-scaffold325-1042654	21452884	A	0.20000	0.12160	G	1.061e+00	3.030e-01	1.80600
1	snp29921-scaffold325-1105255	21515485	A	0.00000	0.09189	G	2.013e+00	1.559e-01	0.00000
1	snp29922-scaffold325-1136180	21546410	G	0.15000	0.31430	A	2.407e+00	1.208e-01	0.38500
1	snp29924-scaffold325-1201854	21612084	A	0.05000	0.09459	C	4.504e-01	5.022e-01	0.50380
1	snp14115-scaffold1564-24142	21774903	A	0.15000	0.24730	G	9.779e-01	3.227e-01	0.53720
1	snp14116-scaffold1564-83916	21834677	A	0.40000	0.28570	G	1.196e+00	2.742e-01	1.66700
1	snp14117-scaffold1564-138906	21889667	A	0.15000	0.24580	G	9.500e-01	3.297e-01	0.54160
1	snp14119-scaffold1564-212895	21963656	G	0.05556	0.14210	A	1.080e+00	2.988e-01	0.35520
1	snp14120-scaffold1564-254458	22005219	A	0.25000	0.46220	G	3.449e+00	6.329e-02	0.38790
1	snp14121-scaffold1564-291831	22042592	G	0.65000	0.49190	A	1.897e+00	1.684e-01	1.91800
1	snp14125-scaffold1564-468437	22219198	G	0.10000	0.11620	A	4.888e-02	8.250e-01	0.84500
1	snp14126-scaffold1564-524752	22275513	G	0.20000	0.20900	A	9.372e-03	9.229e-01	0.94590
1	snp14127-scaffold1564-569494	22320255	A	0.55560	0.43720	G	9.748e-01	3.235e-01	1.60900
1	snp14128-scaffold1564-604366	22355127	G	0.25000	0.12220	A	2.754e+00	9.700e-02	2.39400
1	snp14129-scaffold1564-642988	22393749	A	0.25000	0.27570	G	6.283e-02	8.021e-01	0.87580
1	snp14130-scaffold1564-698580	22449341	G	0.35000	0.28650	A	3.719e-01	5.419e-01	1.34100
1	snp14131-scaffold1564-743315	22494076	A	0.55000	0.39010	G	2.022e+00	1.550e-01	1.91100
1	snp14132-scaffold1564-790368	22541129	A	0.15000	0.25410	G	1.099e+00	2.944e-01	0.51810
1	snp14133-scaffold1564-844000	22594761	A	0.18750	0.24170	G	2.469e-01	6.193e-01	0.72410
1	snp14134-scaffold1564-883412	22634173	A	0.35000	0.32880	G	3.855e-02	8.443e-01	1.09900
1	snp14136-scaffold1564-964970	22715731	A	0.40000	0.47280	G	4.040e-01	5.250e-01	0.74330
1	snp14137-scaffold1564-1023233	22773994	A	0.40000	0.48380	G	5.337e-01	4.651e-01	0.71140
1	snp14138-scaffold1564-1053422	22804183	G	0.30000	0.23640	A	4.209e-01	5.165e-01	1.38400
1	snp38013-scaffold472-1246997	22842438	A	0.35000	0.34510	G	2.007e-03	9.643e-01	1.02200
1	snp38012-scaffold472-1216103	22873332	G	0.40000	0.35950	A	1.351e-01	7.132e-01	1.18800
1	snp38011-scaffold472-1186160	22903275	G	0.35000	0.38380	A	9.173e-02	7.620e-01	0.86460
1	snp38006-scaffold472-951898	23137537	A	0.35000	0.32880	G	3.855e-02	8.443e-01	1.09900
1	snp38005-scaffold472-900891	23188544	G	0.45000	0.40810	A	1.376e-01	7.107e-01	1.18700
1	snp38004-scaffold472-850073	23239362	A	0.20000	0.16760	G	1.420e-01	7.063e-01	1.24200
1	snp38003-scaffold472-808885	23280550	A	0.40000	0.48380	G	5.337e-01	4.651e-01	0.71140
1	snp38000-scaffold472-702101	23387334	A	0.50000	0.46410	C	9.822e-02	7.540e-01	1.15500
1	snp37998-scaffold472-628236	23461199	G	0.20000	0.14050	A	5.455e-01	4.602e-01	1.52900
1	snp37994-scaffold472-439408	23650027	A	0.05000	0.16300	G	1.829e+00	1.762e-01	0.27020
1	snp37992-scaffold472-342556	23746879	A	0.33330	0.37770	G	1.441e-01	7.042e-01	0.82370
1	snp37991-scaffold472-308567	23780868	A	0.16670	0.16020	G	5.287e-03	9.420e-01	1.04800
1	snp37989-scaffold472-221261	23868174	G	0.20000	0.40810	A	3.431e+00	6.397e-02	0.36260
1	snp37988-scaffold472-190386	23899049	A	0.60000	0.44570	G	1.823e+00	1.769e-01	1.86600
1	snp37987-scaffold472-125488	23963947	G	0.35000	0.37230	A	4.035e-02	8.408e-01	0.90790
1	snp37986-scaffold472-65540	24023895	G	0.35000	0.28800	A	3.528e-01	5.526e-01	1.33100
1	snp8055-scaffold1292-1488	24091022	A	0.44440	0.37570	C	3.449e-01	5.570e-01	1.32900
1	snp8056-scaffold1292-51757	24141291	G	0.40000	0.47570	A	4.360e-01	5.090e-01	0.73480
1	snp8057-scaffold1292-81777	24171311	A	0.25000	0.16760	C	9.062e-01	3.411e-01	1.65600
1	snp8058-scaffold1292-114256	24203790	A	0.50000	0.43780	G	2.974e-01	5.855e-01	1.28400
1	snp8059-scaffold1292-155797	24245331	A	0.30000	0.18110	G	1.764e+00	1.842e-01	1.93800
1	snp46388-scaffold640-654371	24321451	G	0.35000	0.50810	A	1.897e+00	1.684e-01	0.52130
1	snp46387-scaffold640-620592	24355230	G	0.10000	0.21200	A	1.453e+00	2.281e-01	0.41310
1	snp46386-scaffold640-591503	24384319	A	0.30000	0.25140	G	2.371e-01	6.263e-01	1.27600
1	snp46382-scaffold640-457655	24518167	A	0.00000	0.08197	G	1.777e+00	1.825e-01	0.00000
1	snp46381-scaffold640-424727	24551095	G	0.35000	0.24590	A	1.092e+00	2.960e-01	1.65100
1	snp46380-scaffold640-385838	24589984	G	0.25000	0.25680	A	4.543e-03	9.463e-01	0.96490
1	snp46379-scaffold640-322113	24653709	A	0.10000	0.14320	G	2.929e-01	5.884e-01	0.66460
1	snp46378-scaffold640-293065	24682757	G	0.30000	0.35950	A	2.924e-01	5.887e-01	0.76370
1	snp46377-scaffold640-258836	24716986	A	0.15000	0.10270	G	4.512e-01	5.018e-01	1.54200
1	snp46376-scaffold640-193367	24782455	A	0.25000	0.43410	C	2.629e+00	1.049e-01	0.43460
1	snp46373-scaffold640-70409	24905413	A	0.15000	0.11620	G	2.082e-01	6.482e-01	1.34200
1	snp46372-scaffold640-19604	24956218	A	0.00000	0.08564	G	1.678e+00	1.951e-01	0.00000
1	snp23367-scaffold234-14290	24990211	A	0.05556	0.13510	G	9.522e-01	3.292e-01	0.37650
1	snp23368-scaffold234-50647	25026568	G	0.25000	0.34510	A	7.644e-01	3.819e-01	0.63250
1	snp23369-scaffold234-104736	25080657	G	0.65000	0.42430	A	3.930e+00	4.743e-02	2.52000
1	snp23370-scaffold234-134373	25110294	A	0.22220	0.30060	G	5.034e-01	4.780e-01	0.66480
1	snp23371-scaffold234-167191	25143112	A	0.45000	0.47030	G	3.130e-02	8.596e-01	0.92160
1	snp23372-scaffold234-223305	25199226	A	0.16670	0.16760	G	9.990e-05	9.920e-01	0.99350
1	snp23374-scaffold234-284579	25260500	G	0.35000	0.45140	A	7.888e-01	3.745e-01	0.65450
1	snp23376-scaffold234-347754	25323675	A	0.27780	0.26220	G	2.160e-02	8.832e-01	1.08200
1	snp23377-scaffold234-386697	25362618	A	0.30000	0.26220	G	1.398e-01	7.085e-01	1.20600
1	snp23378-scaffold234-424487	25400408	A	0.05000	0.05676	G	1.627e-02	8.985e-01	0.87470
1	snp23379-scaffold234-455981	25431902	G	0.44440	0.30290	A	1.605e+00	2.052e-01	1.84200
1	snp23381-scaffold234-532987	25508908	G	0.35000	0.44860	A	7.481e-01	3.871e-01	0.66170
1	snp23382-scaffold234-580216	25556137	G	0.30000	0.41350	A	1.012e+00	3.143e-01	0.60780
1	snp23383-scaffold234-618526	25594447	A	0.20000	0.28110	G	6.230e-01	4.299e-01	0.63940
1	snp23384-scaffold234-647303	25623224	G	0.65000	0.45410	A	2.929e+00	8.699e-02	2.23300
1	snp23385-scaffold234-683659	25659580	C	0.60000	0.45880	A	1.519e+00	2.178e-01	1.76900
1	snp23386-scaffold234-746496	25722417	G	0.55000	0.49170	A	2.579e-01	6.116e-01	1.26400
1	snp45807-scaffold629-1505	25747521	A	0.25000	0.25140	C	1.842e-04	9.892e-01	0.99280
1	snp45808-scaffold629-55787	25801803	A	0.35000	0.45410	G	8.305e-01	3.621e-01	0.64740
1	snp45809-scaffold629-110496	25856512	G	0.20000	0.07297	A	4.184e+00	4.080e-02	3.17600
1	snp45810-scaffold629-158409	25904425	A	0.00000	0.06757	G	1.300e+00	2.542e-01	0.00000
1	snp45811-scaffold629-203373	25949389	G	0.30000	0.19440	A	1.319e+00	2.507e-01	1.77600
1	snp45814-scaffold629-339258	26085274	G	0.25000	0.43710	A	2.188e+00	1.391e-01	0.42920
1	snp45815-scaffold629-374658	26120674	A	0.30000	0.20000	C	1.164e+00	2.807e-01	1.71400
1	snp45816-scaffold629-412795	26158811	G	0.45000	0.41070	A	1.202e-01	7.288e-01	1.17400
1	snp45817-scaffold629-484215	26230231	A	0.30000	0.23240	G	4.806e-01	4.882e-01	1.41500
1	snp45818-scaffold629-512874	26258890	G	0.35000	0.35140	A	1.521e-04	9.902e-01	0.99410
1	snp45819-scaffold629-558019	26304035	A	0.20000	0.13860	G	5.881e-01	4.432e-01	1.55400
1	snp45820-scaffold629-613656	26359672	A	0.35000	0.35680	C	3.776e-03	9.510e-01	0.97090
1	snp45821-scaffold629-642356	26388372	G	0.00000	0.09066	A	1.984e+00	1.590e-01	0.00000
1	snp45822-scaffold629-702712	26448728	G	0.22220	0.13530	A	1.075e+00	2.998e-01	1.82600
1	snp11780-scaffold1437-813	26469618	G	0.25000	0.16850	A	8.806e-01	3.480e-01	1.64500
1	snp11781-scaffold1437-41411	26510216	G	0.10000	0.07337	A	1.945e-01	6.592e-01	1.40300
1	snp11782-scaffold1437-114863	26583668	A	0.16670	0.15060	G	3.455e-02	8.525e-01	1.12800
1	snp11785-scaffold1437-218398	26687203	G	0.27780	0.23080	A	2.112e-01	6.458e-01	1.28200
1	snp11786-scaffold1437-248909	26717714	G	0.45000	0.34830	A	8.565e-01	3.547e-01	1.53100
1	snp11787-scaffold1437-308268	26777073	G	0.40000	0.17820	A	6.043e+00	1.397e-02	3.07500
1	snp11789-scaffold1437-413841	26882646	C	0.30000	0.39730	A	7.535e-01	3.854e-01	0.65010
1	snp11790-scaffold1437-451538	26920343	A	0.25000	0.28300	C	1.019e-01	7.495e-01	0.84470
1	snp11791-scaffold1437-496710	26965515	G	0.05000	0.06757	A	9.411e-02	7.590e-01	0.72630
1	snp11793-scaffold1437-557127	27025932	A	0.30000	0.34590	G	1.776e-01	6.734e-01	0.81030
1	snp11794-scaffold1437-597970	27066775	A	0.50000	0.49410	G	2.366e-03	9.612e-01	1.02400
1	snp11795-scaffold1437-634114	27102919	C	0.06250	0.12920	A	6.174e-01	4.320e-01	0.44930
1	snp51940-scaffold763-313236	27118415	A	0.40000	0.45140	G	2.023e-01	6.529e-01	0.81040
1	snp51939-scaffold763-284577	27147074	G	0.31250	0.35160	A	1.032e-01	7.480e-01	0.83810
1	snp51938-scaffold763-236846	27194805	G	0.30000	0.23910	A	3.829e-01	5.361e-01	1.36400
1	snp51937-scaffold763-185874	27245777	G	0.35000	0.38800	A	1.154e-01	7.341e-01	0.84940
1	snp51936-scaffold763-141654	27289997	A	0.11110	0.14500	G	1.596e-01	6.895e-01	0.73720
1	snp51935-scaffold763-102681	27328970	G	0.35000	0.41350	A	3.164e-01	5.738e-01	0.76370
1	snp15734-scaffold1652-1168377	27454715	A	0.15000	0.26760	G	1.358e+00	2.439e-01	0.48310
1	snp15732-scaffold1652-1076324	27546768	G	0.15000	0.11620	A	2.082e-01	6.482e-01	1.34200
1	snp15731-scaffold1652-1009834	27613258	G	0.20000	0.06486	A	5.200e+00	2.259e-02	3.60400
1	snp15730-scaffold1652-979958	27643134	G	0.30000	0.09777	A	8.011e+00	4.649e-03	3.95500
1	snp15728-scaffold1652-876047	27747045	G	0.50000	0.30510	A	3.018e+00	8.232e-02	2.27800
1	snp15726-scaffold1652-791798	27831294	A	0.65000	0.41890	G	4.132e+00	4.208e-02	2.57600
1	snp15725-scaffold1652-760628	27862464	C	0.15000	0.23510	A	7.747e-01	3.788e-01	0.57400
1	snp15723-scaffold1652-685303	27937789	G	0.25000	0.42930	A	2.505e+00	1.135e-01	0.44300
1	snp15722-scaffold1652-641532	27981560	A	0.50000	0.43480	C	3.277e-01	5.670e-01	1.30000
1	snp15720-scaffold1652-548964	28074128	A	0.05000	0.06044	G	3.669e-02	8.481e-01	0.81820
1	snp15719-scaffold1652-499358	28123734	G	0.10000	0.14860	A	3.598e-01	5.486e-01	0.63640
1	snp15718-scaffold1652-461678	28161414	G	0.40000	0.46760	A	3.483e-01	5.551e-01	0.75920
1	snp15717-scaffold1652-420742	28202350	G	0.00000	0.06757	A	1.444e+00	2.295e-01	0.00000
1	snp15716-scaffold1652-383318	28239774	G	0.35000	0.30540	A	1.771e-01	6.738e-01	1.22500
1	snp15715-scaffold1652-331055	28292037	G	0.40000	0.39190	A	5.232e-03	9.423e-01	1.03400
1	snp15714-scaffold1652-298142	28324950	C	0.20000	0.24590	A	2.174e-01	6.410e-01	0.76650
1	snp15713-scaffold1652-259800	28363292	G	0.25000	0.32780	A	5.236e-01	4.693e-01	0.68360
1	snp15712-scaffold1652-223091	28400001	C	0.25000	0.21350	A	1.495e-01	6.990e-01	1.22800
1	snp15711-scaffold1652-176269	28446823	A	0.40000	0.32160	C	5.308e-01	4.663e-01	1.40600
1	snp15708-scaffold1652-60220	28562872	A	0.30000	0.27570	G	5.607e-02	8.128e-01	1.12600
1	snp15707-scaffold1652-21110	28601982	A	0.16670	0.20490	G	1.551e-01	6.937e-01	0.77600
1	snp52909-scaffold794-813793	28722307	A	0.15000	0.18650	C	1.678e-01	6.821e-01	0.76980
1	snp52908-scaffold794-782739	28753361	A	0.25000	0.25000	G	0.000e+00	1.000e+00	1.00000
1	snp52906-scaffold794-670206	28865894	G	0.50000	0.48380	A	1.998e-02	8.876e-01	1.06700
1	snp52904-scaffold794-559368	28976732	A	0.40000	0.36460	G	1.021e-01	7.494e-01	1.16200
1	snp52903-scaffold794-529736	29006364	G	0.05000	0.17660	A	2.155e+00	1.421e-01	0.24530
1	snp52902-scaffold794-491120	29044980	G	0.31250	0.41040	A	6.078e-01	4.356e-01	0.65300
1	snp52900-scaffold794-420624	29115476	G	0.20000	0.39720	A	3.107e+00	7.795e-02	0.37940
1	snp52899-scaffold794-345235	29190865	G	0.10000	0.12970	A	1.500e-01	6.985e-01	0.74540
1	snp52898-scaffold794-315337	29220763	G	0.20000	0.42330	A	3.897e+00	4.837e-02	0.34060
1	snp52897-scaffold794-271993	29264107	G	0.15000	0.42430	A	5.902e+00	1.513e-02	0.23940
1	snp52896-scaffold794-239363	29296737	G	0.31250	0.16280	A	2.435e+00	1.187e-01	2.33800
1	snp52895-scaffold794-206143	29329957	G	0.16670	0.43180	A	4.946e+00	2.615e-02	0.26320
1	snp52894-scaffold794-159849	29376251	A	0.40000	0.50540	C	8.432e-01	3.585e-01	0.65240
1	snp52893-scaffold794-116924	29419176	A	0.35000	0.49460	G	1.588e+00	2.076e-01	0.55020
1	snp52892-scaffold794-54513	29481587	A	0.44440	0.40880	C	8.963e-02	7.647e-01	1.15700
1	snp52891-scaffold794-23037	29513063	A	0.20000	0.30810	C	1.051e+00	3.053e-01	0.56140
1	snp52334-scaffold778-553965	29559298	G	0.25000	0.39950	A	1.778e+00	1.824e-01	0.50110
1	snp52333-scaffold778-492006	29621257	G	0.40000	0.38190	A	2.638e-02	8.710e-01	1.07900
1	snp52332-scaffold778-459652	29653611	A	0.35000	0.48110	G	1.308e+00	2.528e-01	0.58080
1	snp52331-scaffold778-414241	29699022	G	0.15000	0.06216	A	2.353e+00	1.251e-01	2.66200
1	snp52330-scaffold778-361557	29751706	A	0.38890	0.38000	G	5.739e-03	9.396e-01	1.03800
1	snp52329-scaffold778-302412	29810851	G	0.15000	0.18650	A	1.678e-01	6.821e-01	0.76980
1	snp52326-scaffold778-163756	29949507	C	0.30000	0.11960	A	5.501e+00	1.900e-02	3.15600
1	snp52325-scaffold778-134244	29979019	G	0.40000	0.45680	A	2.466e-01	6.195e-01	0.79290
1	snp52323-scaffold778-51618	30061645	G	0.25000	0.21620	A	1.271e-01	7.215e-01	1.20800
1	snp52322-scaffold778-6834	30106429	G	0.30000	0.41350	A	1.012e+00	3.143e-01	0.60780
1	snp43727-scaffold586-1168057	30127029	C	0.15000	0.13320	A	4.639e-02	8.295e-01	1.14900
1	snp43726-scaffold586-1122183	30172903	A	0.30000	0.20270	G	1.092e+00	2.961e-01	1.68600
1	snp43725-scaffold586-1088313	30206773	G	0.15000	0.24320	A	9.084e-01	3.405e-01	0.54900
1	snp43724-scaffold586-1035538	30259548	G	0.25000	0.25570	A	3.213e-03	9.548e-01	0.97040
1	snp43723-scaffold586-1001715	30293371	G	0.25000	0.16760	A	9.062e-01	3.411e-01	1.65600
1	snp43722-scaffold586-947545	30347541	G	0.30000	0.42660	A	1.249e+00	2.638e-01	0.57600
1	snp43720-scaffold586-861870	30433216	C	0.10000	0.17130	A	6.911e-01	4.058e-01	0.53730
1	snp43719-scaffold586-823691	30471395	G	0.55000	0.48380	A	3.330e-01	5.639e-01	1.30400
1	snp43718-scaffold586-770338	30524748	A	0.50000	0.39290	C	9.080e-01	3.406e-01	1.54500
1	snp43716-scaffold586-710210	30584876	A	0.35000	0.26360	G	7.220e-01	3.955e-01	1.50400
1	snp43714-scaffold586-641810	30653276	A	0.00000	0.14590	C	3.052e+00	8.065e-02	0.00000
1	snp43708-scaffold586-336904	30958182	A	0.30000	0.18110	C	1.764e+00	1.842e-01	1.93800
1	snp43707-scaffold586-285121	31009965	G	0.05000	0.09730	A	4.943e-01	4.820e-01	0.48830
1	snp43704-scaffold586-152386	31142700	G	0.05000	0.15140	A	1.562e+00	2.114e-01	0.29510
1	snp43702-scaffold586-48283	31246803	A	0.60000	0.48080	C	1.079e+00	2.990e-01	1.62000
1	snp43701-scaffold586-4105	31290981	A	0.35000	0.29260	G	2.993e-01	5.844e-01	1.30200
1	snp39621-scaffold504-1771923	31300494	A	0.10000	0.23780	G	2.031e+00	1.541e-01	0.35610
1	snp39623-scaffold504-1844040	31372611	G	0.30000	0.16220	A	2.564e+00	1.093e-01	2.21400
1	snp39624-scaffold504-1878205	31406776	A	0.45000	0.45900	G	6.209e-03	9.372e-01	0.96430
1	snp39625-scaffold504-1910358	31438929	G	0.45000	0.40540	A	1.563e-01	6.926e-01	1.20000
1	snp39626-scaffold504-1940361	31468932	A	0.45000	0.18110	C	8.746e+00	3.103e-03	3.70000
1	snp39627-scaffold504-1976610	31505181	A	0.05000	0.07568	G	1.817e-01	6.699e-01	0.64290
1	snp39628-scaffold504-2044373	31572944	C	0.00000	0.05676	A	1.200e+00	2.734e-01	0.00000
1	snp39629-scaffold504-2121833	31650404	G	0.20000	0.35410	A	1.990e+00	1.584e-01	0.45610
1	snp39631-scaffold504-2206496	31735067	A	0.25000	0.18480	C	5.282e-01	4.674e-01	1.47100
1	snp39632-scaffold504-2263926	31792497	C	0.20000	0.19460	A	3.534e-03	9.526e-01	1.03500
1	snp39633-scaffold504-2315729	31844300	A	0.10000	0.07609	G	1.520e-01	6.966e-01	1.34900
1	snp39634-scaffold504-2348770	31877341	A	0.05000	0.07838	G	2.152e-01	6.427e-01	0.61890
1	snp39637-scaffold504-2500434	32029005	G	0.45000	0.48830	A	1.110e-01	7.390e-01	0.85740
1	snp39638-scaffold504-2577242	32105813	C	0.25000	0.25960	A	9.035e-03	9.243e-01	0.95090
1	snp39639-scaffold504-2640144	32168715	G	0.45000	0.49730	A	1.698e-01	6.803e-01	0.82710
1	snp39640-scaffold504-2674710	32203281	A	0.30000	0.16480	G	2.429e+00	1.191e-01	2.17200
1	snp39641-scaffold504-2719303	32247874	C	0.05000	0.12500	A	1.002e+00	3.168e-01	0.36840
1	snp39642-scaffold504-2756179	32284750	A	0.25000	0.25950	G	8.847e-03	9.251e-01	0.95140
1	snp39643-scaffold504-2788616	32317187	C	0.10000	0.26500	A	2.708e+00	9.983e-02	0.30810
1	snp39644-scaffold504-2843329	32371900	A	0.25000	0.34590	G	7.773e-01	3.780e-01	0.63020
1	snp39645-scaffold504-2872191	32400762	G	0.10000	0.07222	A	2.142e-01	6.435e-01	1.42700
1	snp39649-scaffold504-3043211	32571782	G	0.20000	0.36220	A	2.182e+00	1.396e-01	0.44030
1	snp39650-scaffold504-3078592	32607163	G	0.35000	0.32160	A	6.987e-02	7.915e-01	1.13600
1	snp39651-scaffold504-3119630	32648201	G	0.25000	0.48920	A	4.351e+00	3.698e-02	0.34810
1	snp39652-scaffold504-3172647	32701218	G	0.65000	0.46290	A	2.658e+00	1.030e-01	2.15500
1	snp39653-scaffold504-3216946	32745517	A	0.00000	0.11890	G	2.681e+00	1.016e-01	0.00000
1	snp39654-scaffold504-3267407	32795978	A	0.30000	0.38920	G	6.377e-01	4.245e-01	0.67260
1	snp39655-scaffold504-3325828	32854399	G	0.40000	0.38920	A	9.324e-03	9.231e-01	1.04600
1	snp39656-scaffold504-3376241	32904812	G	0.45000	0.29890	A	2.036e+00	1.536e-01	1.91900
1	snp39657-scaffold504-3420875	32949446	A	0.35000	0.11350	G	9.660e+00	1.884e-03	4.20500
1	snp39658-scaffold504-3464237	32992808	G	0.31250	0.22540	A	6.560e-01	4.180e-01	1.56200
1	snp39659-scaffold504-3518494	33047065	G	0.10000	0.10000	A	0.000e+00	1.000e+00	1.00000
1	snp39661-scaffold504-3609661	33138232	G	0.20000	0.14090	A	5.374e-01	4.635e-01	1.52500
1	snp39662-scaffold504-3641781	33170352	A	0.10000	0.12700	G	1.262e-01	7.224e-01	0.76360
1	snp33076-scaffold385-3980795	33277508	A	0.55000	0.42160	G	1.277e+00	2.584e-01	1.67700
1	snp33075-scaffold385-3935256	33323047	A	0.06250	0.16390	G	1.174e+00	2.785e-01	0.34010
1	snp33074-scaffold385-3890610	33367693	A	0.25000	0.21620	G	1.271e-01	7.215e-01	1.20800
1	snp33073-scaffold385-3846794	33411509	A	0.20000	0.49460	G	6.595e+00	1.023e-02	0.25550
1	snp33072-scaffold385-3816865	33441438	A	0.45000	0.22430	G	5.361e+00	2.059e-02	2.82900
1	snp33071-scaffold385-3762207	33496096	A	0.30000	0.19730	G	1.239e+00	2.657e-01	1.74400
1	snp33067-scaffold385-3574382	33683921	A	0.27780	0.43570	C	1.742e+00	1.869e-01	0.49820
1	snp33066-scaffold385-3514574	33743729	A	0.05000	0.16120	G	1.786e+00	1.814e-01	0.27390
1	snp33064-scaffold385-3436013	33822290	A	0.70000	0.44630	G	4.904e+00	2.679e-02	2.89500
1	snp33063-scaffold385-3390994	33867309	A	0.25000	0.30270	G	2.510e-01	6.164e-01	0.76790
1	snp33062-scaffold385-3337638	33920665	G	0.20000	0.20060	A	3.769e-05	9.951e-01	0.99650
1	snp33061-scaffold385-3285980	33972323	A	0.00000	0.07027	G	1.506e+00	2.198e-01	0.00000
1	snp33060-scaffold385-3247573	34010730	A	0.25000	0.21080	C	1.739e-01	6.766e-01	1.24800
1	snp33058-scaffold385-3171682	34086621	G	0.40000	0.37990	A	3.249e-02	8.570e-01	1.08800
1	snp33057-scaffold385-3137504	34120799	G	0.20000	0.23730	A	1.463e-01	7.021e-01	0.80360
1	snp33056-scaffold385-3092900	34165403	A	0.16670	0.17030	C	1.630e-03	9.678e-01	0.97420
1	snp33055-scaffold385-3035058	34223245	A	0.20000	0.23240	G	1.124e-01	7.374e-01	0.82560
1	snp33054-scaffold385-2980717	34277586	A	0.05000	0.12160	G	9.356e-01	3.334e-01	0.38010
1	snp33053-scaffold385-2929464	34328839	G	0.00000	0.05707	A	1.207e+00	2.720e-01	0.00000
1	snp33052-scaffold385-2863452	34394851	G	0.50000	0.36760	A	1.421e+00	2.333e-01	1.72100
1	snp33051-scaffold385-2829526	34428777	A	0.55560	0.46880	G	5.177e-01	4.718e-01	1.41700
1	snp33050-scaffold385-2788294	34470009	A	0.50000	0.35630	G	1.527e+00	2.165e-01	1.80600
1	snp33049-scaffold385-2715801	34542502	A	0.35000	0.27030	G	6.059e-01	4.364e-01	1.45400
1	snp33047-scaffold385-2653913	34604390	A	0.40000	0.43720	G	1.065e-01	7.441e-01	0.85830
1	snp33046-scaffold385-2596339	34661964	A	0.20000	0.22130	G	5.016e-02	8.228e-01	0.87960
1	snp33045-scaffold385-2557767	34700536	A	0.50000	0.38590	G	1.037e+00	3.085e-01	1.59200
1	snp33040-scaffold385-2335537	34922766	A	0.35000	0.18650	G	3.233e+00	7.215e-02	2.34900
1	snp33039-scaffold385-2290295	34968008	C	0.15000	0.05405	A	3.147e+00	7.605e-02	3.08800
1	snp33038-scaffold385-2244681	35013622	A	0.65000	0.40270	G	4.778e+00	2.882e-02	2.75500
1	snp33037-scaffold385-2155654	35102649	C	0.40000	0.25950	A	1.916e+00	1.662e-01	1.90300
1	snp33036-scaffold385-2116108	35142195	G	0.38890	0.35520	A	8.489e-02	7.708e-01	1.15500
1	snp33034-scaffold385-2021519	35236784	G	0.30000	0.04348	A	2.334e+01	1.359e-06	9.42900
1	snp33033-scaffold385-1978059	35280244	C	0.45000	0.15950	A	1.113e+01	8.512e-04	4.31300
1	snp33032-scaffold385-1948120	35310183	A	0.11110	0.40400	G	6.176e+00	1.295e-02	0.18440
1	snp33031-scaffold385-1889215	35369088	G	0.80000	0.41080	A	1.172e+01	6.181e-04	5.73700
1	snp33029-scaffold385-1773366	35484937	G	0.05556	0.11450	A	6.006e-01	4.383e-01	0.45480
1	snp33028-scaffold385-1729509	35528794	A	0.25000	0.13780	C	1.941e+00	1.635e-01	2.08500
1	snp33027-scaffold385-1698298	35560005	A	0.45000	0.40000	G	1.966e-01	6.575e-01	1.22700
1	snp33026-scaffold385-1637985	35620318	C	0.40000	0.41890	A	2.792e-02	8.673e-01	0.92470
1	snp33024-scaffold385-1532619	35725684	G	0.15000	0.10540	A	3.927e-01	5.309e-01	1.49800
1	snp33023-scaffold385-1499795	35758508	A	0.35000	0.32880	C	3.855e-02	8.443e-01	1.09900
1	snp33022-scaffold385-1470692	35787611	G	0.15000	0.21890	A	5.333e-01	4.652e-01	0.62960
1	snp33021-scaffold385-1433984	35824319	A	0.11110	0.12990	G	5.406e-02	8.162e-01	0.83700
1	snp33019-scaffold385-1349817	35908486	G	0.30000	0.38590	A	5.928e-01	4.413e-01	0.68210
1	snp33018-scaffold385-1319640	35938663	A	0.38890	0.29050	C	7.973e-01	3.719e-01	1.55400
1	snp33017-scaffold385-1283573	35974730	A	0.20000	0.41350	G	3.597e+00	5.790e-02	0.35460
1	snp33016-scaffold385-1248224	36010079	A	0.25000	0.19190	G	4.083e-01	5.228e-01	1.40400
1	snp33015-scaffold385-1199560	36058743	G	0.35000	0.37230	A	4.035e-02	8.408e-01	0.90790
1	snp33014-scaffold385-1157784	36100519	G	0.38890	0.45650	A	3.167e-01	5.736e-01	0.75760
1	snp33013-scaffold385-1098723	36159580	A	0.25000	0.35790	G	9.679e-01	3.252e-01	0.59800
1	snp33012-scaffold385-1062024	36196279	G	0.20000	0.35410	A	1.990e+00	1.584e-01	0.45610
1	snp33011-scaffold385-1014855	36243448	G	0.45000	0.40660	A	1.478e-01	7.007e-01	1.19400
1	snp33010-scaffold385-977251	36281052	A	0.55000	0.44860	G	7.863e-01	3.752e-01	1.50200
1	snp33009-scaffold385-918451	36339852	A	0.38890	0.30940	G	5.038e-01	4.778e-01	1.42000
1	snp33008-scaffold385-874687	36383616	A	0.60000	0.41890	G	2.541e+00	1.109e-01	2.08100
1	snp33006-scaffold385-806356	36451947	A	0.15000	0.34860	G	3.344e+00	6.745e-02	0.32970
1	snp33005-scaffold385-771360	36486943	G	0.40000	0.47840	A	4.675e-01	4.941e-01	0.72690
1	snp33004-scaffold385-741275	36517028	G	0.50000	0.33140	A	2.166e+00	1.411e-01	2.01800
1	snp33003-scaffold385-690333	36567970	C	0.38890	0.32320	A	3.365e-01	5.618e-01	1.33300
1	snp33001-scaffold385-610162	36648141	A	0.30000	0.34320	G	1.579e-01	6.911e-01	0.82000
1	snp33000-scaffold385-524558	36733745	A	0.35000	0.49460	G	1.588e+00	2.076e-01	0.55020
1	snp32999-scaffold385-473135	36785168	G	0.60000	0.44750	A	1.777e+00	1.825e-01	1.85200
1	snp32998-scaffold385-431209	36827094	A	0.50000	0.38650	G	1.026e+00	3.112e-01	1.58700
1	snp32997-scaffold385-370233	36888070	A	0.45000	0.33240	G	1.171e+00	2.791e-01	1.64300
1	snp32996-scaffold385-335028	36923275	C	0.50000	0.46220	A	1.092e-01	7.410e-01	1.16400
1	snp32995-scaffold385-290631	36967672	A	0.45000	0.21890	G	5.708e+00	1.689e-02	2.91900
1	snp32994-scaffold385-249047	37009256	G	0.55000	0.32160	A	4.453e+00	3.483e-02	2.57800
1	snp32993-scaffold385-211213	37047090	G	0.50000	0.49190	A	4.991e-03	9.437e-01	1.03300
1	snp32992-scaffold385-174563	37083740	G	0.40000	0.43780	A	1.105e-01	7.396e-01	0.85600
1	snp32991-scaffold385-133908	37124395	G	0.45000	0.36490	A	5.905e-01	4.422e-01	1.42400
1	snp32990-scaffold385-39385	37218918	A	0.00000	0.08378	G	1.820e+00	1.773e-01	0.00000
1	snp3220-scaffold1097-27705	37286107	G	0.20000	0.23300	A	1.156e-01	7.338e-01	0.82320
1	snp3221-scaffold1097-82362	37340764	A	0.37500	0.35800	G	1.933e-02	8.894e-01	1.07600
1	snp3222-scaffold1097-123649	37382051	A	0.10000	0.07297	G	2.014e-01	6.536e-01	1.41200
1	snp3223-scaffold1097-162623	37421025	A	0.60000	0.45680	G	1.565e+00	2.109e-01	1.78400
1	snp3224-scaffold1097-191500	37449902	A	0.40000	0.24860	G	2.280e+00	1.311e-01	2.01400
1	snp3225-scaffold1097-248281	37506683	G	0.40000	0.32700	A	4.564e-01	4.993e-01	1.37200
1	snp3226-scaffold1097-279182	37537584	A	0.05000	0.05676	G	1.627e-02	8.985e-01	0.87470
1	snp3227-scaffold1097-337835	37596237	G	0.30000	0.18110	A	1.764e+00	1.842e-01	1.93800
1	snp3228-scaffold1097-369786	37628188	G	0.45000	0.31400	A	1.604e+00	2.053e-01	1.78800
1	snp3229-scaffold1097-405939	37664341	A	0.60000	0.38650	G	3.612e+00	5.736e-02	2.38100
1	snp3231-scaffold1097-483201	37741603	G	0.25000	0.23700	A	1.765e-02	8.943e-01	1.07300
1	snp3232-scaffold1097-544634	37803036	G	0.30000	0.35680	A	2.673e-01	6.051e-01	0.77270
1	snp50712-scaffold731-186	37818983	G	0.20000	0.43780	A	4.390e+00	3.614e-02	0.32100
1	snp50713-scaffold731-30798	37849595	G	0.35000	0.25270	A	9.384e-01	3.327e-01	1.59200
1	snp50714-scaffold731-60124	37878921	A	0.50000	0.44050	G	2.718e-01	6.021e-01	1.27000
1	snp50715-scaffold731-103033	37921830	A	0.35000	0.39890	C	1.891e-01	6.637e-01	0.81150
1	snp50716-scaffold731-156952	37975749	A	0.06250	0.25560	G	3.068e+00	7.986e-02	0.19410
1	snp50717-scaffold731-186344	38005141	G	0.05000	0.10890	A	6.954e-01	4.043e-01	0.43050
1	snp50718-scaffold731-259932	38078729	G	0.35000	0.49460	A	1.588e+00	2.076e-01	0.55020
1	snp50719-scaffold731-298346	38117143	A	0.35000	0.28920	G	3.392e-01	5.603e-01	1.32400
1	snp50720-scaffold731-339194	38157991	G	0.70000	0.44130	A	5.111e+00	2.378e-02	2.95400
1	snp50721-scaffold731-381679	38200476	G	0.15000	0.14860	A	2.737e-04	9.868e-01	1.01100
1	snp50722-scaffold731-432585	38251382	G	0.15000	0.43510	A	6.331e+00	1.187e-02	0.22910
1	snp50723-scaffold731-463240	38282037	A	0.11110	0.12000	G	1.285e-02	9.097e-01	0.91670
1	snp50725-scaffold731-561882	38380679	A	0.27780	0.16670	G	1.486e+00	2.228e-01	1.92300
1	snp50727-scaffold731-678941	38497738	C	0.50000	0.35410	A	1.751e+00	1.858e-01	1.82400
1	snp50728-scaffold731-725830	38544627	G	0.35000	0.46760	A	1.055e+00	3.043e-01	0.61320
1	snp54661-scaffold835-1131537	38570266	A	0.43750	0.47210	G	7.345e-02	7.864e-01	0.86980
1	snp54659-scaffold835-1054919	38646884	A	0.30000	0.28330	C	2.587e-02	8.722e-01	1.08400
1	snp54658-scaffold835-1019144	38682659	A	0.25000	0.23770	G	1.579e-02	9.000e-01	1.06900
1	snp54657-scaffold835-974628	38727175	G	0.45000	0.35600	A	7.271e-01	3.938e-01	1.48000
1	snp54656-scaffold835-942901	38758902	A	0.00000	0.06757	G	1.444e+00	2.295e-01	0.00000
1	snp54655-scaffold835-866682	38835121	A	0.30000	0.42660	G	1.249e+00	2.638e-01	0.57600
1	snp54654-scaffold835-809851	38891952	G	0.05000	0.14250	A	1.365e+00	2.427e-01	0.31680
1	snp54653-scaffold835-775876	38925927	G	0.30000	0.26360	A	1.290e-01	7.195e-01	1.19700
1	snp54652-scaffold835-705488	38996315	G	0.22220	0.32290	A	7.995e-01	3.712e-01	0.59920
1	snp54647-scaffold835-428812	39272991	A	0.30000	0.35410	G	2.433e-01	6.218e-01	0.78190
1	snp54646-scaffold835-375339	39326464	A	0.40000	0.23510	G	2.799e+00	9.432e-02	2.16900
1	snp54644-scaffold835-293380	39408423	G	0.05000	0.09444	A	4.476e-01	5.035e-01	0.50460
1	snp54641-scaffold835-203406	39498397	C	0.40000	0.41480	A	1.702e-02	8.962e-01	0.94060
1	snp54639-scaffold835-137194	39564609	G	0.10000	0.18210	A	8.738e-01	3.499e-01	0.49920
1	snp54638-scaffold835-103585	39598218	G	0.12500	0.07310	A	5.904e-01	4.422e-01	1.81100
1	snp54637-scaffold835-70973	39630830	A	0.45000	0.42660	C	4.232e-02	8.370e-01	1.10000
1	snp54636-scaffold835-22393	39679410	A	0.35000	0.33520	G	1.870e-02	8.912e-01	1.06800
1	snp45624-scaffold627-23127	39725029	G	0.27780	0.25410	A	5.038e-02	8.224e-01	1.12900
1	snp45625-scaffold627-64077	39765979	A	0.35000	0.24860	G	1.029e+00	3.104e-01	1.62700
1	snp45626-scaffold627-116590	39818492	G	0.27780	0.28110	A	9.143e-04	9.759e-01	0.98380
1	snp45627-scaffold627-159880	39861782	A	0.38890	0.40240	G	1.292e-02	9.095e-01	0.94520
1	snp45628-scaffold627-189762	39891664	A	0.45000	0.46220	G	1.129e-02	9.154e-01	0.95220
1	snp45630-scaffold627-273096	39974998	A	0.43750	0.46490	C	4.618e-02	8.298e-01	0.89530
1	snp45631-scaffold627-307023	40008925	G	0.45000	0.42900	A	3.424e-02	8.532e-01	1.08900
1	snp45632-scaffold627-363060	40064962	A	0.40000	0.19190	G	5.087e+00	2.410e-02	2.80800
1	snp45634-scaffold627-450624	40152526	A	0.05556	0.07865	G	1.278e-01	7.207e-01	0.68910
1	snp45635-scaffold627-540723	40242625	G	0.50000	0.46760	A	8.014e-02	7.771e-01	1.13900
1	snp45637-scaffold627-649572	40351474	G	0.33330	0.17930	A	2.682e+00	1.015e-01	2.28800
1	snp45638-scaffold627-690490	40392392	G	0.50000	0.45680	A	1.429e-01	7.054e-01	1.18900
1	snp45639-scaffold627-746492	40448394	G	0.40000	0.41570	A	1.906e-02	8.902e-01	0.93720
1	snp45640-scaffold627-834807	40536709	A	0.65000	0.45140	G	3.013e+00	8.261e-02	2.25700
1	snp45643-scaffold627-990583	40692485	C	0.35000	0.30160	A	2.097e-01	6.470e-01	1.24700
1	snp45645-scaffold627-1076303	40778205	A	0.40000	0.50270	G	8.006e-01	3.709e-01	0.65950
1	snp45646-scaffold627-1123750	40825652	G	0.10000	0.26490	A	2.705e+00	1.000e-01	0.30840
1	snp45647-scaffold627-1175868	40877770	A	0.55000	0.48100	G	3.618e-01	5.475e-01	1.31900
1	snp45648-scaffold627-1205064	40906966	A	0.55000	0.48090	G	3.628e-01	5.469e-01	1.31900
1	snp45650-scaffold627-1283637	40985539	A	0.10000	0.20270	G	1.263e+00	2.611e-01	0.43700
1	snp45651-scaffold627-1321361	41023263	C	0.20000	0.23780	A	1.507e-01	6.979e-01	0.80110
1	snp45652-scaffold627-1384662	41086564	G	0.40000	0.37030	A	7.180e-02	7.887e-01	1.13400
1	snp45653-scaffold627-1417201	41119103	G	0.35000	0.22160	A	1.776e+00	1.827e-01	1.89100
1	snp45654-scaffold627-1474040	41175942	A	0.05000	0.05135	G	7.122e-04	9.787e-01	0.97230
1	snp45655-scaffold627-1503477	41205379	A	0.15000	0.09783	G	5.711e-01	4.498e-01	1.62700
1	snp45656-scaffold627-1538301	41240203	A	0.66670	0.45660	G	3.032e+00	8.164e-02	2.38000
1	snp45659-scaffold627-1649120	41351022	A	0.43750	0.41160	C	4.240e-02	8.369e-01	1.11200
1	snp45660-scaffold627-1691310	41393212	C	0.50000	0.34050	A	2.124e+00	1.450e-01	1.93700
1	snp45662-scaffold627-1765907	41467809	A	0.45000	0.38650	G	3.218e-01	5.705e-01	1.29900
1	snp45663-scaffold627-1813784	41515686	A	0.30000	0.30540	G	2.615e-03	9.592e-01	0.97470
1	snp45664-scaffold627-1873833	41575735	G	0.20000	0.24050	A	1.717e-01	6.786e-01	0.78930
1	snp45665-scaffold627-1917981	41619883	A	0.22220	0.10920	G	2.152e+00	1.424e-01	2.33100
1	snp45667-scaffold627-1982435	41684337	G	0.22220	0.09444	A	3.095e+00	7.851e-02	2.73900
1	snp45668-scaffold627-2018565	41720467	A	0.20000	0.33510	C	1.572e+00	2.100e-01	0.49600
1	snp45669-scaffold627-2049997	41751899	A	0.33330	0.38590	G	2.003e-01	6.544e-01	0.79580
1	snp45671-scaffold627-2164837	41866739	A	0.25000	0.40000	G	1.791e+00	1.808e-01	0.50000
1	snp45672-scaffold627-2226012	41927914	G	0.20000	0.12160	A	1.061e+00	3.030e-01	1.80600
1	snp45673-scaffold627-2262095	41963997	G	0.20000	0.39730	A	3.113e+00	7.768e-02	0.37930
1	snp45674-scaffold627-2303687	42005589	G	0.35000	0.40810	A	2.658e-01	6.061e-01	0.78090
1	snp45675-scaffold627-2354247	42056149	A	0.60000	0.44590	G	1.817e+00	1.777e-01	1.86400
1	snp45678-scaffold627-2502886	42204788	A	0.80000	0.42350	G	1.084e+01	9.920e-04	5.44400
1	snp45679-scaffold627-2544444	42246346	A	0.38890	0.24590	G	1.858e+00	1.729e-01	1.95200
1	snp45680-scaffold627-2581993	42283895	C	0.20000	0.06216	A	5.595e+00	1.802e-02	3.77200
1	snp45681-scaffold627-2613559	42315461	A	0.40000	0.17570	G	6.276e+00	1.224e-02	3.12800
1	snp45685-scaffold627-2804359	42506261	A	0.40000	0.34590	G	2.441e-01	6.213e-01	1.26000
1	snp45689-scaffold627-2974066	42675968	G	0.40000	0.41350	A	1.429e-02	9.048e-01	0.94550
1	snp45690-scaffold627-3017286	42719188	A	0.11110	0.23480	G	1.486e+00	2.228e-01	0.40740
1	snp45691-scaffold627-3062413	42764315	G	0.40000	0.46740	A	3.464e-01	5.562e-01	0.75970
1	snp45693-scaffold627-3140707	42842609	A	0.25000	0.28690	G	1.266e-01	7.220e-01	0.82860
1	snp45695-scaffold627-3222439	42924341	C	0.35000	0.26760	A	6.514e-01	4.196e-01	1.47400
1	snp45697-scaffold627-3285484	42987386	A	0.35000	0.30000	G	2.248e-01	6.354e-01	1.25600
1	snp45698-scaffold627-3317989	43019891	A	0.30000	0.30430	G	1.694e-03	9.672e-01	0.97960
1	snp45699-scaffold627-3383511	43085413	A	0.05000	0.26360	G	4.584e+00	3.227e-02	0.14700
1	snp45700-scaffold627-3424934	43126836	G	0.25000	0.18920	A	4.517e-01	5.015e-01	1.42900
1	snp45701-scaffold627-3512011	43213913	G	0.00000	0.15950	A	3.758e+00	5.257e-02	0.00000
1	snp45702-scaffold627-3586048	43287950	A	0.30000	0.20810	C	9.564e-01	3.281e-01	1.63100
1	snp45703-scaffold627-3648862	43350764	C	0.40000	0.37570	A	4.780e-02	8.269e-01	1.10800
1	snp45704-scaffold627-3719324	43421226	A	0.12500	0.13790	C	2.159e-02	8.832e-01	0.89290
1	snp45705-scaffold627-3753468	43455370	A	0.40000	0.31890	G	5.704e-01	4.501e-01	1.42400
1	snp45706-scaffold627-3821910	43523812	G	0.44440	0.37710	A	3.299e-01	5.657e-01	1.32100
1	snp45707-scaffold627-3857990	43559892	G	0.40000	0.50000	A	7.588e-01	3.837e-01	0.66670
1	snp45708-scaffold627-3904620	43606522	G	0.45000	0.45140	A	1.399e-04	9.906e-01	0.99460
1	snp45710-scaffold627-3977406	43679308	G	0.30000	0.27300	A	6.962e-02	7.919e-01	1.14100
1	snp45711-scaffold627-4020495	43722397	A	0.11110	0.08430	G	1.570e-01	6.919e-01	1.35800
1	snp45712-scaffold627-4058451	43760353	A	0.55000	0.38380	G	2.199e+00	1.381e-01	1.96200
1	snp45713-scaffold627-4108111	43810013	A	0.25000	0.36410	G	1.075e+00	2.999e-01	0.58210
1	snp45714-scaffold627-4147958	43849860	G	0.35000	0.22700	A	1.604e+00	2.053e-01	1.83300
1	snp45715-scaffold627-4201462	43903364	A	0.10000	0.13780	G	2.313e-01	6.305e-01	0.69500
1	snp45716-scaffold627-4238159	43940061	A	0.05000	0.06757	G	9.411e-02	7.590e-01	0.72630
1	snp45718-scaffold627-4317591	44019493	G	0.35000	0.29190	A	3.081e-01	5.788e-01	1.30600
1	snp45719-scaffold627-4349526	44051428	G	0.20000	0.23510	A	1.309e-01	7.175e-01	0.81320
1	snp45721-scaffold627-4439359	44141261	A	0.35000	0.30490	C	1.808e-01	6.707e-01	1.22700
1	snp45722-scaffold627-4502169	44204071	A	0.10000	0.10000	C	0.000e+00	1.000e+00	1.00000
1	snp45723-scaffold627-4544384	44246286	A	0.16670	0.31590	G	1.790e+00	1.809e-01	0.43300
1	snp45724-scaffold627-4580436	44282338	C	0.15000	0.12160	A	1.416e-01	7.067e-01	1.27500
1	snp45725-scaffold627-4620164	44322066	A	0.35000	0.35950	G	7.378e-03	9.315e-01	0.95950
1	snp45726-scaffold627-4652598	44354500	A	0.38890	0.41080	G	3.411e-02	8.535e-01	0.91270
1	snp45729-scaffold627-4783044	44484946	G	0.35000	0.48650	A	1.416e+00	2.340e-01	0.56840
1	snp45730-scaffold627-4840954	44542856	G	0.20000	0.04054	A	1.041e+01	1.253e-03	5.91700
1	snp45731-scaffold627-4874627	44576529	G	0.05000	0.23780	A	3.801e+00	5.122e-02	0.16870
1	snp45732-scaffold627-4940493	44642395	A	0.25000	0.43240	G	2.587e+00	1.077e-01	0.43750
1	snp45733-scaffold627-5011885	44713787	G	0.05556	0.12640	A	7.972e-01	3.719e-01	0.40660
1	snp45734-scaffold627-5050952	44752854	A	0.10000	0.13240	G	1.756e-01	6.752e-01	0.72790
1	snp45735-scaffold627-5097005	44798907	A	0.00000	0.07838	C	1.693e+00	1.931e-01	0.00000
1	snp45739-scaffold627-5315341	45017243	C	0.25000	0.16220	A	1.054e+00	3.046e-01	1.72200
1	snp45740-scaffold627-5376332	45078234	G	0.05000	0.11300	A	7.696e-01	3.803e-01	0.41320
1	snp45742-scaffold627-5460507	45162409	A	0.40000	0.40810	G	5.166e-03	9.427e-01	0.96690
1	snp45743-scaffold627-5489862	45191764	A	0.45000	0.43780	G	1.140e-02	9.150e-01	1.05100
1	snp45744-scaffold627-5538490	45240392	G	0.45000	0.44570	A	1.451e-03	9.696e-01	1.01800
1	snp45745-scaffold627-5585234	45287136	G	0.35000	0.48650	A	1.416e+00	2.340e-01	0.56840
1	snp45746-scaffold627-5616708	45318610	A	0.30000	0.17130	C	2.146e+00	1.429e-01	2.07400
1	snp45747-scaffold627-5650100	45352002	A	0.30000	0.41350	G	1.012e+00	3.143e-01	0.60780
1	snp12636-scaffold1480-1163799	45366965	A	0.72220	0.28370	G	1.555e+01	8.042e-05	6.56400
1	snp12635-scaffold1480-1113569	45417195	G	0.25000	0.48110	A	4.068e+00	4.370e-02	0.35960
1	snp12634-scaffold1480-1070260	45460504	C	0.30000	0.23240	A	4.806e-01	4.882e-01	1.41500
1	snp12632-scaffold1480-984227	45546537	A	0.00000	0.06461	G	1.376e+00	2.407e-01	0.00000
1	snp12631-scaffold1480-948998	45581766	A	0.12500	0.14160	G	3.489e-02	8.518e-01	0.86590
1	snp12630-scaffold1480-915845	45614919	G	0.16670	0.10560	A	6.621e-01	4.158e-01	1.69500
1	snp12629-scaffold1480-884736	45646028	G	0.20000	0.22970	A	9.522e-02	7.576e-01	0.83820
1	snp12628-scaffold1480-851328	45679436	G	0.22220	0.38920	A	2.028e+00	1.544e-01	0.44840
1	snp12627-scaffold1480-810003	45720761	G	0.55000	0.34320	A	3.548e+00	5.963e-02	2.33900
1	snp12626-scaffold1480-762126	45768638	G	0.35000	0.45140	A	7.888e-01	3.745e-01	0.65450
1	snp12625-scaffold1480-714592	45816172	A	0.05000	0.12430	G	9.889e-01	3.200e-01	0.37070
1	snp12624-scaffold1480-684673	45846091	A	0.05000	0.09016	G	3.808e-01	5.372e-01	0.53110
1	snp12623-scaffold1480-647642	45883122	A	0.20000	0.13780	G	6.053e-01	4.366e-01	1.56400
1	snp12619-scaffold1480-466574	46064190	G	0.55000	0.48090	A	3.628e-01	5.469e-01	1.31900
1	snp12618-scaffold1480-436593	46094171	A	0.30000	0.16670	C	2.333e+00	1.266e-01	2.14300
1	snp12617-scaffold1480-401768	46128996	C	0.25000	0.33240	A	5.848e-01	4.445e-01	0.66940
1	snp12616-scaffold1480-342600	46188164	A	0.11110	0.15140	G	2.186e-01	6.401e-01	0.70090
1	snp12614-scaffold1480-279765	46250999	G	0.10000	0.05946	A	5.400e-01	4.624e-01	1.75800
1	snp12611-scaffold1480-184211	46346553	A	0.10000	0.06868	G	2.845e-01	5.938e-01	1.50700
1	snp12610-scaffold1480-147683	46383081	G	0.15000	0.09239	A	7.298e-01	3.930e-01	1.73400
1	snp12609-scaffold1480-108926	46421838	G	0.10000	0.06284	A	4.323e-01	5.109e-01	1.65700
1	snp12608-scaffold1480-52501	46478263	A	0.27780	0.38830	G	8.854e-01	3.467e-01	0.60600
1	snp12607-scaffold1480-15831	46514933	C	0.12500	0.23880	A	1.106e+00	2.930e-01	0.45550
1	snp48340-scaffold686-804838	46617720	A	0.45000	0.35410	G	7.591e-01	3.836e-01	1.49300
1	snp48339-scaffold686-750643	46671915	A	0.00000	0.20830	G	3.646e+00	5.621e-02	0.00000
1	snp48338-scaffold686-702924	46719634	A	0.20000	0.39190	G	2.959e+00	8.538e-02	0.38790
1	snp48337-scaffold686-648334	46774224	G	0.10000	0.16950	A	6.610e-01	4.162e-01	0.54440
1	snp48335-scaffold686-556322	46866236	A	0.38890	0.24430	G	1.902e+00	1.679e-01	1.96800
1	snp48334-scaffold686-462470	46960088	A	0.50000	0.45380	G	1.476e-01	7.008e-01	1.20400
1	snp48333-scaffold686-427585	46994973	A	0.45000	0.37500	G	4.534e-01	5.007e-01	1.36400
1	snp48332-scaffold686-397291	47025267	C	0.10000	0.20180	A	1.241e+00	2.653e-01	0.43960
1	snp48331-scaffold686-366031	47056527	G	0.20000	0.22400	A	6.331e-02	8.013e-01	0.86590
1	snp48327-scaffold686-193847	47228711	G	0.38890	0.46760	A	4.273e-01	5.133e-01	0.72460
1	snp48325-scaffold686-119085	47303473	A	0.30000	0.23100	C	5.034e-01	4.780e-01	1.42700
1	snp7889-scaffold1284-28617	47451274	C	0.40000	0.36220	A	1.173e-01	7.319e-01	1.17400
1	snp7890-scaffold1284-119047	47541704	G	0.15000	0.31890	A	2.530e+00	1.117e-01	0.37690
1	snp7891-scaffold1284-155937	47578594	A	0.35000	0.39730	G	1.776e-01	6.734e-01	0.81680
1	snp7892-scaffold1284-187141	47609798	A	0.12500	0.28110	C	1.870e+00	1.714e-01	0.36540
1	snp7893-scaffold1284-251090	47673747	A	0.22220	0.41390	G	2.614e+00	1.059e-01	0.40460
1	snp55674-scaffold863-1541443	48018399	A	0.11110	0.21150	G	1.055e+00	3.045e-01	0.46590
1	snp55673-scaffold863-1510856	48048986	A	0.55560	0.41330	C	1.421e+00	2.332e-01	1.77400
1	snp55672-scaffold863-1470525	48089317	A	0.18750	0.16020	G	8.425e-02	7.716e-01	1.21000
1	snp55668-scaffold863-1317264	48242578	G	0.60000	0.45900	A	1.515e+00	2.184e-01	1.76800
1	snp55667-scaffold863-1282061	48277781	A	0.65000	0.48650	G	2.029e+00	1.543e-01	1.96000
1	snp55665-scaffold863-1207965	48351877	A	0.50000	0.39460	C	7.106e-01	3.992e-01	1.53400
1	snp55663-scaffold863-1126556	48433286	A	0.18750	0.20450	G	2.740e-02	8.685e-01	0.89740
1	snp55662-scaffold863-1085929	48473913	A	0.10000	0.34510	G	5.135e+00	2.345e-02	0.21080
1	snp55661-scaffold863-1054360	48505482	C	0.15000	0.13780	A	2.353e-02	8.781e-01	1.10400
1	snp55655-scaffold863-739437	48820405	A	0.66670	0.48910	G	2.165e+00	1.412e-01	2.08900
1	snp55654-scaffold863-700639	48859203	A	0.45000	0.47010	C	3.080e-02	8.607e-01	0.92220
1	snp55651-scaffold863-590929	48968913	A	0.40000	0.32700	C	4.564e-01	4.993e-01	1.37200
1	snp55649-scaffold863-523707	49036135	G	0.43750	0.43100	A	2.607e-03	9.593e-01	1.02700
1	snp55646-scaffold863-382528	49177314	G	0.15000	0.20540	A	3.606e-01	5.482e-01	0.68270
1	snp55645-scaffold863-348874	49210968	A	0.20000	0.18650	G	2.277e-02	8.800e-01	1.09100
1	snp55644-scaffold863-288838	49271004	C	0.10000	0.18110	A	8.566e-01	3.547e-01	0.50250
1	snp55643-scaffold863-250531	49309311	A	0.44440	0.35160	G	6.442e-01	4.222e-01	1.47500
1	snp55640-scaffold863-110189	49449653	G	0.15000	0.28110	A	1.638e+00	2.007e-01	0.45140
1	snp14230-scaffold1568-1787801	49652947	A	0.61110	0.43130	G	2.250e+00	1.336e-01	2.07200
1	snp14228-scaffold1568-1693313	49747435	G	0.25000	0.22430	A	7.159e-02	7.890e-01	1.15300
1	snp14227-scaffold1568-1640975	49799773	A	0.35000	0.22650	G	1.617e+00	2.035e-01	1.83900
1	snp14224-scaffold1568-1550376	49890372	G	0.55000	0.43220	A	1.067e+00	3.017e-01	1.60600
1	snp14223-scaffold1568-1502396	49938352	A	0.45000	0.44050	G	6.887e-03	9.339e-01	1.03900
1	snp14222-scaffold1568-1471141	49969607	A	0.38890	0.23960	G	2.046e+00	1.526e-01	2.01900
1	snp14221-scaffold1568-1436411	50004337	A	0.40000	0.42430	G	4.600e-02	8.302e-01	0.90450
1	snp14220-scaffold1568-1401817	50038931	G	0.25000	0.19400	A	3.762e-01	5.396e-01	1.38500
1	snp14219-scaffold1568-1344315	50096433	G	0.00000	0.11080	A	2.477e+00	1.156e-01	0.00000
1	snp14218-scaffold1568-1298417	50142331	G	0.10000	0.07297	A	2.014e-01	6.536e-01	1.41200
1	snp14217-scaffold1568-1263564	50177184	A	0.30000	0.28960	G	9.925e-03	9.206e-01	1.05100
1	snp14216-scaffold1568-1226159	50214589	G	0.05000	0.09777	A	5.015e-01	4.788e-01	0.48570
1	snp14215-scaffold1568-1191029	50249719	A	0.35000	0.30270	C	2.002e-01	6.546e-01	1.24000
1	snp14214-scaffold1568-1146044	50294704	A	0.25000	0.38190	G	1.407e+00	2.356e-01	0.53960
1	snp14213-scaffold1568-1097890	50342858	G	0.20000	0.36140	A	2.164e+00	1.413e-01	0.44170
1	snp14211-scaffold1568-1025325	50415423	C	0.20000	0.24860	A	2.420e-01	6.228e-01	0.75540
1	snp14210-scaffold1568-989501	50451247	A	0.50000	0.46220	G	1.092e-01	7.410e-01	1.16400
1	snp14209-scaffold1568-931655	50509093	C	0.20000	0.24860	A	2.420e-01	6.228e-01	0.75540
1	snp14207-scaffold1568-807652	50633096	G	0.55560	0.40560	A	1.591e+00	2.071e-01	1.83200
1	snp14206-scaffold1568-775254	50665494	G	0.38890	0.30710	A	5.363e-01	4.640e-01	1.43600
1	snp14202-scaffold1568-619345	50821403	G	0.35000	0.39560	A	1.653e-01	6.844e-01	0.82260
1	snp14199-scaffold1568-504377	50936371	A	0.70000	0.28110	G	1.578e+01	7.115e-05	5.96800
1	snp14197-scaffold1568-407457	51033291	C	0.10000	0.35330	A	5.420e+00	1.990e-02	0.20340
1	snp14196-scaffold1568-335289	51105459	G	0.25000	0.49460	A	4.547e+00	3.299e-02	0.34060
1	snp14195-scaffold1568-306612	51134136	A	0.60000	0.40540	G	2.959e+00	8.541e-02	2.20000
1	snp14194-scaffold1568-262225	51178523	G	0.75000	0.45140	A	6.800e+00	9.118e-03	3.64700
1	snp14192-scaffold1568-155378	51285370	C	0.15000	0.20650	A	3.737e-01	5.410e-01	0.67800
1	snp14191-scaffold1568-88153	51352595	A	0.25000	0.17300	C	7.731e-01	3.793e-01	1.59400
1	snp14190-scaffold1568-31770	51408978	G	0.40000	0.35680	A	1.542e-01	6.946e-01	1.20200
1	snp14189-scaffold1568-2391	51438357	G	0.35000	0.36760	A	2.522e-02	8.738e-01	0.92650
1	snp44267-scaffold602-503031	51478600	A	0.50000	0.41340	G	5.838e-01	4.448e-01	1.41900
1	snp44266-scaffold602-469242	51512389	A	0.55000	0.43780	G	9.671e-01	3.254e-01	1.56900
1	snp44265-scaffold602-431550	51550081	C	0.05000	0.08919	A	3.662e-01	5.451e-01	0.53750
1	snp44264-scaffold602-378528	51603103	A	0.15000	0.10540	G	3.927e-01	5.309e-01	1.49800
1	snp44263-scaffold602-349837	51631794	G	0.20000	0.06757	A	4.835e+00	2.789e-02	3.45000
1	snp44262-scaffold602-280384	51701247	A	0.30000	0.45680	C	1.885e+00	1.698e-01	0.50970
1	snp44261-scaffold602-243239	51738392	A	0.70000	0.47300	C	3.916e+00	4.784e-02	2.60000
1	snp44259-scaffold602-166936	51814695	G	0.15000	0.26900	A	1.387e+00	2.390e-01	0.47950
1	snp44258-scaffold602-135708	51845923	A	0.30000	0.26220	G	1.398e-01	7.085e-01	1.20600
1	snp44257-scaffold602-95925	51885706	G	0.55000	0.41890	A	1.334e+00	2.482e-01	1.69500
1	snp44255-scaffold602-9447	51972184	A	0.00000	0.05946	C	1.260e+00	2.616e-01	0.00000
1	snp29278-scaffold3155-43514	52025244	G	0.45000	0.48360	A	8.578e-02	7.696e-01	0.87370
1	snp4116-scaffold113-5653	52071174	A	0.25000	0.28450	G	1.114e-01	7.385e-01	0.83820
1	snp4117-scaffold113-37238	52102759	G	0.35000	0.44860	A	7.481e-01	3.871e-01	0.66170
1	snp4119-scaffold113-133621	52199142	G	0.10000	0.25410	A	2.427e+00	1.193e-01	0.32620
1	snp4121-scaffold113-228572	52294093	C	0.10000	0.25950	A	2.564e+00	1.093e-01	0.31710
1	snp4122-scaffold113-284814	52350335	A	0.25000	0.30000	G	2.270e-01	6.338e-01	0.77780
1	snp4123-scaffold113-318642	52384163	A	0.25000	0.39560	G	1.693e+00	1.933e-01	0.50930
1	snp4124-scaffold113-347322	52412843	A	0.40000	0.37500	G	5.052e-02	8.222e-01	1.11100
1	snp4126-scaffold113-432282	52497803	G	0.31250	0.51150	A	2.423e+00	1.196e-01	0.43410
1	snp4127-scaffold113-489409	52554930	A	0.50000	0.47030	G	6.730e-02	7.953e-01	1.12600
1	snp4128-scaffold113-521657	52587178	G	0.40000	0.45400	A	2.229e-01	6.368e-01	0.80170
1	snp4129-scaffold113-550300	52615821	G	0.25000	0.13240	A	2.199e+00	1.381e-01	2.18400
1	snp4130-scaffold113-586357	52651878	C	0.55000	0.33240	A	3.979e+00	4.608e-02	2.45500
1	snp4131-scaffold113-622291	52687812	A	0.40000	0.20540	G	4.252e+00	3.921e-02	2.57900
1	snp4132-scaffold113-709050	52774571	A	0.15000	0.20270	G	3.294e-01	5.660e-01	0.69410
1	snp4133-scaffold113-742257	52807778	G	0.45000	0.49730	A	1.698e-01	6.803e-01	0.82710
1	snp4134-scaffold113-796174	52861695	A	0.21430	0.15830	G	3.132e-01	5.757e-01	1.45000
1	snp4136-scaffold113-872218	52937739	A	0.15000	0.17300	G	7.038e-02	7.908e-01	0.84380
1	snp4137-scaffold113-905741	52971262	A	0.16670	0.29170	G	1.312e+00	2.519e-01	0.48570
1	snp4138-scaffold113-940712	53006233	G	0.20000	0.16670	A	1.503e-01	6.982e-01	1.25000
1	snp4139-scaffold113-974214	53039735	A	0.00000	0.12870	G	2.638e+00	1.043e-01	0.00000
1	snp4141-scaffold113-1041193	53106714	G	0.75000	0.35140	A	1.291e+01	3.267e-04	5.53800
1	snp4142-scaffold113-1082997	53148518	G	0.45000	0.45680	A	3.492e-03	9.529e-01	0.97310
1	snp4143-scaffold113-1112735	53178256	G	0.20000	0.11620	A	1.257e+00	2.623e-01	1.90100
1	snp4144-scaffold113-1147512	53213033	A	0.35000	0.31890	G	8.417e-02	7.717e-01	1.15000
1	snp4148-scaffold113-1305871	53371392	A	0.30000	0.22160	G	6.671e-01	4.141e-01	1.50500
1	snp4149-scaffold113-1336079	53401600	G	0.70000	0.47030	A	4.011e+00	4.521e-02	2.62800
1	snp4150-scaffold113-1388264	53453785	A	0.38890	0.48330	G	6.127e-01	4.338e-01	0.68030
1	snp4151-scaffold113-1425896	53491417	G	0.50000	0.46490	A	9.411e-02	7.590e-01	1.15100
1	snp4152-scaffold113-1459333	53524854	G	0.35000	0.35140	A	1.521e-04	9.902e-01	0.99410
1	snp4153-scaffold113-1503764	53569285	G	0.50000	0.46390	A	9.904e-02	7.530e-01	1.15600
1	snp4154-scaffold113-1538339	53603860	G	0.20000	0.28800	A	7.239e-01	3.949e-01	0.61790
1	snp4155-scaffold113-1575813	53641334	A	0.40000	0.50540	C	8.432e-01	3.585e-01	0.65240
1	snp4156-scaffold113-1613619	53679140	G	0.05000	0.07065	A	1.250e-01	7.237e-01	0.69230
1	snp4157-scaffold113-1643184	53708705	A	0.37500	0.23960	G	1.510e+00	2.191e-01	1.90400
1	snp4158-scaffold113-1699236	53764757	G	0.45000	0.45580	A	2.572e-03	9.596e-01	0.97690
1	snp4159-scaffold113-1752396	53817917	A	0.45000	0.33520	G	1.109e+00	2.924e-01	1.62200
1	snp4161-scaffold113-1816475	53881996	G	0.05556	0.18290	A	1.908e+00	1.672e-01	0.26290
1	snp4162-scaffold113-1849104	53914625	G	0.11110	0.23770	A	1.544e+00	2.140e-01	0.40090
1	snp4164-scaffold113-1950732	54016253	A	0.45000	0.47570	G	5.017e-02	8.228e-01	0.90190
1	snp4165-scaffold113-1988823	54054344	A	0.35000	0.38650	G	1.067e-01	7.439e-01	0.85480
1	snp4166-scaffold113-2030942	54096463	A	0.50000	0.36490	G	1.476e+00	2.244e-01	1.74000
1	snp4167-scaffold113-2069952	54135473	A	0.22220	0.14290	G	8.612e-01	3.534e-01	1.71400
1	snp4168-scaffold113-2099806	54165327	A	0.40000	0.48650	G	5.684e-01	4.509e-01	0.70370
1	snp4169-scaffold113-2133527	54199048	G	0.35000	0.38920	A	1.228e-01	7.260e-01	0.84510
1	snp4170-scaffold113-2177643	54243164	G	0.55000	0.35520	A	3.104e+00	7.810e-02	2.21900
1	snp4171-scaffold113-2206409	54271930	G	0.40000	0.15680	A	7.985e+00	4.716e-03	3.58600
1	snp4174-scaffold113-2332239	54397760	G	0.50000	0.41080	A	6.215e-01	4.305e-01	1.43400
1	snp4175-scaffold113-2370293	54435814	G	0.27780	0.14590	A	2.314e+00	1.282e-01	2.25100
1	snp4176-scaffold113-2418258	54483779	A	0.70000	0.40540	G	6.758e+00	9.335e-03	3.42200
1	snp4177-scaffold113-2466907	54532428	G	0.35000	0.14050	A	6.484e+00	1.089e-02	3.29300
1	snp4178-scaffold113-2501273	54566794	A	0.30000	0.18920	G	1.485e+00	2.230e-01	1.83700
1	snp4180-scaffold113-2584018	54649539	G	0.10000	0.07838	A	1.212e-01	7.277e-01	1.30700
1	snp4182-scaffold113-2651960	54717481	A	0.40000	0.49730	C	7.187e-01	3.966e-01	0.67390
1	snp4183-scaffold113-2700797	54766318	G	0.20000	0.26490	A	4.134e-01	5.203e-01	0.69390
1	snp4184-scaffold113-2756331	54821852	C	0.20000	0.09189	A	2.522e+00	1.123e-01	2.47100
1	snp4185-scaffold113-2800070	54865591	A	0.05000	0.11680	G	8.431e-01	3.585e-01	0.39780
1	snp4186-scaffold113-2860592	54926113	G	0.38890	0.47300	A	4.873e-01	4.851e-01	0.70910
1	snp4187-scaffold113-2899028	54964549	A	0.45000	0.25410	G	3.748e+00	5.286e-02	2.40200
1	snp24547-scaffold2495-471333	55091550	G	0.64290	0.35210	A	4.912e+00	2.667e-02	3.31300
1	snp24546-scaffold2495-439285	55123598	A	0.60000	0.34860	G	5.193e+00	2.267e-02	2.80200
1	snp24545-scaffold2495-409541	55153342	A	0.20000	0.20540	G	3.400e-03	9.535e-01	0.96710
1	snp24544-scaffold2495-368457	55194426	A	0.55000	0.39190	G	1.976e+00	1.598e-01	1.89700
1	snp24543-scaffold2495-336588	55226295	G	0.00000	0.12360	A	2.801e+00	9.422e-02	0.00000
1	snp24542-scaffold2495-300349	55262534	G	0.30000	0.05135	A	1.955e+01	9.780e-06	7.91700
1	snp24541-scaffold2495-268799	55294084	A	0.55000	0.39730	G	1.836e+00	1.754e-01	1.85400
1	snp24540-scaffold2495-231374	55331509	G	0.50000	0.39460	A	8.784e-01	3.486e-01	1.53400
1	snp24538-scaffold2495-155788	55407095	G	0.65000	0.31350	A	9.705e+00	1.838e-03	4.06700
1	snp24537-scaffold2495-85440	55477443	A	0.55000	0.29730	G	5.662e+00	1.734e-02	2.88900
1	snp24536-scaffold2495-25156	55537727	G	0.20000	0.14590	A	4.379e-01	5.081e-01	1.46300
1	snp12448-scaffold1474-483252	55699285	G	0.00000	0.17840	A	4.294e+00	3.824e-02	0.00000
1	snp12447-scaffold1474-434915	55747622	A	0.38890	0.26840	C	1.250e+00	2.635e-01	1.73500
1	snp12446-scaffold1474-377203	55805334	A	0.27780	0.28820	G	9.123e-03	9.239e-01	0.94980
1	snp12445-scaffold1474-348569	55833968	A	0.60000	0.47240	G	1.237e+00	2.661e-01	1.67500
1	snp12444-scaffold1474-314478	55868059	A	0.05000	0.05135	G	7.122e-04	9.787e-01	0.97230
1	snp12443-scaffold1474-266951	55915586	G	0.20000	0.39670	A	3.096e+00	7.848e-02	0.38010
1	snp12441-scaffold1474-163936	56018601	A	0.55000	0.41580	G	1.401e+00	2.366e-01	1.71800
1	snp12440-scaffold1474-118269	56064268	A	0.60000	0.29460	C	8.270e+00	4.030e-03	3.59200
1	snp12439-scaffold1474-81617	56100920	A	0.15000	0.21080	G	4.264e-01	5.138e-01	0.66060
1	snp12437-scaffold1474-2169	56180368	G	0.20000	0.26760	A	4.457e-01	5.044e-01	0.68430
1	snp608-scaffold1017-503259	56245804	G	0.88890	0.41440	A	1.569e+01	7.442e-05	11.31000
1	snp607-scaffold1017-471784	56277279	G	0.30000	0.30270	A	6.568e-04	9.796e-01	0.98720
1	snp606-scaffold1017-441167	56307896	G	0.45000	0.37430	A	4.615e-01	4.969e-01	1.36800
1	snp605-scaffold1017-383142	56365921	G	0.05000	0.12970	A	1.098e+00	2.947e-01	0.35310
1	snp604-scaffold1017-348078	56400985	A	0.05000	0.15220	G	1.580e+00	2.087e-01	0.29320
1	snp603-scaffold1017-295436	56453627	G	0.15000	0.12700	A	8.959e-02	7.647e-01	1.21300
1	snp602-scaffold1017-265158	56483905	A	0.25000	0.27870	G	7.790e-02	7.802e-01	0.86270
1	snp600-scaffold1017-196135	56552928	A	0.65000	0.31420	G	9.647e+00	1.896e-03	4.05300
1	snp598-scaffold1017-103239	56645824	G	0.10000	0.13240	A	1.756e-01	6.752e-01	0.72790
1	snp597-scaffold1017-74048	56675015	A	0.05000	0.08939	G	3.688e-01	5.437e-01	0.53620
1	snp596-scaffold1017-28745	56720318	A	0.11110	0.16490	G	3.647e-01	5.459e-01	0.63320
1	snp35156-scaffold4205-195575	56834009	A	0.10000	0.18380	C	9.044e-01	3.416e-01	0.49350
1	snp37448-scaffold456-5245025	57203069	C	0.65000	0.45680	A	2.847e+00	9.155e-02	2.20900
1	snp37447-scaffold456-5180273	57267821	A	0.30000	0.38650	G	6.012e-01	4.381e-01	0.68030
1	snp37446-scaffold456-5142873	57305221	A	0.55560	0.49180	G	2.786e-01	5.976e-01	1.29100
1	snp37445-scaffold456-5105983	57342111	A	0.15000	0.21890	G	5.333e-01	4.652e-01	0.62960
1	snp37442-scaffold456-4995216	57452878	G	0.33330	0.15140	A	4.234e+00	3.962e-02	2.80400
1	snp37441-scaffold456-4943717	57504377	A	0.11110	0.14360	G	1.489e-01	6.996e-01	0.74520
1	snp37440-scaffold456-4887953	57560141	C	0.20000	0.20920	A	9.803e-03	9.211e-01	0.94480
1	snp37439-scaffold456-4831434	57616660	A	0.35000	0.41080	G	2.906e-01	5.899e-01	0.77230
1	snp37438-scaffold456-4790976	57657118	A	0.10000	0.30430	C	3.818e+00	5.072e-02	0.25400
1	snp37437-scaffold456-4745722	57702372	A	0.25000	0.43990	G	2.790e+00	9.487e-02	0.42440
1	snp37436-scaffold456-4705543	57742551	A	0.40000	0.40540	G	2.300e-03	9.617e-01	0.97780
1	snp37435-scaffold456-4666162	57781932	G	0.27780	0.30600	A	6.455e-02	7.994e-01	0.87230
1	snp37434-scaffold456-4616714	57831380	G	0.35000	0.38110	A	7.784e-02	7.802e-01	0.87450
1	snp37433-scaffold456-4587893	57860201	A	0.70000	0.44200	G	5.087e+00	2.411e-02	2.94600
1	snp37431-scaffold456-4482113	57965981	A	0.25000	0.21620	G	1.271e-01	7.215e-01	1.20800
1	snp37430-scaffold456-4428763	58019331	A	0.50000	0.43780	G	2.974e-01	5.855e-01	1.28400
1	snp37429-scaffold456-4388525	58059569	G	0.15000	0.14610	A	2.345e-03	9.614e-01	1.03200
1	snp37426-scaffold456-4265695	58182399	A	0.35000	0.43780	G	5.962e-01	4.400e-01	0.69140
1	snp37425-scaffold456-4210499	58237595	A	0.30000	0.14750	G	3.358e+00	6.689e-02	2.47600
1	snp37424-scaffold456-4179729	58268365	G	0.45000	0.47030	A	3.130e-02	8.596e-01	0.92160
1	snp37423-scaffold456-4142743	58305351	G	0.10000	0.07297	A	2.014e-01	6.536e-01	1.41200
1	snp37421-scaffold456-4033879	58414215	A	0.38890	0.45680	G	3.190e-01	5.722e-01	0.75690
1	snp37419-scaffold456-3966780	58481314	G	0.15000	0.09459	A	6.623e-01	4.157e-01	1.68900
1	snp37418-scaffold456-3930534	58517560	A	0.35000	0.37500	C	5.065e-02	8.219e-01	0.89740
1	snp37417-scaffold456-3900850	58547244	G	0.25000	0.37840	A	1.339e+00	2.472e-01	0.54760
1	snp37416-scaffold456-3845705	58602389	G	0.55000	0.23510	A	9.999e+00	1.567e-03	3.97600
1	snp37415-scaffold456-3792662	58655432	G	0.50000	0.41620	A	5.466e-01	4.597e-01	1.40300
1	snp37414-scaffold456-3763813	58684281	G	0.30000	0.21350	A	8.327e-01	3.615e-01	1.57900
1	snp37413-scaffold456-3705533	58742561	G	0.55000	0.29190	A	5.962e+00	1.462e-02	2.96500
1	snp37410-scaffold456-3549710	58898384	G	0.60000	0.43780	A	2.019e+00	1.553e-01	1.92600
1	snp37409-scaffold456-3518863	58929231	A	0.50000	0.25140	C	6.036e+00	1.402e-02	2.97800
1	snp37407-scaffold456-3453795	58994299	A	0.25000	0.17030	G	8.379e-01	3.600e-01	1.62400
1	snp37406-scaffold456-3421567	59026527	G	0.50000	0.37770	A	1.199e+00	2.735e-01	1.64700
1	snp37404-scaffold456-3357198	59090896	A	0.25000	0.36220	G	1.041e+00	3.077e-01	0.58710
1	snp37403-scaffold456-3307219	59140875	G	0.15000	0.25410	A	1.099e+00	2.944e-01	0.51810
1	snp37401-scaffold456-3236271	59211823	C	0.00000	0.10810	A	2.409e+00	1.206e-01	0.00000
1	snp37400-scaffold456-3200322	59247772	C	0.38890	0.46980	A	4.510e-01	5.019e-01	0.71820
1	snp37397-scaffold456-3092915	59355179	C	0.25000	0.30710	A	2.919e-01	5.890e-01	0.75220
1	snp37396-scaffold456-3064385	59383709	A	0.38890	0.17880	G	4.940e+00	2.624e-02	2.92300
1	snp37395-scaffold456-3033704	59414390	G	0.05000	0.21550	A	3.164e+00	7.530e-02	0.19160
1	snp37394-scaffold456-2997035	59451059	C	0.40000	0.45950	A	2.704e-01	6.031e-01	0.78430
1	snp37393-scaffold456-2951901	59496193	A	0.25000	0.23510	G	2.326e-02	8.788e-01	1.08400
1	snp37392-scaffold456-2894034	59554060	A	0.72220	0.48650	G	3.816e+00	5.078e-02	2.74400
1	snp37389-scaffold456-2781912	59666182	A	0.61110	0.36780	G	4.301e+00	3.809e-02	2.70100
1	snp37387-scaffold456-2675775	59772319	G	0.30000	0.17300	A	2.079e+00	1.493e-01	2.04900
1	snp37386-scaffold456-2637440	59810654	G	0.25000	0.40710	A	1.952e+00	1.624e-01	0.48550
1	snp37385-scaffold456-2607180	59840914	G	0.33330	0.30000	A	9.030e-02	7.638e-01	1.16700
1	snp37384-scaffold456-2552464	59895630	G	0.30000	0.26760	A	1.014e-01	7.501e-01	1.17300
1	snp37382-scaffold456-2461472	59986622	A	0.18750	0.22000	G	9.462e-02	7.584e-01	0.81820
1	snp37381-scaffold456-2409017	60039077	C	0.31250	0.36590	A	1.889e-01	6.638e-01	0.78760
1	snp37380-scaffold456-2366020	60082074	A	0.40000	0.30000	G	8.949e-01	3.441e-01	1.55600
1	snp37376-scaffold456-2189866	60258228	A	0.16670	0.40540	G	4.096e+00	4.298e-02	0.29330
1	snp37375-scaffold456-2140636	60307458	A	0.30000	0.26760	G	1.014e-01	7.501e-01	1.17300
1	snp37374-scaffold456-2084255	60363839	G	0.30000	0.24590	A	2.967e-01	5.860e-01	1.31400
1	snp37373-scaffold456-2042583	60405511	G	0.55000	0.43480	A	1.022e+00	3.121e-01	1.58900
1	snp37372-scaffold456-2011045	60437049	A	0.15000	0.21890	G	5.333e-01	4.652e-01	0.62960
1	snp37371-scaffold456-1964934	60483160	A	0.10000	0.20270	G	1.263e+00	2.611e-01	0.43700
1	snp37369-scaffold456-1892788	60555306	A	0.44440	0.41580	G	5.807e-02	8.096e-01	1.12400
1	snp37368-scaffold456-1844171	60603923	G	0.00000	0.06486	A	1.382e+00	2.397e-01	0.00000
1	snp37367-scaffold456-1788139	60659955	A	0.22220	0.37570	G	1.737e+00	1.875e-01	0.47480
1	snp37365-scaffold456-1695845	60752249	G	0.40000	0.46990	A	3.728e-01	5.415e-01	0.75190
1	snp37364-scaffold456-1648508	60799586	A	0.45000	0.41080	G	1.202e-01	7.288e-01	1.17300
1	snp37363-scaffold456-1617144	60830950	A	0.30000	0.18210	G	1.727e+00	1.888e-01	1.92500
1	snp37362-scaffold456-1569507	60878587	A	0.11110	0.19460	G	7.751e-01	3.787e-01	0.51740
1	snp37361-scaffold456-1513794	60934300	A	0.55000	0.35640	G	3.061e+00	8.019e-02	2.20800
1	snp37360-scaffold456-1475316	60972778	G	0.35000	0.36550	A	1.959e-02	8.887e-01	0.93480
1	snp37359-scaffold456-1427394	61020700	A	0.20000	0.26630	G	4.304e-01	5.118e-01	0.68880
1	snp37358-scaffold456-1397462	61050632	G	0.35000	0.45680	A	8.733e-01	3.500e-01	0.64040
1	snp37356-scaffold456-1334445	61113649	G	0.50000	0.46200	A	1.104e-01	7.397e-01	1.16500
1	snp37355-scaffold456-1285067	61163027	A	0.20000	0.09730	G	2.174e+00	1.403e-01	2.31900
1	snp37354-scaffold456-1233951	61214143	A	0.25000	0.45410	G	3.201e+00	7.359e-02	0.40080
1	snp37353-scaffold456-1204623	61243471	G	0.25000	0.23780	A	1.546e-02	9.011e-01	1.06800
1	snp37352-scaffold456-1161291	61286803	A	0.50000	0.30980	G	3.156e+00	7.563e-02	2.22800
1	snp37351-scaffold456-1124917	61323177	A	0.20000	0.16760	G	1.420e-01	7.063e-01	1.24200
1	snp37350-scaffold456-1087687	61360407	G	0.40000	0.42700	A	5.633e-02	8.124e-01	0.89470
1	snp37348-scaffold456-998411	61449683	G	0.10000	0.06486	A	3.764e-01	5.395e-01	1.60200
1	snp37346-scaffold456-912508	61535586	G	0.35000	0.19190	A	2.965e+00	8.511e-02	2.26800
1	snp37344-scaffold456-843897	61604197	A	0.35000	0.29190	G	3.081e-01	5.788e-01	1.30600
1	snp37342-scaffold456-760665	61687429	A	0.30000	0.36760	G	3.741e-01	5.408e-01	0.73740
1	snp37341-scaffold456-721430	61726664	A	0.11110	0.07738	G	2.669e-01	6.054e-01	1.49000
1	snp37340-scaffold456-690814	61757280	G	0.38890	0.33060	A	2.625e-01	6.084e-01	1.28900
1	snp37339-scaffold456-648301	61799793	A	0.20000	0.18110	G	4.561e-02	8.309e-01	1.13100
1	snp37338-scaffold456-581690	61866404	G	0.40000	0.41350	A	1.429e-02	9.048e-01	0.94550
1	snp37337-scaffold456-540557	61907537	A	0.30000	0.20540	G	1.023e+00	3.119e-01	1.65800
1	snp37336-scaffold456-510365	61937729	G	0.30000	0.30000	A	0.000e+00	1.000e+00	1.00000
1	snp37334-scaffold456-416725	62031369	A	0.10000	0.15140	G	3.952e-01	5.296e-01	0.62300
1	snp37333-scaffold456-383675	62064419	A	0.00000	0.18920	G	4.611e+00	3.176e-02	0.00000
1	snp37329-scaffold456-221165	62226929	G	0.30000	0.49460	A	2.877e+00	8.987e-02	0.43790
1	snp37328-scaffold456-165622	62282472	G	0.70000	0.48110	A	3.638e+00	5.647e-02	2.51700
1	snp37327-scaffold456-130147	62317947	A	0.05000	0.12430	G	9.889e-01	3.200e-01	0.37070
1	snp37326-scaffold456-84672	62363422	G	0.75000	0.48100	A	5.492e+00	1.910e-02	3.23700
1	snp37325-scaffold456-49160	62398934	A	0.35000	0.50830	G	1.900e+00	1.681e-01	0.52080
1	snp28579-scaffold306-893870	62455794	G	0.30000	0.30540	A	2.615e-03	9.592e-01	0.97470
1	snp28575-scaffold306-721693	62627971	A	0.25000	0.25140	G	1.842e-04	9.892e-01	0.99280
1	snp28574-scaffold306-675233	62674431	A	0.05000	0.11080	G	7.302e-01	3.928e-01	0.42230
1	snp28573-scaffold306-641061	62708603	A	0.15000	0.27300	G	1.467e+00	2.258e-01	0.47000
1	snp28572-scaffold306-590080	62759584	A	0.11110	0.15410	C	2.455e-01	6.203e-01	0.68640
1	snp28569-scaffold306-481734	62867930	G	0.60000	0.46490	A	1.390e+00	2.383e-01	1.72700
1	snp28567-scaffold306-420676	62928988	A	0.45000	0.47030	G	3.130e-02	8.596e-01	0.92160
1	snp28566-scaffold306-390300	62959364	A	0.16670	0.27450	G	1.013e+00	3.142e-01	0.52870
1	snp28562-scaffold306-170384	63179280	A	0.33330	0.22430	C	1.154e+00	2.827e-01	1.72900
1	snp28561-scaffold306-140624	63209040	G	0.20000	0.21310	A	1.950e-02	8.890e-01	0.92310
1	snp28560-scaffold306-102662	63247002	G	0.37500	0.40170	A	4.552e-02	8.310e-01	0.89350
1	snp28559-scaffold306-67277	63282387	A	0.10000	0.15950	G	5.084e-01	4.758e-01	0.58570
1	snp2241-scaffold1069-462570	63365876	A	0.18750	0.18420	G	1.100e-03	9.735e-01	1.02200
1	snp2243-scaffold1069-562622	63465928	G	0.35000	0.40460	A	2.347e-01	6.280e-01	0.79230
1	snp2244-scaffold1069-607019	63510325	G	0.40000	0.50000	A	7.591e-01	3.836e-01	0.66670
1	snp2245-scaffold1069-650977	63554283	G	0.60000	0.44750	A	1.777e+00	1.825e-01	1.85200
1	snp2246-scaffold1069-699694	63603000	A	0.30000	0.32970	G	7.570e-02	7.832e-01	0.87140
1	snp2247-scaffold1069-734642	63637948	G	0.22220	0.12430	A	1.465e+00	2.261e-01	2.01200
1	snp2248-scaffold1069-776387	63679693	A	0.30000	0.34320	G	1.579e-01	6.911e-01	0.82000
1	snp2251-scaffold1069-951846	63855152	A	0.55000	0.42660	G	1.176e+00	2.782e-01	1.64300
1	snp2252-scaffold1069-999438	63902744	G	0.15000	0.14590	A	2.499e-03	9.601e-01	1.03300
1	snp2253-scaffold1069-1041798	63945104	G	0.40000	0.47570	A	4.360e-01	5.090e-01	0.73480
1	snp2254-scaffold1069-1074598	63977904	A	0.10000	0.33420	C	4.766e+00	2.903e-02	0.22130
1	snp2255-scaffold1069-1127603	64030909	A	0.40000	0.38380	G	2.108e-02	8.846e-01	1.07000
1	snp2256-scaffold1069-1181374	64084680	A	0.20000	0.11520	G	1.293e+00	2.554e-01	1.92100
1	snp2259-scaffold1069-1280568	64183874	G	0.10000	0.07184	A	2.206e-01	6.386e-01	1.43600
1	snp2260-scaffold1069-1337154	64240460	A	0.20000	0.26320	C	3.921e-01	5.312e-01	0.70000
1	snp2261-scaffold1069-1388810	64292116	A	0.05556	0.24440	C	3.398e+00	6.529e-02	0.18180
1	snp2262-scaffold1069-1422130	64325436	G	0.00000	0.06486	A	1.382e+00	2.397e-01	0.00000
1	snp2263-scaffold1069-1450732	64354038	A	0.20000	0.17210	G	1.027e-01	7.486e-01	1.20200
1	snp2264-scaffold1069-1526686	64429992	A	0.30000	0.22530	C	5.993e-01	4.389e-01	1.47400
1	snp2265-scaffold1069-1559932	64463238	A	0.25000	0.21350	G	1.495e-01	6.990e-01	1.22800
1	snp2266-scaffold1069-1624161	64527467	G	0.20000	0.17390	A	8.931e-02	7.651e-01	1.18800
1	snp2268-scaffold1069-1722951	64626257	A	0.10000	0.22160	G	1.661e+00	1.975e-01	0.39020
1	snp2269-scaffold1069-1761680	64664986	A	0.15000	0.21890	G	5.333e-01	4.652e-01	0.62960
1	snp2270-scaffold1069-1801026	64704332	A	0.20000	0.21620	G	2.953e-02	8.636e-01	0.90620
1	snp2272-scaffold1069-1869273	64772579	A	0.35000	0.47570	G	1.203e+00	2.727e-01	0.59350
1	snp2276-scaffold1069-2075643	64978949	A	0.50000	0.41620	C	5.466e-01	4.597e-01	1.40300
1	snp2277-scaffold1069-2116657	65019963	G	0.45000	0.42700	A	4.090e-02	8.397e-01	1.09800
1	snp2279-scaffold1069-2234213	65137519	A	0.25000	0.31080	G	3.294e-01	5.660e-01	0.73910
1	snp2281-scaffold1069-2305972	65209278	G	0.40000	0.37840	A	3.767e-02	8.461e-01	1.09500
1	snp2282-scaffold1069-2358739	65262045	A	0.15000	0.23780	G	8.184e-01	3.657e-01	0.56550
1	snp2283-scaffold1069-2408630	65311936	A	0.30000	0.36490	G	3.459e-01	5.565e-01	0.74600
1	snp2285-scaffold1069-2468837	65372143	C	0.20000	0.19460	A	3.534e-03	9.526e-01	1.03500
1	snp2286-scaffold1069-2525871	65429177	G	0.20000	0.16580	A	1.595e-01	6.897e-01	1.25800
1	snp2287-scaffold1069-2569343	65472649	G	0.40000	0.39460	A	2.320e-03	9.616e-01	1.02300
1	snp2288-scaffold1069-2617164	65520470	A	0.20000	0.31620	G	1.198e+00	2.738e-01	0.54060
1	snp2289-scaffold1069-2655333	65558639	A	0.10000	0.06557	G	3.578e-01	5.497e-01	1.58300
1	snp39045-scaffold495-3419	65568833	A	0.10000	0.23220	G	1.899e+00	1.681e-01	0.36730
1	snp39047-scaffold495-75642	65641056	A	0.40000	0.43780	G	1.105e-01	7.396e-01	0.85600
1	snp21794-scaffold214-98624	65763844	A	0.20000	0.17300	G	9.628e-02	7.563e-01	1.19500
1	snp21795-scaffold214-169061	65834281	A	0.35000	0.24320	G	1.157e+00	2.820e-01	1.67500
1	snp21796-scaffold214-211846	65877066	A	0.00000	0.07027	G	1.506e+00	2.198e-01	0.00000
1	snp21797-scaffold214-271361	65936581	A	0.45000	0.39670	C	2.243e-01	6.358e-01	1.24400
1	snp21798-scaffold214-304429	65969649	A	0.10000	0.20540	G	1.318e+00	2.510e-01	0.42980
1	snp21799-scaffold214-348205	66013425	G	0.16670	0.22160	A	3.030e-01	5.820e-01	0.70240
1	snp21800-scaffold214-380078	66045298	A	0.50000	0.47030	C	6.730e-02	7.953e-01	1.12600
1	snp21801-scaffold214-415283	66080503	G	0.15000	0.15140	A	2.699e-04	9.869e-01	0.98950
1	snp21802-scaffold214-467971	66133191	C	0.55000	0.46760	A	5.174e-01	4.720e-01	1.39200
1	snp21803-scaffold214-540234	66205454	C	0.35000	0.26490	A	6.990e-01	4.031e-01	1.49500
1	snp21804-scaffold214-579957	66245177	G	0.30000	0.36680	A	3.664e-01	5.450e-01	0.73970
1	snp21806-scaffold214-723847	66389067	A	0.25000	0.24860	C	1.854e-04	9.891e-01	1.00700
1	snp21807-scaffold214-781779	66446999	A	0.15000	0.22830	G	6.679e-01	4.138e-01	0.59660
1	snp21809-scaffold214-882117	66547337	G	0.15000	0.17300	A	7.038e-02	7.908e-01	0.84380
1	snp21810-scaffold214-913729	66578949	A	0.20000	0.17570	C	7.709e-02	7.813e-01	1.17300
1	snp21812-scaffold214-999518	66664738	G	0.50000	0.40220	A	6.806e-01	4.094e-01	1.48600
1	snp21813-scaffold214-1039107	66704327	A	0.10000	0.09459	G	6.456e-03	9.360e-01	1.06300
1	snp21814-scaffold214-1081962	66747182	A	0.15000	0.19940	G	2.922e-01	5.888e-01	0.70840
1	snp21815-scaffold214-1121225	66786445	G	0.15000	0.29780	A	2.012e+00	1.561e-01	0.41610
1	snp21816-scaffold214-1153538	66818758	G	0.15000	0.08108	A	1.164e+00	2.807e-01	2.00000
1	snp21817-scaffold214-1194720	66859940	G	0.70000	0.36490	A	9.027e+00	2.661e-03	4.06200
1	snp21818-scaffold214-1225973	66891193	A	0.60000	0.36760	G	4.353e+00	3.694e-02	2.58100
1	snp21820-scaffold214-1337004	67002224	G	0.00000	0.06522	A	1.390e+00	2.383e-01	0.00000
1	snp21821-scaffold214-1405257	67070477	A	0.35000	0.50000	G	1.708e+00	1.913e-01	0.53850
1	snp21822-scaffold214-1448059	67113279	G	0.30000	0.40270	A	8.357e-01	3.606e-01	0.63570
1	snp21823-scaffold214-1482455	67147675	G	0.60000	0.41620	A	2.622e+00	1.054e-01	2.10400
1	snp21824-scaffold214-1526018	67191238	G	0.15000	0.13320	A	4.639e-02	8.295e-01	1.14900
1	snp21825-scaffold214-1559951	67225171	G	0.55000	0.47830	A	3.910e-01	5.318e-01	1.33300
1	snp21826-scaffold214-1591369	67256589	A	0.35000	0.40270	C	2.196e-01	6.393e-01	0.79870
1	snp21827-scaffold214-1621747	67286967	G	0.55000	0.48650	A	3.063e-01	5.800e-01	1.29000
1	snp21828-scaffold214-1654439	67319659	A	0.25000	0.23240	G	3.273e-02	8.564e-01	1.10100
1	snp21829-scaffold214-1712440	67377660	A	0.20000	0.26220	G	3.821e-01	5.365e-01	0.70360
1	snp21830-scaffold214-1770628	67435848	G	0.30000	0.37300	A	4.338e-01	5.101e-01	0.72050
1	snp21832-scaffold214-1862087	67527307	G	0.20000	0.16490	A	1.686e-01	6.813e-01	1.26600
1	snp21834-scaffold214-1939900	67605120	G	0.50000	0.37300	A	1.300e+00	2.542e-01	1.68100
1	snp21683-scaffold2121-3990	67621377	A	0.10000	0.07143	G	2.283e-01	6.328e-01	1.44400
1	snp21684-scaffold2121-33359	67650746	C	0.20000	0.31080	A	1.099e+00	2.945e-01	0.55430
1	snp21685-scaffold2121-77338	67694725	G	0.35000	0.25430	A	9.021e-01	3.422e-01	1.57900
1	snp21686-scaffold2121-111802	67729189	G	0.22220	0.14590	A	7.855e-01	3.755e-01	1.67200
1	snp21688-scaffold2121-220908	67838295	G	0.75000	0.42970	A	7.876e+00	5.008e-03	3.98100
1	snp21689-scaffold2121-288688	67906075	G	0.05000	0.17390	A	2.088e+00	1.484e-01	0.25000
1	snp21691-scaffold2121-364497	67981884	A	0.65000	0.48110	G	2.167e+00	1.410e-01	2.00300
1	snp21693-scaffold2121-451250	68068637	A	0.10000	0.07838	G	1.212e-01	7.277e-01	1.30700
1	snp21694-scaffold2121-491368	68108755	G	0.15000	0.14590	A	2.499e-03	9.601e-01	1.03300
1	snp21695-scaffold2121-544159	68161546	G	0.05556	0.04802	A	2.111e-02	8.845e-01	1.16600
1	snp21696-scaffold2121-602504	68219891	A	0.30000	0.41350	G	1.012e+00	3.143e-01	0.60780
1	snp21697-scaffold2121-649938	68267325	A	0.40000	0.48920	G	6.043e-01	4.369e-01	0.69610
1	snp21698-scaffold2121-711964	68329351	A	0.25000	0.17840	G	6.536e-01	4.188e-01	1.53500
1	snp21699-scaffold2121-742312	68359699	G	0.30000	0.34860	A	1.984e-01	6.560e-01	0.80070
1	snp21700-scaffold2121-773915	68391302	G	0.27780	0.37570	A	7.049e-01	4.012e-01	0.63920
1	snp48245-scaffold682-3672712	68426134	A	0.40000	0.41620	G	2.055e-02	8.860e-01	0.93510
1	snp48244-scaffold682-3644020	68454826	A	0.50000	0.44840	C	2.042e-01	6.513e-01	1.23000
1	snp48243-scaffold682-3581621	68517225	G	0.50000	0.44590	A	2.241e-01	6.359e-01	1.24200
1	snp48242-scaffold682-3497796	68601050	A	0.45000	0.43750	G	1.201e-02	9.127e-01	1.05200
1	snp48241-scaffold682-3448717	68650129	G	0.00000	0.12160	A	2.750e+00	9.727e-02	0.00000
1	snp48234-scaffold682-3135707	68963139	A	0.38890	0.46490	G	3.987e-01	5.278e-01	0.73260
1	snp48233-scaffold682-3104041	68994805	A	0.25000	0.45900	G	3.350e+00	6.721e-02	0.39290
1	snp48232-scaffold682-3075501	69023345	C	0.40000	0.44590	A	1.623e-01	6.871e-01	0.82830
1	snp48231-scaffold682-3041669	69057177	G	0.30000	0.30650	A	3.809e-03	9.508e-01	0.96950
1	snp48230-scaffold682-3006360	69092486	G	0.25000	0.31080	A	3.294e-01	5.660e-01	0.73910
1	snp48229-scaffold682-2946248	69152598	A	0.10000	0.31890	G	4.269e+00	3.882e-02	0.23730
1	snp48228-scaffold682-2907245	69191601	A	0.20000	0.32340	C	1.333e+00	2.482e-01	0.52310
1	snp48226-scaffold682-2824931	69273915	A	0.35000	0.30000	G	2.248e-01	6.354e-01	1.25600
1	snp48220-scaffold682-2573607	69525239	G	0.30000	0.25680	A	1.849e-01	6.672e-01	1.24100
1	snp48218-scaffold682-2498698	69600148	A	0.50000	0.28850	G	3.282e+00	7.003e-02	2.46700
1	snp48216-scaffold682-2399417	69699429	A	0.05556	0.22400	G	2.875e+00	8.999e-02	0.20370
1	snp48215-scaffold682-2326080	69772766	C	0.25000	0.42660	A	2.433e+00	1.188e-01	0.44800
1	snp48214-scaffold682-2287345	69811501	A	0.27780	0.42700	G	1.569e+00	2.103e-01	0.51610
1	snp48213-scaffold682-2227026	69871820	G	0.25000	0.19190	A	4.083e-01	5.228e-01	1.40400
1	snp48212-scaffold682-2184505	69914341	A	0.35000	0.16490	G	4.518e+00	3.355e-02	2.72800
1	snp48210-scaffold682-2118449	69980397	G	0.60000	0.40490	A	2.974e+00	8.459e-02	2.20500
1	snp48208-scaffold682-2021606	70077240	G	0.35000	0.29190	A	3.081e-01	5.788e-01	1.30600
1	snp48207-scaffold682-1973071	70125775	A	0.30000	0.35140	G	2.203e-01	6.388e-01	0.79120
1	snp48205-scaffold682-1901072	70197774	A	0.45000	0.40810	G	1.376e-01	7.107e-01	1.18700
1	snp48204-scaffold682-1868052	70230794	A	0.45000	0.40810	G	1.376e-01	7.107e-01	1.18700
1	snp48203-scaffold682-1837929	70260917	A	0.38890	0.35160	C	1.041e-01	7.470e-01	1.17300
1	snp48202-scaffold682-1804941	70293905	G	0.38890	0.43850	A	1.719e-01	6.785e-01	0.81470
1	snp48201-scaffold682-1766067	70332779	G	0.20000	0.22430	A	6.478e-02	7.991e-01	0.86450
1	snp48198-scaffold682-1656192	70442654	G	0.33330	0.39340	A	2.604e-01	6.098e-01	0.77080
1	snp48197-scaffold682-1626541	70472305	A	0.60000	0.34860	C	5.193e+00	2.267e-02	2.80200
1	snp48196-scaffold682-1591974	70506872	A	0.15000	0.06868	G	1.855e+00	1.733e-01	2.39300
1	snp48195-scaffold682-1542745	70556101	G	0.40000	0.35050	A	2.031e-01	6.522e-01	1.23500
1	snp48194-scaffold682-1511208	70587638	A	0.50000	0.39140	G	8.432e-01	3.585e-01	1.55500
1	snp48193-scaffold682-1468277	70630569	A	0.15000	0.22160	C	5.710e-01	4.498e-01	0.61980
1	snp48192-scaffold682-1437617	70661229	A	0.15000	0.14440	G	4.724e-03	9.452e-01	1.04500
1	snp48191-scaffold682-1406589	70692257	A	0.40000	0.33510	G	3.566e-01	5.504e-01	1.32300
1	snp48190-scaffold682-1353530	70745316	G	0.40000	0.41080	A	9.166e-03	9.237e-01	0.95610
1	snp48189-scaffold682-1305290	70793556	A	0.40000	0.41080	G	9.166e-03	9.237e-01	0.95610
1	snp48187-scaffold682-1236003	70862843	G	0.10000	0.14050	A	2.614e-01	6.091e-01	0.67950
1	snp48186-scaffold682-1197641	70901205	G	0.40000	0.43240	A	8.139e-02	7.754e-01	0.87500
1	snp48185-scaffold682-1158036	70940810	A	0.40000	0.48100	C	4.986e-01	4.801e-01	0.71940
1	snp48184-scaffold682-1116652	70982194	A	0.10000	0.20270	G	1.263e+00	2.611e-01	0.43700
1	snp48183-scaffold682-1080280	71018566	G	0.22220	0.31690	A	7.164e-01	3.973e-01	0.61580
1	snp48182-scaffold682-1048244	71050602	G	0.55000	0.49730	A	2.108e-01	6.461e-01	1.23600
1	snp48181-scaffold682-1019438	71079408	A	0.20000	0.36960	G	2.365e+00	1.241e-01	0.42650
1	snp48180-scaffold682-980196	71118650	G	0.20000	0.50000	A	6.837e+00	8.928e-03	0.25000
1	snp48179-scaffold682-925986	71172860	A	0.15000	0.19460	G	2.429e-01	6.221e-01	0.73040
1	snp48178-scaffold682-895865	71202981	A	0.25000	0.23510	G	2.326e-02	8.788e-01	1.08400
1	snp48177-scaffold682-845390	71253456	A	0.35000	0.35140	G	1.521e-04	9.902e-01	0.99410
1	snp48174-scaffold682-733639	71365207	A	0.45000	0.31620	G	1.553e+00	2.127e-01	1.76900
1	snp48173-scaffold682-689622	71409224	G	0.10000	0.10000	A	0.000e+00	1.000e+00	1.00000
1	snp48172-scaffold682-626656	71472190	A	0.30000	0.41290	G	1.001e+00	3.172e-01	0.60930
1	snp48171-scaffold682-595023	71503823	C	0.20000	0.13710	A	6.188e-01	4.315e-01	1.57300
1	snp48170-scaffold682-554522	71544324	G	0.30000	0.48110	A	2.497e+00	1.141e-01	0.46230
1	snp48168-scaffold682-474324	71624522	A	0.20000	0.18750	G	1.940e-02	8.892e-01	1.08300
1	snp48166-scaffold682-413530	71685316	G	0.10000	0.23780	A	2.031e+00	1.541e-01	0.35610
1	snp48165-scaffold682-377425	71721421	G	0.10000	0.07297	A	2.014e-01	6.536e-01	1.41200
1	snp48163-scaffold682-291975	71806871	A	0.35000	0.27720	G	4.980e-01	4.804e-01	1.40400
1	snp48162-scaffold682-231884	71866962	G	0.40000	0.39460	A	2.320e-03	9.616e-01	1.02300
1	snp48157-scaffold682-56082	72042764	G	0.15000	0.13510	A	3.570e-02	8.501e-01	1.12900
1	snp48156-scaffold682-4261	72094585	G	0.45000	0.31620	A	1.553e+00	2.127e-01	1.76900
1	snp37621-scaffold462-3192	72102137	G	0.45000	0.35680	A	7.147e-01	3.979e-01	1.47500
1	snp37622-scaffold462-49400	72148345	A	0.05000	0.06216	G	4.860e-02	8.255e-01	0.79410
1	snp37623-scaffold462-91919	72190864	A	0.45000	0.47830	G	6.073e-02	8.053e-01	0.89260
1	snp37624-scaffold462-146894	72245839	A	0.10000	0.21890	G	1.602e+00	2.057e-01	0.39640
1	snp37627-scaffold462-241406	72340351	G	0.15000	0.07568	A	1.433e+00	2.314e-01	2.15500
1	snp36345-scaffold435-3913177	72361615	G	0.45000	0.40330	A	1.713e-01	6.789e-01	1.21000
1	snp36344-scaffold435-3881116	72393676	G	0.40000	0.49460	A	6.794e-01	4.098e-01	0.68120
1	snp36343-scaffold435-3848031	72426761	G	0.33330	0.37500	A	1.273e-01	7.213e-01	0.83330
1	snp36340-scaffold435-3655083	72619709	G	0.55000	0.47030	A	4.837e-01	4.867e-01	1.37700
1	snp36339-scaffold435-3624392	72650400	G	0.35000	0.35250	A	5.025e-04	9.821e-01	0.98930
1	snp36338-scaffold435-3595846	72678946	G	0.10000	0.06216	A	4.528e-01	5.010e-01	1.67600
1	snp36337-scaffold435-3522498	72752294	A	0.25000	0.25300	G	8.851e-04	9.763e-01	0.98430
1	snp36336-scaffold435-3490645	72784147	A	0.20000	0.10610	G	1.689e+00	1.937e-01	2.10500
1	snp36335-scaffold435-3456485	72818307	G	0.00000	0.08424	A	1.831e+00	1.760e-01	0.00000
1	snp36333-scaffold435-3356621	72918171	G	0.25000	0.28650	A	1.241e-01	7.247e-01	0.83020
1	snp36332-scaffold435-3312433	72962359	G	0.50000	0.37840	A	1.186e+00	2.762e-01	1.64300
1	snp36330-scaffold435-3217696	73057096	A	0.50000	0.41890	G	5.111e-01	4.747e-01	1.38700
1	snp36329-scaffold435-3185312	73089480	G	0.20000	0.31620	A	1.198e+00	2.738e-01	0.54060
1	snp36328-scaffold435-3155489	73119303	G	0.55000	0.41890	A	1.334e+00	2.482e-01	1.69500
1	snp36327-scaffold435-3120299	73154493	A	0.60000	0.43240	G	2.161e+00	1.415e-01	1.96900
1	snp36326-scaffold435-3071866	73202926	A	0.30000	0.21890	C	7.197e-01	3.962e-01	1.52900
1	snp36324-scaffold435-2984633	73290159	A	0.55000	0.42900	C	1.130e+00	2.877e-01	1.62700
1	snp36323-scaffold435-2937970	73336822	G	0.20000	0.24460	A	2.052e-01	6.505e-01	0.77220
1	snp36322-scaffold435-2896174	73378618	A	0.40000	0.31080	G	6.990e-01	4.031e-01	1.47800
1	snp36321-scaffold435-2861350	73413442	A	0.10000	0.17570	C	7.637e-01	3.822e-01	0.52140
1	snp36320-scaffold435-2824165	73450627	G	0.10000	0.22500	A	1.734e+00	1.879e-01	0.38270
1	snp36318-scaffold435-2743102	73531690	A	0.50000	0.49190	G	4.991e-03	9.437e-01	1.03300
1	snp36317-scaffold435-2684795	73589997	A	0.10000	0.09459	C	6.456e-03	9.360e-01	1.06300
1	snp36316-scaffold435-2616580	73658212	G	0.20000	0.12290	A	1.016e+00	3.136e-01	1.78400
1	snp36315-scaffold435-2578115	73696677	G	0.20000	0.10540	A	1.731e+00	1.883e-01	2.12200
1	snp36314-scaffold435-2543722	73731070	A	0.35000	0.37230	G	4.035e-02	8.408e-01	0.90790
1	snp36313-scaffold435-2508406	73766386	G	0.30000	0.14050	A	3.811e+00	5.092e-02	2.62100
1	snp36312-scaffold435-2452455	73822337	G	0.35000	0.25140	A	9.685e-01	3.251e-01	1.60400
1	snp36309-scaffold435-2298634	73976158	A	0.30000	0.31970	G	3.380e-02	8.541e-01	0.91210
1	snp36307-scaffold435-2211829	74062963	A	0.20000	0.22930	C	9.240e-02	7.612e-01	0.84040
1	snp36305-scaffold435-2096019	74178773	A	0.11110	0.27350	G	2.317e+00	1.280e-01	0.33210
1	snp36304-scaffold435-2045058	74229734	G	0.35000	0.42160	A	4.001e-01	5.270e-01	0.73870
1	snp36303-scaffold435-2012276	74262516	G	0.20000	0.32430	A	1.352e+00	2.449e-01	0.52080
1	snp36302-scaffold435-1967666	74307126	G	0.10000	0.07609	A	1.520e-01	6.966e-01	1.34900
1	snp36301-scaffold435-1938166	74336626	G	0.35000	0.37030	A	3.347e-02	8.548e-01	0.91580
1	snp36300-scaffold435-1887694	74387098	G	0.10000	0.28920	A	3.373e+00	6.629e-02	0.27310
1	snp36299-scaffold435-1852357	74422435	A	0.55000	0.46220	G	5.882e-01	4.431e-01	1.42200
1	snp36298-scaffold435-1811225	74463567	A	0.40000	0.38920	G	9.324e-03	9.231e-01	1.04600
1	snp36297-scaffold435-1770533	74504259	G	0.20000	0.04865	A	8.166e+00	4.269e-03	4.88900
1	snp36296-scaffold435-1724189	74550603	G	0.33330	0.30860	A	4.909e-02	8.246e-01	1.12000
1	snp36295-scaffold435-1695548	74579244	A	0.15000	0.16760	G	4.216e-02	8.373e-01	0.87670
1	snp36294-scaffold435-1664839	74609953	A	0.16670	0.27840	G	1.077e+00	2.993e-01	0.51840
1	snp36292-scaffold435-1591506	74683286	G	0.15000	0.06250	A	2.323e+00	1.275e-01	2.64700
1	snp36290-scaffold435-1532052	74742740	G	0.05000	0.10000	A	5.394e-01	4.627e-01	0.47370
1	snp36289-scaffold435-1483570	74791222	G	0.27780	0.36610	A	5.798e-01	4.464e-01	0.66590
1	snp36288-scaffold435-1448110	74826682	G	0.50000	0.48090	A	2.778e-02	8.676e-01	1.08000
1	snp36287-scaffold435-1410068	74864724	C	0.15000	0.41350	A	5.490e+00	1.913e-02	0.25030
1	snp36286-scaffold435-1380639	74894153	G	0.30000	0.41080	A	9.668e-01	3.255e-01	0.61470
1	snp36285-scaffold435-1310291	74964501	G	0.15000	0.27030	A	1.412e+00	2.347e-01	0.47650
1	snp36283-scaffold435-1234335	75040457	A	0.05000	0.05676	G	1.627e-02	8.985e-01	0.87470
1	snp36281-scaffold435-1124054	75150738	A	0.25000	0.32970	G	5.493e-01	4.586e-01	0.67760
1	snp36280-scaffold435-1091169	75183623	A	0.15000	0.21620	G	4.966e-01	4.810e-01	0.63970
1	snp36279-scaffold435-1057460	75217332	G	0.35000	0.16760	A	4.337e+00	3.730e-02	2.67500
1	snp36278-scaffold435-997259	75277533	C	0.40000	0.25950	A	1.916e+00	1.662e-01	1.90300
1	snp36277-scaffold435-964120	75310672	A	0.25000	0.26220	G	1.453e-02	9.040e-01	0.93810
1	snp36276-scaffold435-924598	75350194	G	0.20000	0.13510	A	6.692e-01	4.133e-01	1.60000
1	snp36275-scaffold435-887698	75387094	A	0.25000	0.10270	C	4.197e+00	4.051e-02	2.91200
1	snp36274-scaffold435-824683	75450109	A	0.55000	0.42120	G	1.286e+00	2.569e-01	1.68000
1	snp36273-scaffold435-778554	75496238	A	0.00000	0.09459	G	2.078e+00	1.494e-01	0.00000
1	snp36272-scaffold435-745685	75529107	G	0.10000	0.08649	A	4.354e-02	8.347e-01	1.17400
1	snp36271-scaffold435-678113	75596679	G	0.20000	0.40540	A	3.350e+00	6.719e-02	0.36670
1	snp36269-scaffold435-592399	75682393	G	0.15000	0.09189	A	7.461e-01	3.877e-01	1.74400
1	snp36268-scaffold435-561994	75712798	C	0.25000	0.30000	A	2.270e-01	6.338e-01	0.77780
1	snp36267-scaffold435-498787	75776005	A	0.25000	0.25820	G	6.590e-03	9.353e-01	0.95790
1	snp36266-scaffold435-462459	75812333	A	0.45000	0.22160	G	5.532e+00	1.867e-02	2.87400
1	snp36265-scaffold435-422896	75851896	C	0.72220	0.36340	A	9.338e+00	2.245e-03	4.55500
1	snp36264-scaffold435-385208	75889584	C	0.30000	0.20810	A	9.564e-01	3.281e-01	1.63100
1	snp36263-scaffold435-342281	75932511	A	0.60000	0.41350	G	2.703e+00	1.001e-01	2.12700
1	snp36262-scaffold435-312771	75962021	A	0.45000	0.40810	G	1.376e-01	7.107e-01	1.18700
1	snp36261-scaffold435-279469	75995323	G	0.35000	0.39460	A	1.583e-01	6.907e-01	0.82610
1	snp36260-scaffold435-227736	76047056	G	0.44440	0.45290	A	4.982e-03	9.437e-01	0.96620
1	snp36259-scaffold435-171864	76102928	A	0.25000	0.22800	G	5.184e-02	8.199e-01	1.12900
1	snp36258-scaffold435-138438	76136354	A	0.00000	0.08919	G	1.949e+00	1.627e-01	0.00000
1	snp36257-scaffold435-79188	76195604	G	0.45000	0.41350	A	1.040e-01	7.471e-01	1.16000
1	snp40498-scaffold519-41547	76316438	G	0.25000	0.21580	A	1.299e-01	7.185e-01	1.21100
1	snp40499-scaffold519-84254	76359145	A	0.50000	0.46170	G	1.116e-01	7.384e-01	1.16600
1	snp40500-scaffold519-129509	76404400	A	0.30000	0.29730	G	6.633e-04	9.795e-01	1.01300
1	snp40501-scaffold519-159268	76434159	G	0.25000	0.11680	A	3.102e+00	7.818e-02	2.51900
1	snp40502-scaffold519-206654	76481545	G	0.22220	0.13190	A	1.191e+00	2.752e-01	1.88100
1	snp40503-scaffold519-235609	76510500	C	0.55000	0.38920	A	2.049e+00	1.523e-01	1.91800
1	snp40504-scaffold519-272372	76547263	G	0.10000	0.24860	A	2.291e+00	1.301e-01	0.33580
1	snp40505-scaffold519-327438	76602329	G	0.55560	0.28930	A	5.760e+00	1.640e-02	3.07000
1	snp40506-scaffold519-362012	76636903	A	0.20000	0.25410	G	2.947e-01	5.872e-01	0.73400
1	snp40507-scaffold519-390745	76665636	A	0.45000	0.44020	G	7.365e-03	9.316e-01	1.04000
1	snp40508-scaffold519-428138	76703029	G	0.38890	0.30060	A	6.296e-01	4.275e-01	1.48100
1	snp40511-scaffold519-580463	76855354	G	0.38890	0.35990	A	6.251e-02	8.026e-01	1.13200
1	snp40512-scaffold519-642765	76917656	A	0.40000	0.39460	C	2.320e-03	9.616e-01	1.02300
1	snp40513-scaffold519-681487	76956378	A	0.65000	0.40270	G	4.778e+00	2.882e-02	2.75500
1	snp40514-scaffold519-738890	77013781	C	0.50000	0.38110	A	1.131e+00	2.876e-01	1.62400
1	snp40515-scaffold519-795200	77070091	A	0.15000	0.08378	G	1.045e+00	3.066e-01	1.93000
1	snp40517-scaffold519-881449	77156340	G	0.40000	0.27300	A	1.520e+00	2.176e-01	1.77600
1	snp40520-scaffold519-982723	77257614	A	0.05000	0.31350	G	6.274e+00	1.225e-02	0.11520
1	snp40521-scaffold519-1028126	77303017	A	0.40000	0.37780	G	3.976e-02	8.420e-01	1.09800
1	snp40522-scaffold519-1077017	77351908	G	0.15000	0.17030	A	5.545e-02	8.138e-01	0.85990
1	snp40524-scaffold519-1193859	77468750	A	0.50000	0.41080	G	6.215e-01	4.305e-01	1.43400
1	snp40526-scaffold519-1264937	77539828	C	0.45000	0.18410	A	8.446e+00	3.659e-03	3.62700
1	snp40528-scaffold519-1333499	77608390	G	0.15000	0.04595	A	4.223e+00	3.989e-02	3.66400
1	snp40530-scaffold519-1439690	77714581	A	0.05000	0.15680	G	1.684e+00	1.944e-01	0.28310
1	snp40531-scaffold519-1471110	77746001	G	0.20000	0.37570	A	2.522e+00	1.123e-01	0.41550
1	snp40532-scaffold519-1512011	77786902	A	0.35000	0.31890	G	8.417e-02	7.717e-01	1.15000
1	snp40533-scaffold519-1543758	77818649	G	0.05000	0.16490	A	1.872e+00	1.712e-01	0.26660
1	snp40534-scaffold519-1594047	77868938	G	0.15000	0.06486	A	2.134e+00	1.440e-01	2.54400
1	snp40535-scaffold519-1630440	77905331	G	0.30000	0.16580	A	2.393e+00	1.219e-01	2.15700
1	snp40537-scaffold519-1710949	77985840	A	0.05000	0.07568	G	1.817e-01	6.699e-01	0.64290
1	snp40538-scaffold519-1751364	78026255	A	0.35000	0.29950	G	2.298e-01	6.317e-01	1.26000
1	snp40540-scaffold519-1834371	78109262	A	0.40000	0.37570	G	4.780e-02	8.269e-01	1.10800
1	snp40541-scaffold519-1885795	78160686	A	0.70000	0.38920	G	7.606e+00	5.818e-03	3.66200
1	snp40542-scaffold519-1941005	78215896	G	0.05556	0.19270	A	2.129e+00	1.446e-01	0.24640
1	snp40543-scaffold519-2003544	78278435	G	0.10000	0.21080	A	1.429e+00	2.319e-01	0.41600
1	snp40544-scaffold519-2054400	78329291	G	0.40000	0.31210	A	6.742e-01	4.116e-01	1.46900
1	snp40547-scaffold519-2161197	78436088	A	0.10000	0.12500	G	1.094e-01	7.409e-01	0.77780
1	snp40548-scaffold519-2193109	78468000	G	0.50000	0.31690	A	2.890e+00	8.911e-02	2.15500
1	snp40549-scaffold519-2256978	78531869	A	0.40000	0.25410	G	2.093e+00	1.480e-01	1.95700
1	snp40550-scaffold519-2309106	78583997	G	0.16670	0.40220	A	3.996e+00	4.560e-02	0.29730
1	snp40551-scaffold519-2337959	78612850	A	0.40000	0.46070	G	2.809e-01	5.961e-01	0.78050
1	snp40552-scaffold519-2386181	78661072	A	0.10000	0.07182	G	2.215e-01	6.379e-01	1.43600
1	snp40553-scaffold519-2429702	78704593	A	0.30000	0.38380	G	5.656e-01	4.520e-01	0.68810
1	snp40554-scaffold519-2467428	78742319	G	0.33330	0.35630	A	2.675e-02	8.701e-01	0.90320
1	snp40556-scaffold519-2556183	78831074	A	0.10000	0.08108	G	9.017e-02	7.640e-01	1.25900
1	snp40557-scaffold519-2601256	78876147	A	0.33330	0.20810	G	1.601e+00	2.058e-01	1.90300
1	snp40558-scaffold519-2649231	78924122	A	0.55000	0.36490	G	2.777e+00	9.564e-02	2.12800
1	snp40559-scaffold519-2695685	78970576	G	0.55560	0.37430	A	2.385e+00	1.225e-01	2.08900
1	snp40561-scaffold519-2784733	79059624	A	0.10000	0.20270	G	1.263e+00	2.611e-01	0.43700
1	snp40562-scaffold519-2850421	79125312	A	0.20000	0.08649	G	2.918e+00	8.760e-02	2.64100
1	snp40563-scaffold519-2879144	79154035	G	0.60000	0.45680	A	1.565e+00	2.109e-01	1.78400
1	snp40564-scaffold519-2914341	79189232	G	0.30000	0.16760	A	2.312e+00	1.284e-01	2.12900
1	snp40566-scaffold519-2998202	79273093	G	0.10000	0.19360	A	1.084e+00	2.979e-01	0.46270
1	snp40569-scaffold519-3145415	79420306	A	0.45000	0.41620	G	8.902e-02	7.654e-01	1.14800
1	snp40570-scaffold519-3205176	79480067	G	0.10000	0.09459	A	6.456e-03	9.360e-01	1.06300
1	snp40571-scaffold519-3270614	79545505	G	0.65000	0.49190	A	1.897e+00	1.684e-01	1.91800
1	snp40572-scaffold519-3326486	79601377	C	0.30000	0.35520	A	2.531e-01	6.149e-01	0.77800
1	snp40573-scaffold519-3356010	79630901	G	0.60000	0.48110	A	1.074e+00	3.000e-01	1.61800
1	snp40574-scaffold519-3401038	79675929	C	0.45000	0.44320	A	3.510e-03	9.528e-01	1.02800
1	snp40578-scaffold519-3551827	79826718	G	0.45000	0.45950	A	6.837e-03	9.341e-01	0.96260
1	snp40579-scaffold519-3603075	79877966	A	0.55000	0.44050	G	9.200e-01	3.375e-01	1.55200
1	snp40581-scaffold519-3673116	79948007	A	0.25000	0.36960	G	1.172e+00	2.789e-01	0.56860
1	snp40583-scaffold519-3769293	80044184	G	0.30000	0.48890	A	2.709e+00	9.979e-02	0.44810
1	snp13275-scaffold1510-59490	80111844	A	0.35000	0.40540	G	2.422e-01	6.226e-01	0.78970
1	snp13276-scaffold1510-96586	80148940	C	0.35000	0.31890	A	8.417e-02	7.717e-01	1.15000
1	snp13277-scaffold1510-127503	80179857	G	0.33330	0.16490	A	3.410e+00	6.480e-02	2.53300
1	snp13278-scaffold1510-179897	80232251	A	0.35000	0.44050	G	6.326e-01	4.264e-01	0.68380
1	snp13279-scaffold1510-227678	80280032	A	0.40000	0.14950	G	8.755e+00	3.088e-03	3.79400
1	snp13280-scaffold1510-271508	80323862	G	0.50000	0.39730	A	8.322e-01	3.616e-01	1.51700
1	snp13281-scaffold1510-303462	80355816	C	0.15000	0.30270	A	2.128e+00	1.446e-01	0.40650
1	snp13282-scaffold1510-338458	80390812	G	0.40000	0.42270	A	3.988e-02	8.417e-01	0.91070
1	snp13284-scaffold1510-446098	80498452	C	0.11110	0.34050	A	4.087e+00	4.321e-02	0.24210
1	snp13285-scaffold1510-495524	80547878	A	0.50000	0.37840	C	1.186e+00	2.762e-01	1.64300
1	snp13286-scaffold1510-542912	80595266	A	0.10000	0.09730	G	1.576e-03	9.683e-01	1.03100
1	snp13287-scaffold1510-580261	80632615	A	0.10000	0.10810	G	1.298e-02	9.093e-01	0.91670
1	snp13288-scaffold1510-626012	80678366	A	0.20000	0.11080	G	1.479e+00	2.240e-01	2.00600
1	snp47746-scaffold672-64929	80777028	G	0.15000	0.15140	A	2.699e-04	9.869e-01	0.98950
1	snp47747-scaffold672-95692	80807791	A	0.65000	0.45920	G	2.772e+00	9.594e-02	2.18700
1	snp47748-scaffold672-128904	80841003	G	0.20000	0.19510	A	2.950e-03	9.567e-01	1.03200
1	snp47749-scaffold672-215621	80927720	G	0.22220	0.18720	A	1.376e-01	7.107e-01	1.24100
1	snp47751-scaffold672-280700	80992799	A	0.15000	0.10000	G	5.154e-01	4.728e-01	1.58800
1	snp47752-scaffold672-342383	81054482	A	0.45000	0.44590	G	1.262e-03	9.717e-01	1.01700
1	snp47753-scaffold672-377445	81089544	G	0.35000	0.31890	A	8.417e-02	7.717e-01	1.15000
1	snp47754-scaffold672-412368	81124467	A	0.25000	0.44860	G	3.041e+00	8.118e-02	0.40960
1	snp47755-scaffold672-469199	81181298	G	0.25000	0.31080	A	3.294e-01	5.660e-01	0.73910
1	snp47761-scaffold672-736962	81449061	A	0.35000	0.35410	G	1.364e-03	9.705e-01	0.98240
1	snp47762-scaffold672-822164	81534263	G	0.50000	0.41710	A	5.338e-01	4.650e-01	1.39700
1	snp47765-scaffold672-948115	81660214	A	0.66670	0.44590	G	3.371e+00	6.636e-02	2.48500
1	snp47766-scaffold672-1002569	81714668	A	0.60000	0.44590	G	1.817e+00	1.777e-01	1.86400
1	snp47768-scaffold672-1120362	81832461	G	0.45000	0.34860	A	8.525e-01	3.559e-01	1.52900
1	snp47769-scaffold672-1148945	81861044	G	0.55000	0.48650	A	3.063e-01	5.800e-01	1.29000
1	snp47770-scaffold672-1239914	81952013	G	0.35000	0.30810	A	1.556e-01	6.932e-01	1.20900
1	snp47772-scaffold672-1322106	82034205	C	0.10000	0.09615	A	3.221e-03	9.547e-01	1.04400
1	snp47773-scaffold672-1372212	82084311	A	0.20000	0.09341	G	2.416e+00	1.201e-01	2.42600
1	snp47775-scaffold672-1474992	82187091	A	0.50000	0.48650	G	1.387e-02	9.063e-01	1.05600
1	snp47777-scaffold672-1577748	82289847	G	0.35000	0.15680	A	5.102e+00	2.390e-02	2.89700
1	snp47779-scaffold672-1641168	82353267	A	0.40000	0.17840	G	6.062e+00	1.381e-02	3.07100
1	snp47780-scaffold672-1675518	82387617	G	0.20000	0.36490	A	2.248e+00	1.338e-01	0.43520
1	snp47781-scaffold672-1721368	82433467	A	0.20000	0.20920	G	9.803e-03	9.211e-01	0.94480
1	snp47782-scaffold672-1753863	82465962	G	0.65000	0.48110	A	2.167e+00	1.410e-01	2.00300
1	snp47783-scaffold672-1798839	82510938	G	0.30000	0.11620	A	5.834e+00	1.572e-02	3.25900
1	snp47784-scaffold672-1838628	82550727	G	0.30000	0.25140	A	2.371e-01	6.263e-01	1.27600
1	snp47785-scaffold672-1873112	82585211	G	0.00000	0.10000	A	2.210e+00	1.372e-01	0.00000
1	snp47786-scaffold672-1903770	82615869	A	0.25000	0.26220	G	1.453e-02	9.040e-01	0.93810
1	snp47789-scaffold672-2035222	82747321	G	0.44440	0.40220	A	1.273e-01	7.212e-01	1.18900
1	snp47790-scaffold672-2076422	82788521	A	0.20000	0.32160	G	1.300e+00	2.542e-01	0.52730
1	snp32732-scaffold377-2118190	82894811	A	0.15000	0.20000	G	2.994e-01	5.843e-01	0.70590
1	snp32731-scaffold377-2079945	82933056	A	0.22220	0.20990	G	1.555e-02	9.008e-01	1.07500
1	snp32730-scaffold377-2049881	82963120	A	0.55000	0.42620	G	1.184e+00	2.766e-01	1.64500
1	snp32729-scaffold377-2002407	83010594	A	0.20000	0.20000	G	0.000e+00	1.000e+00	1.00000
1	snp32728-scaffold377-1966001	83047000	A	0.05000	0.13320	G	1.168e+00	2.797e-01	0.34260
1	snp32727-scaffold377-1934259	83078742	G	0.15000	0.14950	A	4.407e-05	9.947e-01	1.00400
1	snp32726-scaffold377-1873627	83139374	A	0.20000	0.24860	G	2.420e-01	6.228e-01	0.75540
1	snp32725-scaffold377-1844589	83168412	A	0.55000	0.46490	G	5.522e-01	4.574e-01	1.40700
1	snp32724-scaffold377-1783847	83229154	A	0.50000	0.30540	G	3.328e+00	6.812e-02	2.27400
1	snp32723-scaffold377-1745669	83267332	G	0.10000	0.28380	A	3.219e+00	7.278e-02	0.28040
1	snp32722-scaffold377-1706841	83306160	G	0.00000	0.08919	A	1.949e+00	1.627e-01	0.00000
1	snp32721-scaffold377-1639477	83373524	G	0.35000	0.40270	A	2.196e-01	6.393e-01	0.79870
1	snp32720-scaffold377-1606429	83406572	G	0.70000	0.40540	A	6.758e+00	9.335e-03	3.42200
1	snp32719-scaffold377-1576455	83436546	C	0.20000	0.39190	A	2.959e+00	8.538e-02	0.38790
1	snp32718-scaffold377-1546443	83466558	A	0.10000	0.17840	G	8.097e-01	3.682e-01	0.51180
1	snp32717-scaffold377-1514402	83498599	A	0.16670	0.25280	C	6.807e-01	4.094e-01	0.59100
1	snp32716-scaffold377-1472901	83540100	A	0.35000	0.31350	G	1.170e-01	7.323e-01	1.17900
1	snp32715-scaffold377-1437750	83575251	A	0.15000	0.22430	G	6.098e-01	4.349e-01	0.61020
1	snp32714-scaffold377-1370776	83642225	A	0.55560	0.47030	C	5.007e-01	4.792e-01	1.40800
1	snp32712-scaffold377-1250734	83762267	G	0.05000	0.09189	A	4.076e-01	5.232e-01	0.52010
1	snp32711-scaffold377-1222177	83790824	G	0.05000	0.09730	A	4.943e-01	4.820e-01	0.48830
1	snp32710-scaffold377-1179427	83833574	A	0.05000	0.09189	G	4.076e-01	5.232e-01	0.52010
1	snp32709-scaffold377-1115980	83897021	A	0.27780	0.33830	G	2.809e-01	5.961e-01	0.75220
1	snp32707-scaffold377-1012533	84000468	A	0.15000	0.31620	G	2.461e+00	1.167e-01	0.38160
1	snp32706-scaffold377-968493	84044508	G	0.10000	0.26630	A	2.742e+00	9.772e-02	0.30610
1	snp32705-scaffold377-939318	84073683	G	0.10000	0.15950	A	5.084e-01	4.758e-01	0.58570
1	snp32704-scaffold377-896227	84116774	G	0.30000	0.30160	A	2.394e-04	9.877e-01	0.99230
1	snp32701-scaffold377-734314	84278687	C	0.55000	0.42430	A	1.222e+00	2.689e-01	1.65800
1	snp32700-scaffold377-703633	84309368	G	0.05000	0.05946	A	3.059e-02	8.611e-01	0.83250
1	snp32699-scaffold377-647115	84365886	G	0.50000	0.45110	A	1.657e-01	6.840e-01	1.21700
1	snp32698-scaffold377-602324	84410677	A	0.35000	0.41060	G	2.883e-01	5.913e-01	0.77290
1	snp32697-scaffold377-564361	84448640	A	0.35000	0.40880	G	2.721e-01	6.019e-01	0.77860
1	snp32696-scaffold377-530544	84482457	G	0.20000	0.21630	A	2.974e-02	8.631e-01	0.90580
1	snp32693-scaffold377-373657	84639344	A	0.27780	0.37710	G	7.234e-01	3.950e-01	0.63530
1	snp32692-scaffold377-336820	84676181	G	0.55000	0.36760	A	2.689e+00	1.010e-01	2.10300
1	snp32691-scaffold377-286448	84726553	C	0.20000	0.06757	A	4.835e+00	2.789e-02	3.45000
1	snp32690-scaffold377-242757	84770244	A	0.00000	0.12700	G	2.889e+00	8.921e-02	0.00000
1	snp32688-scaffold377-175927	84837074	G	0.35000	0.40540	A	2.422e-01	6.226e-01	0.78970
1	snp32687-scaffold377-142039	84870962	G	0.35000	0.40540	A	2.422e-01	6.226e-01	0.78970
1	snp32686-scaffold377-106371	84906630	A	0.65000	0.48380	G	2.097e+00	1.476e-01	1.98200
1	snp32685-scaffold377-24190	84988811	A	0.50000	0.44050	C	2.718e-01	6.021e-01	1.27000
1	snp48461-scaffold689-60209	85073309	G	0.45000	0.36260	A	6.227e-01	4.300e-01	1.43800
1	snp48462-scaffold689-99592	85112692	A	0.30000	0.25950	G	1.615e-01	6.878e-01	1.22300
1	snp48464-scaffold689-188042	85201142	A	0.05000	0.11350	G	7.802e-01	3.771e-01	0.41100
1	snp48465-scaffold689-243932	85257032	A	0.30000	0.41850	G	1.099e+00	2.945e-01	0.59550
1	snp48466-scaffold689-273925	85287025	G	0.30000	0.27570	A	5.607e-02	8.128e-01	1.12600
1	snp48468-scaffold689-383640	85396740	A	0.60000	0.32430	G	6.440e+00	1.116e-02	3.12500
1	snp48470-scaffold689-494080	85507180	G	0.25000	0.36490	A	1.088e+00	2.969e-01	0.58020
1	snp48471-scaffold689-523548	85536648	A	0.35000	0.39190	G	1.400e-01	7.083e-01	0.83550
1	snp48472-scaffold689-555583	85568683	G	0.45000	0.32700	A	1.291e+00	2.558e-01	1.68400
1	snp48473-scaffold689-622519	85635619	G	0.50000	0.46220	A	1.092e-01	7.410e-01	1.16400
1	snp48474-scaffold689-659358	85672458	G	0.11110	0.13460	A	8.191e-02	7.747e-01	0.80360
1	snp48475-scaffold689-690181	85703281	A	0.30000	0.37840	G	4.977e-01	4.805e-01	0.70410
1	snp48476-scaffold689-737168	85750268	C	0.45000	0.45410	A	1.258e-03	9.717e-01	0.98380
1	snp48477-scaffold689-766883	85779983	C	0.30000	0.42430	A	1.206e+00	2.722e-01	0.58140
1	snp48479-scaffold689-833779	85846879	G	0.25000	0.12430	A	2.637e+00	1.044e-01	2.34800
1	snp48480-scaffold689-886546	85899646	A	0.12500	0.27400	G	1.734e+00	1.878e-01	0.37850
1	snp48482-scaffold689-967902	85981002	A	0.22220	0.06486	G	6.348e+00	1.175e-02	4.11900
1	snp48483-scaffold689-1007850	86020950	A	0.20000	0.15950	G	2.302e-01	6.313e-01	1.31800
1	snp48484-scaffold689-1037556	86050656	G	0.20000	0.28650	A	7.009e-01	4.025e-01	0.62260
1	snp48486-scaffold689-1135054	86148154	A	0.12500	0.07104	C	6.572e-01	4.176e-01	1.86800
1	snp48487-scaffold689-1191294	86204394	C	0.30000	0.21200	A	8.669e-01	3.518e-01	1.59300
1	snp48488-scaffold689-1244163	86257263	G	0.75000	0.48380	A	5.379e+00	2.038e-02	3.20100
1	snp48489-scaffold689-1274998	86288098	A	0.70000	0.42080	G	6.016e+00	1.418e-02	3.21200
1	snp48490-scaffold689-1304207	86317307	C	0.70000	0.44380	A	5.007e+00	2.524e-02	2.92400
1	snp48491-scaffold689-1336115	86349215	G	0.30000	0.17840	A	1.864e+00	1.721e-01	1.97400
1	snp48493-scaffold689-1412395	86425495	A	0.16670	0.18310	G	3.093e-02	8.604e-01	0.89250
1	snp48494-scaffold689-1472982	86486082	G	0.00000	0.07609	A	1.477e+00	2.243e-01	0.00000
1	snp48495-scaffold689-1503657	86516757	G	0.25000	0.37840	A	1.339e+00	2.472e-01	0.54760
1	snp48496-scaffold689-1532347	86545447	A	0.75000	0.47030	G	5.945e+00	1.476e-02	3.37900
1	snp48497-scaffold689-1584050	86597150	A	0.20000	0.34590	G	1.805e+00	1.791e-01	0.47270
1	snp48498-scaffold689-1614440	86627540	G	0.10000	0.21890	A	1.602e+00	2.057e-01	0.39640
1	snp48499-scaffold689-1648089	86661189	A	0.20000	0.38110	G	2.664e+00	1.027e-01	0.40600
1	snp48500-scaffold689-1704735	86717835	G	0.15000	0.42160	A	5.797e+00	1.605e-02	0.24210
1	snp48501-scaffold689-1741757	86754857	G	0.10000	0.27840	A	3.069e+00	7.982e-02	0.28800
1	snp48502-scaffold689-1771520	86784620	A	0.25000	0.17030	G	8.379e-01	3.600e-01	1.62400
1	snp48503-scaffold689-1802577	86815677	A	0.45000	0.22250	G	5.467e+00	1.938e-02	2.85900
1	snp48504-scaffold689-1839212	86852312	A	0.20000	0.13240	G	7.377e-01	3.904e-01	1.63800
1	snp48506-scaffold689-1930052	86943152	A	0.10000	0.05946	G	5.400e-01	4.624e-01	1.75800
1	snp48507-scaffold689-1981334	86994434	G	0.80000	0.38920	A	1.324e+01	2.747e-04	6.27800
1	snp48508-scaffold689-2022756	87035856	C	0.20000	0.33330	A	1.533e+00	2.156e-01	0.50000
1	snp48510-scaffold689-2089409	87102509	G	0.25000	0.44290	A	2.876e+00	8.991e-02	0.41920
1	snp48511-scaffold689-2133310	87146410	C	0.30000	0.39640	A	7.376e-01	3.904e-01	0.65250
1	snp48512-scaffold689-2165301	87178401	A	0.50000	0.38650	G	1.026e+00	3.112e-01	1.58700
1	snp48513-scaffold689-2219372	87232472	A	0.50000	0.40810	G	6.610e-01	4.162e-01	1.45000
1	snp48514-scaffold689-2272045	87285145	A	0.60000	0.41520	G	2.640e+00	1.042e-01	2.11300
1	snp48515-scaffold689-2312729	87325829	A	0.16670	0.20380	G	1.468e-01	7.016e-01	0.78130
1	snp48516-scaffold689-2371207	87384307	G	0.55000	0.46220	A	5.882e-01	4.431e-01	1.42200
1	snp48518-scaffold689-2446290	87459390	G	0.20000	0.05676	A	6.490e+00	1.085e-02	4.15500
1	snp48521-scaffold689-2577620	87590720	A	0.15000	0.23240	G	7.320e-01	3.922e-01	0.58280
1	snp48522-scaffold689-2619832	87632932	A	0.45000	0.45410	G	1.258e-03	9.717e-01	0.98380
1	snp48523-scaffold689-2664845	87677945	G	0.35000	0.46670	A	1.038e+00	3.083e-01	0.61540
1	snp48525-scaffold689-2745648	87758748	A	0.30000	0.23780	C	4.008e-01	5.267e-01	1.37300
1	snp48526-scaffold689-2789880	87802980	A	0.15000	0.18920	G	1.915e-01	6.616e-01	0.75630
1	snp48527-scaffold689-2824259	87837359	A	0.30000	0.39460	G	7.139e-01	3.982e-01	0.65750
1	snp48529-scaffold689-2898440	87911540	A	0.61110	0.42080	G	2.537e+00	1.112e-01	2.16300
1	snp48530-scaffold689-2927719	87940819	A	0.55000	0.47030	G	4.837e-01	4.867e-01	1.37700
1	snp48531-scaffold689-2960748	87973848	G	0.27780	0.34240	A	3.196e-01	5.719e-01	0.73870
1	snp48532-scaffold689-3000765	88013865	C	0.40000	0.41620	A	2.055e-02	8.860e-01	0.93510
1	snp48533-scaffold689-3051868	88064968	G	0.10000	0.24050	A	2.095e+00	1.478e-01	0.35080
1	snp48534-scaffold689-3085753	88098853	A	0.30000	0.23780	C	4.008e-01	5.267e-01	1.37300
1	snp48535-scaffold689-3115595	88128695	C	0.35000	0.23780	A	1.296e+00	2.550e-01	1.72600
1	snp48538-scaffold689-3241261	88254361	G	0.44440	0.47770	A	7.578e-02	7.831e-01	0.87490
1	snp48539-scaffold689-3275687	88288787	A	0.20000	0.45950	G	5.169e+00	2.299e-02	0.29410
1	snp48540-scaffold689-3318449	88331549	A	0.45000	0.35950	G	6.718e-01	4.124e-01	1.45800
1	snp48541-scaffold689-3364987	88378087	G	0.15000	0.17570	A	8.689e-02	7.682e-01	0.82810
1	snp48543-scaffold689-3459329	88472429	A	0.25000	0.31350	G	3.577e-01	5.498e-01	0.72990
1	snp48544-scaffold689-3503478	88516578	G	0.20000	0.20540	A	3.400e-03	9.535e-01	0.96710
1	snp48545-scaffold689-3536365	88549465	G	0.15000	0.22160	A	5.710e-01	4.498e-01	0.61980
1	snp26306-scaffold276-1558	88559852	A	0.40000	0.45680	G	2.466e-01	6.195e-01	0.79290
1	snp26308-scaffold276-72090	88630384	G	0.40000	0.33780	A	3.263e-01	5.679e-01	1.30700
1	snp26310-scaffold276-150962	88709256	A	0.15000	0.06757	G	1.935e+00	1.642e-01	2.43500
1	snp26311-scaffold276-208673	88766967	A	0.25000	0.39730	G	1.731e+00	1.883e-01	0.50570
1	snp26312-scaffold276-241495	88799789	A	0.00000	0.06757	G	1.444e+00	2.295e-01	0.00000
1	snp26314-scaffold276-354652	88912946	A	0.25000	0.06497	G	7.747e+00	5.380e-03	4.79700
1	snp26315-scaffold276-404944	88963238	G	0.05556	0.08427	A	1.858e-01	6.664e-01	0.63920
1	snp26316-scaffold276-438733	88997027	G	0.30000	0.20540	A	1.023e+00	3.119e-01	1.65800
1	snp26317-scaffold276-471177	89029471	A	0.10000	0.12500	G	1.094e-01	7.409e-01	0.77780
1	snp26320-scaffold276-628619	89186913	A	0.27780	0.31360	G	1.023e-01	7.491e-01	0.84180
1	snp26321-scaffold276-678179	89236473	A	0.55000	0.27840	G	6.767e+00	9.285e-03	3.16800
1	snp26322-scaffold276-718530	89276824	A	0.05000	0.07568	G	1.817e-01	6.699e-01	0.64290
1	snp26324-scaffold276-841587	89399881	A	0.56250	0.32930	C	3.699e+00	5.445e-02	2.61800
1	snp26325-scaffold276-892527	89450821	A	0.05000	0.20560	G	2.894e+00	8.890e-02	0.20340
1	snp26326-scaffold276-921288	89479582	A	0.00000	0.12770	G	2.906e+00	8.823e-02	0.00000
1	snp26327-scaffold276-953564	89511858	A	0.05556	0.04945	G	1.353e-02	9.074e-01	1.13100
1	snp26328-scaffold276-989859	89548153	G	0.35000	0.25680	A	8.542e-01	3.554e-01	1.55900
1	snp26329-scaffold276-1020325	89578619	G	0.20000	0.20050	A	3.570e-05	9.952e-01	0.99660
1	snp26330-scaffold276-1051500	89609794	A	0.15000	0.12160	G	1.416e-01	7.067e-01	1.27500
1	snp26331-scaffold276-1083515	89641809	G	0.50000	0.24590	A	6.382e+00	1.153e-02	3.06600
1	snp26332-scaffold276-1140768	89699062	A	0.35000	0.22160	G	1.776e+00	1.827e-01	1.89100
1	snp26333-scaffold276-1182172	89740466	G	0.56250	0.36460	A	2.565e+00	1.093e-01	2.24000
1	snp26335-scaffold276-1271201	89829495	C	0.50000	0.40540	A	7.017e-01	4.022e-01	1.46700
1	snp26336-scaffold276-1329202	89887496	G	0.27780	0.28690	A	6.962e-03	9.335e-01	0.95600
1	snp26337-scaffold276-1369133	89927427	G	0.35000	0.38110	A	7.784e-02	7.802e-01	0.87450
1	snp26340-scaffold276-1480398	90038692	G	0.55560	0.41890	A	1.311e+00	2.522e-01	1.73400
1	snp26341-scaffold276-1532358	90090652	A	0.40000	0.45920	C	2.683e-01	6.045e-01	0.78500
1	snp26342-scaffold276-1578688	90136982	A	0.05000	0.11350	G	7.802e-01	3.771e-01	0.41100
1	snp26343-scaffold276-1610853	90169147	A	0.40000	0.43240	G	8.139e-02	7.754e-01	0.87500
1	snp26344-scaffold276-1647933	90206227	G	0.50000	0.49440	A	2.117e-03	9.633e-01	1.02200
1	snp26346-scaffold276-1732684	90290978	A	0.44440	0.38520	G	2.532e-01	6.148e-01	1.27700
1	snp26347-scaffold276-1773754	90332048	G	0.45000	0.31520	A	1.578e+00	2.090e-01	1.77700
1	snp26348-scaffold276-1851205	90409499	G	0.10000	0.06704	A	3.213e-01	5.708e-01	1.54600
1	snp26349-scaffold276-1889858	90448152	C	0.00000	0.09239	A	2.025e+00	1.547e-01	0.00000
1	snp26350-scaffold276-1943327	90501621	A	0.45000	0.20540	G	6.660e+00	9.860e-03	3.16500
1	snp26351-scaffold276-1973601	90531895	G	0.45000	0.18110	A	8.746e+00	3.103e-03	3.70000
1	snp26352-scaffold276-2023836	90582130	A	0.60000	0.37300	C	4.132e+00	4.208e-02	2.52200
1	snp26353-scaffold276-2064331	90622625	A	0.90000	0.47470	G	1.370e+01	2.145e-04	9.95900
1	snp26354-scaffold276-2099154	90657448	A	0.15000	0.12700	G	8.959e-02	7.647e-01	1.21300
1	snp26355-scaffold276-2132089	90690383	A	0.65000	0.41890	G	4.132e+00	4.208e-02	2.57600
1	snp26356-scaffold276-2170066	90728360	G	0.05000	0.07101	A	1.283e-01	7.202e-01	0.68860
1	snp26363-scaffold276-2443453	91001747	G	0.05000	0.12160	A	9.356e-01	3.334e-01	0.38010
1	snp26364-scaffold276-2497439	91055733	G	0.30000	0.46130	A	1.983e+00	1.591e-01	0.50050
1	snp26365-scaffold276-2561656	91119950	A	0.25000	0.17030	G	8.379e-01	3.600e-01	1.62400
1	snp26366-scaffold276-2598859	91157153	G	0.30000	0.27720	A	4.920e-02	8.245e-01	1.11800
1	snp26367-scaffold276-2629074	91187368	A	0.05000	0.28650	G	5.330e+00	2.096e-02	0.13110
1	snp26368-scaffold276-2659907	91218201	G	0.15000	0.28920	A	1.815e+00	1.779e-01	0.43380
1	snp26369-scaffold276-2691363	91249657	A	0.05000	0.12160	G	9.356e-01	3.334e-01	0.38010
1	snp26370-scaffold276-2738036	91296330	G	0.35000	0.48310	A	1.346e+00	2.460e-01	0.57600
1	snp26372-scaffold276-2835226	91393520	A	0.27780	0.26490	G	1.468e-02	9.036e-01	1.06800
1	snp26373-scaffold276-2880032	91438326	A	0.75000	0.35950	G	1.229e+01	4.554e-04	5.34600
1	snp26374-scaffold276-2938522	91496816	C	0.50000	0.50000	A	0.000e+00	1.000e+00	1.00000
1	snp26376-scaffold276-3016550	91574844	A	0.10000	0.31790	G	4.237e+00	3.955e-02	0.23840
1	snp26377-scaffold276-3048277	91606571	G	0.22220	0.39040	A	2.053e+00	1.519e-01	0.44600
1	snp26379-scaffold276-3137571	91695865	G	0.15000	0.11080	A	2.911e-01	5.895e-01	1.41600
1	snp26380-scaffold276-3178572	91736866	A	0.44440	0.32340	G	1.139e+00	2.858e-01	1.67400
1	snp26381-scaffold276-3223117	91781411	G	0.55560	0.32160	A	4.233e+00	3.966e-02	2.63700
1	snp26382-scaffold276-3252186	91810480	A	0.10000	0.12700	G	1.262e-01	7.224e-01	0.76360
1	snp26383-scaffold276-3296025	91854319	G	0.12500	0.22670	A	9.157e-01	3.386e-01	0.48720
1	snp26384-scaffold276-3337591	91895885	A	0.45000	0.40540	G	1.563e-01	6.926e-01	1.20000
1	snp26387-scaffold276-3432545	91990839	G	0.65000	0.46220	A	2.686e+00	1.012e-01	2.16100
1	snp26389-scaffold276-3504723	92063017	G	0.35000	0.34970	A	6.225e-06	9.980e-01	1.00100
1	snp26390-scaffold276-3550380	92108674	G	0.65000	0.41030	A	4.465e+00	3.459e-02	2.66900
1	snp26395-scaffold276-3752775	92311069	A	0.45000	0.35140	G	8.050e-01	3.696e-01	1.51000
1	snp26396-scaffold276-3807326	92365620	G	0.45000	0.43330	A	2.142e-02	8.836e-01	1.07000
1	snp26397-scaffold276-3865649	92423943	A	0.15000	0.09459	G	6.623e-01	4.157e-01	1.68900
1	snp26398-scaffold276-3908276	92466570	G	0.27780	0.25950	A	2.991e-02	8.627e-01	1.09800
1	snp26400-scaffold276-4011669	92569963	A	0.30000	0.07568	G	1.200e+01	5.325e-04	5.23500
1	snp26402-scaffold276-4118256	92676550	G	0.15000	0.37360	A	4.105e+00	4.275e-02	0.29580
1	snp26404-scaffold276-4201627	92759921	A	0.40000	0.35870	G	1.403e-01	7.080e-01	1.19200
1	snp26406-scaffold276-4300468	92858762	C	0.45000	0.35600	A	7.271e-01	3.938e-01	1.48000
1	snp26408-scaffold276-4359734	92918028	C	0.55000	0.45920	A	6.283e-01	4.280e-01	1.43900
1	snp26409-scaffold276-4440247	92998541	G	0.05000	0.30000	A	5.793e+00	1.609e-02	0.12280
1	snp26410-scaffold276-4475730	93034024	A	0.42860	0.16190	G	6.718e+00	9.546e-03	3.88200
1	snp26411-scaffold276-4513150	93071444	A	0.66670	0.37230	G	6.275e+00	1.225e-02	3.37200
1	snp26412-scaffold276-4545649	93103943	C	0.65000	0.46490	A	2.608e+00	1.063e-01	2.13800
1	snp26413-scaffold276-4575013	93133307	G	0.10000	0.08378	A	6.442e-02	7.996e-01	1.21500
1	snp26414-scaffold276-4632064	93190358	A	0.45000	0.31620	G	1.553e+00	2.127e-01	1.76900
1	snp26415-scaffold276-4684324	93242618	A	0.05556	0.21020	G	2.535e+00	1.114e-01	0.22100
1	snp26416-scaffold276-4757628	93315922	A	0.30000	0.23510	G	4.396e-01	5.073e-01	1.39400
1	snp26417-scaffold276-4797203	93355497	G	0.10000	0.05405	A	7.525e-01	3.857e-01	1.94400
1	snp26418-scaffold276-4832968	93391262	G	0.60000	0.47300	A	1.227e+00	2.680e-01	1.67100
1	snp26419-scaffold276-4871267	93429561	A	0.30000	0.27930	C	4.011e-02	8.413e-01	1.10600
1	snp26420-scaffold276-4903534	93461828	A	0.45000	0.29460	G	2.172e+00	1.406e-01	1.95900
1	snp26421-scaffold276-4938369	93496663	G	0.55000	0.47300	A	4.513e-01	5.017e-01	1.36200
1	snp26423-scaffold276-5022940	93581234	A	0.55000	0.45140	G	7.443e-01	3.883e-01	1.48600
1	snp26424-scaffold276-5058463	93616757	A	0.25000	0.24860	C	1.854e-04	9.891e-01	1.00700
1	snp26425-scaffold276-5106872	93665166	A	0.40000	0.45680	G	2.466e-01	6.195e-01	0.79290
1	snp26426-scaffold276-5135518	93693812	G	0.31250	0.42860	A	8.456e-01	3.578e-01	0.60610
1	snp26427-scaffold276-5223607	93781901	G	0.45000	0.39460	A	2.432e-01	6.219e-01	1.25500
1	snp26430-scaffold276-5357305	93915599	G	0.35000	0.49190	A	1.530e+00	2.162e-01	0.55620
1	snp26431-scaffold276-5389396	93947690	A	0.60000	0.19460	G	1.845e+01	1.741e-05	6.20800
1	snp26432-scaffold276-5421749	93980043	A	0.38890	0.22510	C	2.563e+00	1.094e-01	2.19000
1	snp26433-scaffold276-5468529	94026823	A	0.45000	0.48920	G	1.166e-01	7.327e-01	0.85430
1	snp26436-scaffold276-5632568	94190862	C	0.30000	0.17030	A	2.193e+00	1.386e-01	2.08800
1	snp26437-scaffold276-5681100	94239394	A	0.20000	0.12700	G	8.889e-01	3.458e-01	1.71800
1	snp26438-scaffold276-5712672	94270966	G	0.30000	0.07838	A	1.141e+01	7.311e-04	5.03900
1	snp26441-scaffold276-5824575	94382869	G	0.25000	0.40270	A	1.852e+00	1.736e-01	0.49440
1	snp26442-scaffold276-5864964	94423258	A	0.25000	0.23240	G	3.273e-02	8.564e-01	1.10100
1	snp26444-scaffold276-5949209	94507503	A	0.05556	0.06486	G	2.468e-02	8.752e-01	0.84800
1	snp26446-scaffold276-6029619	94587913	G	0.05000	0.14800	A	1.487e+00	2.227e-01	0.30290
1	snp26447-scaffold276-6062132	94620426	G	0.00000	0.05405	A	1.140e+00	2.858e-01	0.00000
1	snp26448-scaffold276-6105599	94663893	G	0.15000	0.18380	A	1.454e-01	7.029e-01	0.78370
1	snp26449-scaffold276-6138113	94696407	G	0.05556	0.28240	A	4.451e+00	3.487e-02	0.14950
1	snp26451-scaffold276-6238530	94796824	A	0.15000	0.39950	G	4.978e+00	2.568e-02	0.26530
1	snp26452-scaffold276-6286620	94844914	G	0.15000	0.24590	A	9.537e-01	3.288e-01	0.54120
1	snp26453-scaffold276-6343157	94901451	G	0.40000	0.40270	A	5.763e-04	9.808e-01	0.98880
1	snp26455-scaffold276-6419953	94978247	G	0.25000	0.41030	A	2.028e+00	1.544e-01	0.47900
1	snp26456-scaffold276-6449616	95007910	G	0.10000	0.32160	A	4.355e+00	3.690e-02	0.23440
1	snp26457-scaffold276-6480289	95038583	G	0.65000	0.49730	A	1.770e+00	1.834e-01	1.87700
1	snp26459-scaffold276-6550428	95108722	G	0.11110	0.28650	A	2.628e+00	1.050e-01	0.31130
1	snp26460-scaffold276-6581890	95140184	G	0.16670	0.21890	A	2.763e-01	5.991e-01	0.71360
1	snp26463-scaffold276-6747017	95305311	A	0.38890	0.28810	G	8.394e-01	3.596e-01	1.57200
1	snp26465-scaffold276-6819557	95377851	A	0.22220	0.38920	G	2.028e+00	1.544e-01	0.44840
1	snp26467-scaffold276-6912234	95470528	A	0.10000	0.22700	G	1.781e+00	1.820e-01	0.37830
1	snp26469-scaffold276-6979011	95537305	G	0.25000	0.32970	A	5.493e-01	4.586e-01	0.67760
1	snp26470-scaffold276-7041211	95599505	A	0.25000	0.24590	C	1.681e-03	9.673e-01	1.02200
1	snp26471-scaffold276-7075584	95633878	A	0.45000	0.40780	G	1.393e-01	7.090e-01	1.18800
1	snp26473-scaffold276-7141017	95699311	G	0.40000	0.38650	A	1.460e-02	9.038e-01	1.05800
1	snp26474-scaffold276-7181027	95739321	A	0.40000	0.41080	G	9.166e-03	9.237e-01	0.95610
1	snp26475-scaffold276-7237791	95796085	A	0.25000	0.21350	G	1.495e-01	6.990e-01	1.22800
1	snp26476-scaffold276-7269141	95827435	G	0.15000	0.17570	A	8.689e-02	7.682e-01	0.82810
1	snp26477-scaffold276-7301972	95860266	A	0.40000	0.36490	C	1.009e-01	7.508e-01	1.16000
1	snp26478-scaffold276-7374042	95932336	A	0.10000	0.14950	G	3.702e-01	5.429e-01	0.63230
1	snp26479-scaffold276-7422057	95980351	G	0.05000	0.05405	A	6.121e-03	9.376e-01	0.92110
1	snp26481-scaffold276-7492745	96051039	A	0.61110	0.40980	G	2.855e+00	9.112e-02	2.26300
1	snp26482-scaffold276-7552428	96110722	G	0.20000	0.21620	A	2.953e-02	8.636e-01	0.90620
1	snp26483-scaffold276-7602725	96161019	A	0.16670	0.17840	G	1.610e-02	8.990e-01	0.92120
1	snp26485-scaffold276-7715356	96273650	G	0.15000	0.25680	A	1.149e+00	2.837e-01	0.51080
1	snp26486-scaffold276-7747380	96305674	A	0.30000	0.19510	G	1.302e+00	2.538e-01	1.76900
1	snp26488-scaffold276-7837545	96395839	G	0.40000	0.22400	A	3.284e+00	6.997e-02	2.30900
1	snp26489-scaffold276-7881906	96440200	A	0.05000	0.31890	C	6.472e+00	1.096e-02	0.11240
1	snp26490-scaffold276-7916993	96475287	A	0.05556	0.13110	G	8.806e-01	3.480e-01	0.38970
1	snp26491-scaffold276-7946702	96504996	G	0.35000	0.35440	A	1.601e-03	9.681e-01	0.98090
1	snp26492-scaffold276-7991301	96549595	A	0.35000	0.39950	C	1.938e-01	6.597e-01	0.80950
1	snp26493-scaffold276-8039202	96597496	G	0.45000	0.38650	A	3.218e-01	5.705e-01	1.29900
1	snp26494-scaffold276-8068860	96627154	G	0.35000	0.30120	A	2.130e-01	6.444e-01	1.24900
1	snp26495-scaffold276-8106894	96665188	A	0.25000	0.38380	G	1.446e+00	2.292e-01	0.53520
1	snp26496-scaffold276-8139152	96697446	A	0.20000	0.24590	G	2.174e-01	6.410e-01	0.76650
1	snp26498-scaffold276-8201892	96760186	G	0.10000	0.22700	A	1.781e+00	1.820e-01	0.37830
1	snp26499-scaffold276-8254250	96812544	G	0.40000	0.36760	A	8.570e-02	7.697e-01	1.14700
1	snp26503-scaffold276-8422057	96980351	A	0.21430	0.42240	G	2.402e+00	1.211e-01	0.37290
1	snp26505-scaffold276-8516509	97074803	G	0.38890	0.48310	A	6.086e-01	4.353e-01	0.68100
1	snp26507-scaffold276-8646227	97204521	A	0.15000	0.21350	G	4.610e-01	4.972e-01	0.65000
1	snp26508-scaffold276-8694040	97252334	G	0.25000	0.46470	A	3.527e+00	6.037e-02	0.38400
1	snp26509-scaffold276-8750998	97309292	A	0.44440	0.43180	G	1.112e-02	9.160e-01	1.05300
1	snp26510-scaffold276-8787659	97345953	G	0.05000	0.05676	A	1.627e-02	8.985e-01	0.87470
1	snp26511-scaffold276-8820339	97378633	A	0.12500	0.21750	C	7.802e-01	3.771e-01	0.51390
1	snp26512-scaffold276-8854550	97412844	A	0.55000	0.48380	G	3.330e-01	5.639e-01	1.30400
1	snp26517-scaffold276-9069421	97627715	C	0.40000	0.48920	A	6.043e-01	4.369e-01	0.69610
1	snp26518-scaffold276-9111920	97670214	G	0.38890	0.44350	A	2.073e-01	6.489e-01	0.79850
1	snp26519-scaffold276-9153817	97712111	A	0.50000	0.48650	G	1.387e-02	9.063e-01	1.05600
1	snp26520-scaffold276-9209135	97767429	G	0.40000	0.41580	A	1.941e-02	8.892e-01	0.93680
1	snp26521-scaffold276-9239395	97797689	A	0.38890	0.40540	G	1.944e-02	8.891e-01	0.93330
1	snp26522-scaffold276-9305132	97863426	G	0.30000	0.37030	A	4.035e-01	5.253e-01	0.72890
1	snp26523-scaffold276-9362834	97921128	C	0.05000	0.06522	A	7.287e-02	7.872e-01	0.75440
1	snp26524-scaffold276-9393724	97952018	G	0.50000	0.41850	A	5.166e-01	4.723e-01	1.39000
1	snp26525-scaffold276-9437345	97995639	A	0.22220	0.21750	G	2.229e-03	9.623e-01	1.02800
1	snp26527-scaffold276-9544293	98102587	G	0.55000	0.47270	A	4.545e-01	5.002e-01	1.36400
1	snp26529-scaffold276-9638582	98196876	A	0.55000	0.25960	G	8.030e+00	4.600e-03	3.48700
1	snp26531-scaffold276-9704860	98263154	A	0.35000	0.30270	G	2.002e-01	6.546e-01	1.24000
1	snp30205-scaffold332-1463418	98300631	A	0.05556	0.24050	G	3.297e+00	6.941e-02	0.18570
1	snp30204-scaffold332-1433737	98330312	G	0.20000	0.17650	A	7.154e-02	7.891e-01	1.16700
1	snp30201-scaffold332-1306337	98457712	G	0.10000	0.30540	A	3.850e+00	4.974e-02	0.25270
1	snp30200-scaffold332-1252361	98511688	A	0.05556	0.06250	G	1.419e-02	9.052e-01	0.88240
1	snp30199-scaffold332-1217652	98546397	C	0.25000	0.15140	A	1.399e+00	2.368e-01	1.86900
1	snp30197-scaffold332-1143124	98620925	A	0.16670	0.24730	G	6.048e-01	4.368e-01	0.60890
1	snp30196-scaffold332-1090182	98673867	G	0.50000	0.27030	A	4.945e+00	2.616e-02	2.70000
1	snp30195-scaffold332-1060414	98703635	A	0.25000	0.24710	G	7.104e-04	9.787e-01	1.01600
1	snp30194-scaffold332-1014525	98749524	A	0.30000	0.48650	G	2.645e+00	1.039e-01	0.45240
1	snp30193-scaffold332-966780	98797269	G	0.45000	0.33890	A	1.036e+00	3.089e-01	1.59600
1	snp30190-scaffold332-824837	98939212	A	0.22220	0.07910	G	4.463e+00	3.464e-02	3.32700
1	snp30189-scaffold332-792630	98971419	G	0.05556	0.20240	A	2.347e+00	1.255e-01	0.23180
1	snp30187-scaffold332-700128	99063921	G	0.50000	0.48380	A	1.998e-02	8.876e-01	1.06700
1	snp30186-scaffold332-671107	99092942	A	0.50000	0.41890	G	5.111e-01	4.747e-01	1.38700
1	snp30184-scaffold332-604314	99159735	A	0.33330	0.50270	G	1.970e+00	1.605e-01	0.49460
1	snp30181-scaffold332-490100	99273949	A	0.40000	0.30160	G	8.632e-01	3.528e-01	1.54400
1	snp30179-scaffold332-418014	99346035	G	0.30000	0.26490	A	1.198e-01	7.293e-01	1.19000
1	snp30178-scaffold332-364856	99399193	G	0.20000	0.18650	A	2.277e-02	8.800e-01	1.09100
1	snp30176-scaffold332-271910	99492139	G	0.00000	0.08840	A	1.930e+00	1.648e-01	0.00000
1	snp30175-scaffold332-242146	99521903	A	0.00000	0.16220	G	3.833e+00	5.026e-02	0.00000
1	snp30174-scaffold332-192743	99571306	A	0.11110	0.10000	G	2.344e-02	8.783e-01	1.12500
1	snp30173-scaffold332-149036	99615013	A	0.60000	0.37500	G	4.038e+00	4.448e-02	2.50000
1	snp30170-scaffold332-3715	99760334	A	0.55560	0.46990	G	5.043e-01	4.776e-01	1.41000
1	snp11326-scaffold1409-832959	99790416	C	0.30000	0.22550	A	5.949e-01	4.405e-01	1.47200
1	snp11325-scaffold1409-774510	99848865	G	0.10000	0.07838	A	1.212e-01	7.277e-01	1.30700
1	snp11324-scaffold1409-732870	99890505	A	0.45000	0.22160	C	5.532e+00	1.867e-02	2.87400
1	snp11323-scaffold1409-700104	99923271	G	0.20000	0.06977	A	4.515e+00	3.360e-02	3.33300
1	snp11322-scaffold1409-671287	99952088	A	0.16670	0.18030	C	2.172e-02	8.828e-01	0.90910
1	snp11319-scaffold1409-535534	100087841	G	0.05000	0.12080	A	9.183e-01	3.379e-01	0.38310
1	snp11318-scaffold1409-487559	100135816	C	0.40000	0.20650	A	4.186e+00	4.075e-02	2.56100
1	snp11316-scaffold1409-409506	100213869	G	0.30000	0.41240	A	9.919e-01	3.193e-01	0.61060
1	snp11315-scaffold1409-331850	100291525	A	0.37500	0.25580	G	1.126e+00	2.887e-01	1.74500
1	snp11314-scaffold1409-294370	100329005	G	0.35000	0.34590	A	1.378e-03	9.704e-01	1.01800
1	snp11313-scaffold1409-232485	100390890	G	0.20000	0.08649	A	2.918e+00	8.760e-02	2.64100
1	snp11312-scaffold1409-190769	100432606	G	0.20000	0.26760	A	4.457e-01	5.044e-01	0.68430
1	snp11311-scaffold1409-116275	100507100	A	0.40000	0.38380	G	2.108e-02	8.846e-01	1.07000
1	snp16781-scaffold1758-299848	100625726	A	0.20000	0.17570	C	7.709e-02	7.813e-01	1.17300
1	snp16780-scaffold1758-256605	100668969	A	0.33330	0.19670	G	1.978e+00	1.596e-01	2.04200
1	snp16779-scaffold1758-205448	100720126	A	0.15000	0.17220	G	6.599e-02	7.973e-01	0.84820
1	snp16778-scaffold1758-173265	100752309	A	0.40000	0.32430	C	4.928e-01	4.827e-01	1.38900
1	snp16777-scaffold1758-144644	100780930	G	0.20000	0.22280	A	5.729e-02	8.108e-01	0.87200
1	snp16776-scaffold1758-103460	100822114	G	0.45000	0.42160	A	6.260e-02	8.024e-01	1.12200
1	snp16775-scaffold1758-67457	100858117	G	0.40000	0.41890	A	2.792e-02	8.673e-01	0.92470
1	snp16774-scaffold1758-31204	100894370	A	0.25000	0.30000	G	2.270e-01	6.338e-01	0.77780
1	snp23567-scaffold2379-87684	101013357	G	0.05000	0.15340	A	1.606e+00	2.050e-01	0.29040
1	snp23568-scaffold2379-119877	101045550	A	0.05556	0.12770	G	8.207e-01	3.650e-01	0.40180
1	snp23569-scaffold2379-162517	101088190	A	0.05000	0.06044	C	3.669e-02	8.481e-01	0.81820
1	snp23570-scaffold2379-194474	101120147	C	0.15000	0.25410	A	1.099e+00	2.944e-01	0.51810
1	snp6965-scaffold1257-239	101176005	A	0.55000	0.46090	G	6.044e-01	4.369e-01	1.43000
1	snp6966-scaffold1257-90626	101266392	C	0.25000	0.23240	A	3.273e-02	8.564e-01	1.10100
1	snp6967-scaffold1257-142879	101318645	C	0.05000	0.07027	A	1.210e-01	7.280e-01	0.69640
1	snp6968-scaffold1257-195716	101371482	G	0.10000	0.09730	A	1.576e-03	9.683e-01	1.03100
1	snp6969-scaffold1257-224382	101400148	A	0.40000	0.42970	G	6.849e-02	7.935e-01	0.88470
1	snp6970-scaffold1257-270846	101446612	G	0.70000	0.47570	A	3.822e+00	5.059e-02	2.57200
1	snp6971-scaffold1257-339758	101515524	A	0.35000	0.18110	C	3.522e+00	6.058e-02	2.43500
1	snp6972-scaffold1257-382661	101558427	C	0.25000	0.47300	A	3.796e+00	5.138e-02	0.37140
1	snp6973-scaffold1257-422119	101597885	A	0.15000	0.09189	G	7.461e-01	3.877e-01	1.74400
1	snp6974-scaffold1257-459805	101635571	A	0.60000	0.48650	G	9.782e-01	3.226e-01	1.58300
1	snp6975-scaffold1257-492684	101668450	A	0.15000	0.27570	G	1.523e+00	2.171e-01	0.46370
1	snp6977-scaffold1257-581704	101757470	A	0.00000	0.09831	G	1.736e+00	1.876e-01	0.00000
1	snp6978-scaffold1257-637290	101813056	A	0.11110	0.18820	G	6.762e-01	4.109e-01	0.53910
1	snp6979-scaffold1257-667055	101842821	G	0.15000	0.14860	A	2.737e-04	9.868e-01	1.01100
1	snp6981-scaffold1257-734324	101910090	A	0.40000	0.47840	G	4.675e-01	4.941e-01	0.72690
1	snp6982-scaffold1257-770177	101945943	A	0.38890	0.37430	G	1.558e-02	9.007e-01	1.06400
1	snp6985-scaffold1257-924855	102100621	A	0.10000	0.16220	G	5.484e-01	4.590e-01	0.57410
1	snp6986-scaffold1257-965636	102141402	G	0.05000	0.05650	A	1.508e-02	9.023e-01	0.87890
1	snp6988-scaffold1257-1110728	102286494	G	0.10000	0.11080	A	2.261e-02	8.805e-01	0.89160
1	snp6989-scaffold1257-1143579	102319345	A	0.20000	0.28650	G	7.009e-01	4.025e-01	0.62260
1	snp6991-scaffold1257-1213780	102389546	C	0.15000	0.24040	A	8.609e-01	3.535e-01	0.55750
1	snp6992-scaffold1257-1260144	102435910	G	0.10000	0.40810	A	7.555e+00	5.983e-03	0.16110
1	snp6993-scaffold1257-1318233	102493999	A	0.35000	0.38920	C	1.228e-01	7.260e-01	0.84510
1	snp6994-scaffold1257-1350265	102526031	A	0.22220	0.26920	G	1.937e-01	6.599e-01	0.77550
1	snp6995-scaffold1257-1393664	102569430	G	0.18750	0.43490	A	3.830e+00	5.035e-02	0.29980
1	snp46637-scaffold65-82482	102610519	A	0.12500	0.13530	G	1.388e-02	9.062e-01	0.91300
1	snp46639-scaffold65-169122	102697159	G	0.25000	0.20000	A	2.937e-01	5.879e-01	1.33300
1	snp46640-scaffold65-246768	102774805	G	0.05000	0.05707	A	1.770e-02	8.942e-01	0.86970
1	snp46641-scaffold65-275341	102803378	A	0.30000	0.41620	G	1.059e+00	3.034e-01	0.60110
1	snp46642-scaffold65-317002	102845039	G	0.30000	0.46720	A	2.136e+00	1.439e-01	0.48870
1	snp46643-scaffold65-346972	102875009	G	0.35000	0.15480	A	5.204e+00	2.253e-02	2.94100
1	snp46647-scaffold65-503925	103031962	A	0.55560	0.48870	G	3.063e-01	5.799e-01	1.30800
1	snp46649-scaffold65-565888	103093925	A	0.40000	0.44690	C	1.689e-01	6.811e-01	0.82500
1	snp46650-scaffold65-605003	103133040	A	0.25000	0.30000	C	2.270e-01	6.338e-01	0.77780
1	snp46652-scaffold65-692363	103220400	G	0.22220	0.20000	A	5.277e-02	8.183e-01	1.14300
1	snp46653-scaffold65-722627	103250664	G	0.05000	0.10990	A	7.130e-01	3.984e-01	0.42630
1	snp46654-scaffold65-759307	103287344	A	0.20000	0.13040	C	7.910e-01	3.738e-01	1.66700
1	snp46655-scaffold65-824631	103352668	A	0.30000	0.18110	C	1.764e+00	1.842e-01	1.93800
1	snp46656-scaffold65-870394	103398431	A	0.11110	0.11900	G	1.029e-02	9.192e-01	0.92500
1	snp46658-scaffold65-938963	103467000	G	0.55000	0.34360	A	3.527e+00	6.037e-02	2.33500
1	snp46659-scaffold65-980926	103508963	G	0.15000	0.24590	A	9.548e-01	3.285e-01	0.54100
1	snp46660-scaffold65-1021250	103549287	A	0.30000	0.27220	G	7.355e-02	7.862e-01	1.14600
1	snp46661-scaffold65-1052281	103580318	A	0.38890	0.38980	G	6.385e-05	9.936e-01	0.99600
1	snp46662-scaffold65-1104569	103632606	G	0.35000	0.30830	A	1.536e-01	6.951e-01	1.20800
1	snp46663-scaffold65-1136704	103664741	A	0.40000	0.32000	C	5.525e-01	4.573e-01	1.41700
1	snp46664-scaffold65-1190831	103718868	A	0.55000	0.47030	G	4.837e-01	4.867e-01	1.37700
1	snp46665-scaffold65-1241569	103769606	A	0.10000	0.11050	C	2.134e-02	8.839e-01	0.89440
1	snp46666-scaffold65-1273194	103801231	A	0.55000	0.44590	C	8.296e-01	3.624e-01	1.51900
1	snp46667-scaffold65-1302019	103830056	G	0.16670	0.12230	A	3.105e-01	5.774e-01	1.43600
1	snp46668-scaffold65-1334803	103862840	A	0.44440	0.42270	G	3.335e-02	8.551e-01	1.09300
1	snp46670-scaffold65-1409389	103937426	G	0.05000	0.10000	A	5.394e-01	4.627e-01	0.47370
1	snp46672-scaffold65-1476025	104004062	A	0.20000	0.36220	G	2.182e+00	1.396e-01	0.44030
1	snp46673-scaffold65-1524596	104052633	G	0.55000	0.34250	A	3.570e+00	5.884e-02	2.34600
1	snp46674-scaffold65-1559355	104087392	A	0.20000	0.48920	G	6.364e+00	1.165e-02	0.26100
1	snp46675-scaffold65-1592154	104120191	G	0.65000	0.43780	A	3.453e+00	6.315e-02	2.38400
1	snp46678-scaffold65-1734425	104262462	A	0.35000	0.27300	C	5.622e-01	4.534e-01	1.43400
1	snp46679-scaffold65-1781430	104309467	G	0.11110	0.36680	A	4.902e+00	2.683e-02	0.21570
1	snp46680-scaffold65-1822178	104350215	G	0.70000	0.42700	A	5.735e+00	1.663e-02	3.13100
1	snp46681-scaffold65-1892737	104420774	G	0.35000	0.31620	A	9.986e-02	7.520e-01	1.16400
1	snp46682-scaffold65-1922506	104450543	G	0.15000	0.45410	A	7.125e+00	7.604e-03	0.21220
1	snp46683-scaffold65-1960743	104488780	A	0.15000	0.22700	G	6.496e-01	4.203e-01	0.60080
1	snp46684-scaffold65-2021692	104549729	A	0.30000	0.40160	G	8.188e-01	3.655e-01	0.63850
1	snp46685-scaffold65-2083912	104611949	G	0.10000	0.26490	A	2.705e+00	1.000e-01	0.30840
1	snp46686-scaffold65-2131347	104659384	A	0.15000	0.20270	G	3.294e-01	5.660e-01	0.69410
1	snp46687-scaffold65-2222418	104750455	C	0.25000	0.28770	A	1.320e-01	7.164e-01	0.82520
1	snp46688-scaffold65-2255932	104783969	G	0.25000	0.13510	A	2.067e+00	1.506e-01	2.13300
1	snp46689-scaffold65-2302839	104830876	A	0.50000	0.43020	G	3.761e-01	5.397e-01	1.32500
1	snp46690-scaffold65-2347264	104875301	A	0.50000	0.48110	G	2.720e-02	8.690e-01	1.07900
1	snp46691-scaffold65-2383588	104911625	A	0.50000	0.48110	C	2.720e-02	8.690e-01	1.07900
1	snp46692-scaffold65-2418283	104946320	A	0.35000	0.46200	G	9.584e-01	3.276e-01	0.62710
1	snp46693-scaffold65-2451428	104979465	G	0.40000	0.45250	A	2.111e-01	6.459e-01	0.80660
1	snp46695-scaffold65-2535408	105063445	A	0.44440	0.33430	G	9.250e-01	3.362e-01	1.59300
1	snp46697-scaffold65-2627738	105155775	A	0.20000	0.19020	G	1.176e-02	9.136e-01	1.06400
1	snp46698-scaffold65-2680572	105208609	A	0.05000	0.07027	G	1.210e-01	7.280e-01	0.69640
1	snp46699-scaffold65-2734128	105262165	A	0.60000	0.44050	G	1.950e+00	1.625e-01	1.90500
1	snp46700-scaffold65-2777729	105305766	G	0.45000	0.25140	A	3.877e+00	4.896e-02	2.43700
1	snp46701-scaffold65-2815397	105343434	A	0.33330	0.20810	G	1.601e+00	2.058e-01	1.90300
1	snp46702-scaffold65-2862743	105390780	A	0.35000	0.25950	G	8.003e-01	3.710e-01	1.53700
1	snp46703-scaffold65-2892597	105420634	A	0.20000	0.30520	G	9.978e-01	3.179e-01	0.56900
1	snp46705-scaffold65-3007430	105535467	A	0.30000	0.35950	G	2.924e-01	5.887e-01	0.76370
1	snp46707-scaffold65-3100072	105628109	A	0.00000	0.07838	G	1.693e+00	1.931e-01	0.00000
1	snp46708-scaffold65-3131961	105659998	A	0.05000	0.23370	G	3.680e+00	5.508e-02	0.17260
1	snp46709-scaffold65-3187160	105715197	A	0.00000	0.06216	G	1.321e+00	2.504e-01	0.00000
1	snp46710-scaffold65-3228373	105756410	G	0.00000	0.13320	A	3.048e+00	8.084e-02	0.00000
1	snp46711-scaffold65-3302252	105830289	A	0.55000	0.41620	G	1.391e+00	2.382e-01	1.71400
1	snp46712-scaffold65-3344210	105872247	G	0.45000	0.29190	A	2.259e+00	1.329e-01	1.98500
1	snp46713-scaffold65-3378372	105906409	A	0.45000	0.44290	C	3.837e-03	9.506e-01	1.02900
1	snp46714-scaffold65-3409464	105937501	G	0.40000	0.44860	A	1.817e-01	6.699e-01	0.81930
1	snp46715-scaffold65-3440034	105968071	A	0.25000	0.24020	G	8.011e-03	9.287e-01	1.05400
1	snp46716-scaffold65-3473747	106001784	G	0.05000	0.08649	A	3.261e-01	5.680e-01	0.55590
1	snp46717-scaffold65-3529757	106057794	A	0.31250	0.22010	G	7.531e-01	3.855e-01	1.61100
1	snp46718-scaffold65-3586661	106114698	A	0.35000	0.45140	G	7.888e-01	3.745e-01	0.65450
1	snp46719-scaffold65-3623277	106151314	A	0.00000	0.06486	G	1.382e+00	2.397e-01	0.00000
1	snp46720-scaffold65-3674123	106202160	G	0.35000	0.15140	A	5.528e+00	1.871e-02	3.01900
1	snp46721-scaffold65-3722664	106250701	A	0.40000	0.40270	C	5.763e-04	9.808e-01	0.98880
1	snp46722-scaffold65-3751176	106279213	G	0.15000	0.23910	A	8.394e-01	3.596e-01	0.56150
1	snp46723-scaffold65-3801555	106329592	A	0.50000	0.48100	G	2.487e-02	8.747e-01	1.07900
1	snp46724-scaffold65-3848464	106376501	G	0.33330	0.21230	A	1.473e+00	2.249e-01	1.85500
1	snp46725-scaffold65-3894787	106422824	A	0.11110	0.21310	G	1.082e+00	2.982e-01	0.46150
1	snp58241-scaffold945-12446	106480604	A	0.77780	0.48380	G	5.935e+00	1.485e-02	3.73500
1	snp58242-scaffold945-43439	106511597	A	0.35000	0.30540	G	1.771e-01	6.738e-01	1.22500
1	snp58243-scaffold945-90384	106558542	G	0.30000	0.40000	A	7.941e-01	3.729e-01	0.64290
1	snp58245-scaffold945-176263	106644421	G	0.30000	0.32700	A	6.312e-02	8.016e-01	0.88190
1	snp58246-scaffold945-205503	106673661	A	0.20000	0.38590	G	2.792e+00	9.472e-02	0.39790
1	snp58247-scaffold945-235121	106703279	A	0.40000	0.28380	C	1.245e+00	2.645e-01	1.68300
1	snp58249-scaffold945-310358	106778516	A	0.15000	0.34510	G	3.241e+00	7.181e-02	0.33490
1	snp58250-scaffold945-367890	106836048	G	0.50000	0.29730	A	3.660e+00	5.574e-02	2.36400
1	snp58251-scaffold945-424974	106893132	A	0.45000	0.50270	G	2.108e-01	6.461e-01	0.80940
1	snp58252-scaffold945-497532	106965690	A	0.30000	0.20000	C	1.164e+00	2.807e-01	1.71400
1	snp58253-scaffold945-531098	106999256	G	0.35000	0.25410	A	9.102e-01	3.401e-01	1.58100
1	snp58255-scaffold945-612558	107080716	G	0.22220	0.18020	A	2.023e-01	6.529e-01	1.30000
1	snp58256-scaffold945-673929	107142087	A	0.25000	0.20000	G	2.937e-01	5.879e-01	1.33300
1	snp58257-scaffold945-708714	107176872	G	0.15000	0.11350	A	2.475e-01	6.189e-01	1.37800
1	snp58258-scaffold945-767193	107235351	A	0.30000	0.23240	C	4.806e-01	4.882e-01	1.41500
1	snp58259-scaffold945-809509	107277667	G	0.30000	0.27300	A	6.962e-02	7.919e-01	1.14100
1	snp58260-scaffold945-853419	107321577	G	0.30000	0.27300	A	6.962e-02	7.919e-01	1.14100
1	snp58261-scaffold945-908837	107376995	G	0.15000	0.15680	A	6.565e-03	9.354e-01	0.94930
1	snp58263-scaffold945-1017242	107485400	G	0.40000	0.26220	A	1.832e+00	1.759e-01	1.87600
1	snp58266-scaffold945-1174775	107642933	A	0.10000	0.17840	C	8.097e-01	3.682e-01	0.51180
1	snp58267-scaffold945-1207289	107675447	A	0.25000	0.34440	G	7.537e-01	3.853e-01	0.63440
1	snp58268-scaffold945-1248191	107716349	G	0.10000	0.34150	A	5.011e+00	2.518e-02	0.21420
1	snp58269-scaffold945-1283581	107751739	A	0.40000	0.35600	G	1.599e-01	6.893e-01	1.20600
1	snp58270-scaffold945-1313726	107781884	A	0.50000	0.42970	G	3.816e-01	5.368e-01	1.32700
1	snp58271-scaffold945-1355736	107823894	A	0.25000	0.23780	G	1.546e-02	9.011e-01	1.06800
1	snp58272-scaffold945-1407839	107875997	G	0.35000	0.41350	A	3.164e-01	5.738e-01	0.76370
1	snp58275-scaffold945-1534155	108002313	A	0.30000	0.21620	C	7.749e-01	3.787e-01	1.55400
1	snp58276-scaffold945-1593256	108061414	A	0.40000	0.42700	G	5.669e-02	8.118e-01	0.89450
1	snp58277-scaffold945-1623787	108091945	A	0.50000	0.33240	G	2.371e+00	1.236e-01	2.00800
1	snp58279-scaffold945-1697505	108165663	G	0.16670	0.12290	A	3.001e-01	5.838e-01	1.42700
1	snp38090-scaffold4745-95947	108227014	G	0.35000	0.16200	A	4.701e+00	3.014e-02	2.78500
1	snp38089-scaffold4745-60834	108262127	A	0.40000	0.37570	G	4.780e-02	8.269e-01	1.10800
1	snp38088-scaffold4745-30811	108292150	A	0.30000	0.31250	G	1.381e-02	9.064e-01	0.94290
1	snp25508-scaffold263-5156	108328216	G	0.20000	0.24590	A	2.174e-01	6.410e-01	0.76650
1	snp25509-scaffold263-55911	108378971	A	0.45000	0.24860	C	4.009e+00	4.527e-02	2.47200
1	snp25511-scaffold263-157820	108480880	A	0.40000	0.25410	G	2.093e+00	1.480e-01	1.95700
1	snp25512-scaffold263-195674	108518734	A	0.25000	0.21430	G	1.427e-01	7.056e-01	1.22200
1	snp25513-scaffold263-264845	108587905	A	0.20000	0.20270	G	8.580e-04	9.766e-01	0.98330
1	snp25514-scaffold263-339512	108662572	G	0.20000	0.19460	A	3.534e-03	9.526e-01	1.03500
1	snp25515-scaffold263-377981	108701041	A	0.20000	0.19460	G	3.534e-03	9.526e-01	1.03500
1	snp25516-scaffold263-413920	108736980	A	0.20000	0.19460	G	3.534e-03	9.526e-01	1.03500
1	snp25517-scaffold263-480097	108803157	A	0.25000	0.23510	C	2.326e-02	8.788e-01	1.08400
1	snp25519-scaffold263-567651	108890711	G	0.20000	0.19730	A	8.747e-04	9.764e-01	1.01700
1	snp25520-scaffold263-596556	108919616	A	0.20000	0.25950	C	3.518e-01	5.531e-01	0.71350
1	snp25521-scaffold263-637067	108960127	A	0.35000	0.10000	G	1.185e+01	5.772e-04	4.84600
1	snp25523-scaffold263-732508	109055568	A	0.20000	0.37030	G	2.383e+00	1.226e-01	0.42520
1	snp25524-scaffold263-773374	109096434	G	0.33330	0.45080	A	9.587e-01	3.275e-01	0.60910
1	snp25526-scaffold263-887499	109210559	A	0.10000	0.18360	G	9.001e-01	3.428e-01	0.49400
1	snp25527-scaffold263-933437	109256497	A	0.30000	0.44050	G	1.526e+00	2.167e-01	0.54430
1	snp25528-scaffold263-962158	109285218	G	0.10000	0.18330	A	8.956e-01	3.440e-01	0.49490
1	snp25529-scaffold263-1005860	109328920	A	0.05000	0.11080	G	7.302e-01	3.928e-01	0.42230
1	snp25531-scaffold263-1103994	109427054	A	0.10000	0.10830	G	1.367e-02	9.069e-01	0.91450
1	snp25532-scaffold263-1142842	109465902	G	0.60000	0.49730	A	8.006e-01	3.709e-01	1.51600
1	snp25533-scaffold263-1192855	109515915	G	0.40000	0.36590	A	9.461e-02	7.584e-01	1.15500
1	snp25534-scaffold263-1240884	109563944	A	0.30000	0.37980	C	5.147e-01	4.731e-01	0.69990
1	snp25535-scaffold263-1276634	109599694	A	0.15000	0.22430	G	6.098e-01	4.349e-01	0.61020
1	snp25536-scaffold263-1305180	109628240	G	0.30000	0.26760	A	1.014e-01	7.501e-01	1.17300
1	snp25537-scaffold263-1373107	109696167	G	0.25000	0.23510	A	2.326e-02	8.788e-01	1.08400
1	snp25539-scaffold263-1459489	109782549	A	0.20000	0.25550	G	3.092e-01	5.781e-01	0.72850
1	snp25543-scaffold263-1607356	109930416	G	0.35000	0.20270	A	2.479e+00	1.154e-01	2.11800
1	snp25544-scaffold263-1645564	109968624	G	0.15000	0.10540	A	3.927e-01	5.309e-01	1.49800
1	snp25545-scaffold263-1682893	110005953	A	0.30000	0.21220	G	8.573e-01	3.545e-01	1.59100
1	snp25547-scaffold263-1761462	110084522	G	0.30000	0.31350	A	1.612e-02	8.990e-01	0.93840
1	snp25548-scaffold263-1800081	110123141	G	0.15000	0.12570	A	1.012e-01	7.504e-01	1.22800
1	snp25549-scaffold263-1845390	110168450	G	0.15000	0.20000	A	2.994e-01	5.843e-01	0.70590
1	snp25550-scaffold263-1891896	110214956	G	0.20000	0.32430	A	1.352e+00	2.449e-01	0.52080
1	snp25551-scaffold263-1940514	110263574	A	0.05000	0.06486	G	6.989e-02	7.915e-01	0.75880
1	snp25553-scaffold263-2003977	110327037	G	0.25000	0.30270	A	2.510e-01	6.164e-01	0.76790
1	snp25554-scaffold263-2040367	110363427	G	0.00000	0.07297	A	1.568e+00	2.105e-01	0.00000
1	snp25555-scaffold263-2081867	110404927	G	0.10000	0.07027	A	2.517e-01	6.159e-01	1.47000
1	snp25556-scaffold263-2120840	110443900	A	0.25000	0.37840	G	1.339e+00	2.472e-01	0.54760
1	snp25557-scaffold263-2171095	110494155	A	0.30000	0.11200	G	6.266e+00	1.231e-02	3.39700
1	snp25558-scaffold263-2216915	110539975	G	0.50000	0.34320	A	2.046e+00	1.526e-01	1.91300
1	snp25559-scaffold263-2248510	110571570	G	0.16670	0.08101	A	1.615e+00	2.038e-01	2.26900
1	snp25560-scaffold263-2282847	110605907	G	0.60000	0.41990	A	2.509e+00	1.132e-01	2.07200
1	snp25561-scaffold263-2340637	110663697	A	0.05556	0.10420	G	4.419e-01	5.062e-01	0.50590
1	snp25565-scaffold263-2546950	110870010	G	0.65000	0.46760	A	2.531e+00	1.116e-01	2.11500
1	snp25567-scaffold263-2633600	110956660	A	0.15000	0.24050	G	8.629e-01	3.529e-01	0.55720
1	snp25569-scaffold263-2734403	111057463	G	0.40000	0.26920	A	1.622e+00	2.028e-01	1.81000
1	snp25570-scaffold263-2803875	111126935	G	0.30000	0.20000	A	1.161e+00	2.812e-01	1.71400
1	snp25571-scaffold263-2836358	111159418	A	0.35000	0.22970	G	1.523e+00	2.172e-01	1.80500
1	snp25572-scaffold263-2870497	111193557	A	0.20000	0.15680	G	2.654e-01	6.064e-01	1.34500
1	snp25573-scaffold263-2921692	111244752	A	0.35000	0.18920	C	3.097e+00	7.845e-02	2.30800
1	snp25575-scaffold263-2993872	111316932	G	0.05000	0.12970	A	1.098e+00	2.947e-01	0.35310
1	snp25576-scaffold263-3023993	111347053	G	0.20000	0.06486	A	5.200e+00	2.259e-02	3.60400
1	snp25577-scaffold263-3061857	111384917	A	0.25000	0.21080	G	1.739e-01	6.766e-01	1.24800
1	snp25578-scaffold263-3093909	111416969	A	0.25000	0.12230	G	2.756e+00	9.687e-02	2.39300
1	snp25580-scaffold263-3202507	111525567	G	0.25000	0.47830	A	3.971e+00	4.628e-02	0.36360
1	snp25581-scaffold263-3254595	111577655	A	0.05000	0.06757	G	9.411e-02	7.590e-01	0.72630
1	snp25584-scaffold263-3375982	111699042	G	0.10000	0.10810	A	1.298e-02	9.093e-01	0.91670
1	snp25585-scaffold263-3405911	111728971	A	0.50000	0.33050	G	2.197e+00	1.383e-01	2.02600
1	snp25586-scaffold263-3440621	111763681	A	0.10000	0.16220	G	5.484e-01	4.590e-01	0.57410
1	snp25588-scaffold263-3525739	111848799	A	0.50000	0.27030	G	4.945e+00	2.616e-02	2.70000
1	snp25589-scaffold263-3590417	111913477	A	0.15000	0.25820	G	1.175e+00	2.783e-01	0.50710
1	snp25591-scaffold263-3677260	112000320	A	0.65000	0.46220	G	2.686e+00	1.012e-01	2.16100
1	snp25592-scaffold263-3708075	112031135	G	0.15000	0.20110	A	3.112e-01	5.769e-01	0.70110
1	snp23439-scaffold236-4492	112070197	A	0.05000	0.09290	G	4.232e-01	5.153e-01	0.51390
1	snp23440-scaffold236-67007	112132712	A	0.50000	0.42930	G	3.857e-01	5.346e-01	1.32900
1	snp23441-scaffold236-99482	112165187	G	0.40000	0.28920	A	1.121e+00	2.898e-01	1.63900
1	snp23444-scaffold236-235435	112301140	A	0.05556	0.06011	G	6.318e-03	9.366e-01	0.91980
1	snp23445-scaffold236-283036	112348741	G	0.20000	0.37640	A	2.535e+00	1.114e-01	0.41410
1	snp23446-scaffold236-311924	112377629	G	0.15000	0.23510	A	7.747e-01	3.788e-01	0.57400
1	snp23447-scaffold236-348858	112414563	C	0.00000	0.09249	A	1.623e+00	2.026e-01	0.00000
1	snp23449-scaffold236-425257	112490962	A	0.10000	0.04891	G	1.013e+00	3.143e-01	2.16000
1	snp403-scaffold1009-1550238	112574839	A	0.05000	0.20540	G	2.892e+00	8.902e-02	0.20360
1	snp402-scaffold1009-1511050	112614027	G	0.05000	0.12700	A	1.043e+00	3.071e-01	0.36170
1	snp400-scaffold1009-1403183	112721894	C	0.05000	0.07568	A	1.817e-01	6.699e-01	0.64290
1	snp398-scaffold1009-1333513	112791564	G	0.38890	0.39500	A	2.705e-03	9.585e-01	0.97460
1	snp397-scaffold1009-1301673	112823404	A	0.50000	0.28920	G	4.015e+00	4.509e-02	2.45800
1	snp394-scaffold1009-1164506	112960571	A	0.35000	0.21350	G	2.056e+00	1.516e-01	1.98300
1	snp393-scaffold1009-1126682	112998395	C	0.10000	0.09890	A	2.568e-04	9.872e-01	1.01200
1	snp390-scaffold1009-978822	113146255	G	0.45000	0.49730	A	1.697e-01	6.804e-01	0.82710
1	snp389-scaffold1009-949628	113175449	A	0.60000	0.45200	C	1.670e+00	1.963e-01	1.81900
1	snp388-scaffold1009-917284	113207793	G	0.10000	0.08919	A	2.715e-02	8.691e-01	1.13500
1	snp386-scaffold1009-786486	113338591	A	0.35000	0.26760	G	6.514e-01	4.196e-01	1.47400
1	snp385-scaffold1009-746067	113379010	A	0.05000	0.05676	G	1.627e-02	8.985e-01	0.87470
1	snp384-scaffold1009-713078	113411999	A	0.33330	0.18110	G	2.605e+00	1.065e-01	2.26100
1	snp383-scaffold1009-659062	113466015	G	0.38890	0.26220	A	1.405e+00	2.359e-01	1.79100
1	snp382-scaffold1009-601913	113523164	G	0.15000	0.09189	A	7.461e-01	3.877e-01	1.74400
1	snp381-scaffold1009-543452	113581625	A	0.05000	0.08919	G	3.662e-01	5.451e-01	0.53750
1	snp379-scaffold1009-475028	113650049	A	0.20000	0.26220	G	3.821e-01	5.365e-01	0.70360
1	snp378-scaffold1009-428918	113696159	A	0.15000	0.20650	G	3.737e-01	5.410e-01	0.67800
1	snp377-scaffold1009-396425	113728652	G	0.55000	0.49730	A	2.108e-01	6.461e-01	1.23600
1	snp376-scaffold1009-360504	113764573	G	0.27780	0.26180	A	2.264e-02	8.804e-01	1.08500
1	snp374-scaffold1009-279487	113845590	G	0.05000	0.11960	A	8.953e-01	3.440e-01	0.38760
1	snp373-scaffold1009-223285	113901792	G	0.45000	0.40810	A	1.376e-01	7.107e-01	1.18700
1	snp372-scaffold1009-187446	113937631	G	0.27780	0.17440	A	1.240e+00	2.654e-01	1.82100
1	snp371-scaffold1009-149796	113975281	G	0.10000	0.17930	A	8.263e-01	3.634e-01	0.50840
1	snp370-scaffold1009-59435	114065642	G	0.22220	0.20270	A	4.033e-02	8.408e-01	1.12400
1	snp369-scaffold1009-9895	114115182	G	0.45000	0.42860	A	3.545e-02	8.507e-01	1.09100
1	snp26954-scaffold285-1840835	114196154	C	0.38890	0.46410	A	3.903e-01	5.321e-01	0.73480
1	snp26952-scaffold285-1766110	114270879	A	0.40000	0.30270	G	8.432e-01	3.585e-01	1.53600
1	snp26950-scaffold285-1700604	114336385	G	0.20000	0.38650	A	2.810e+00	9.369e-02	0.39690
1	snp26946-scaffold285-1551825	114485164	A	0.20000	0.14320	C	4.898e-01	4.840e-01	1.49500
1	snp26942-scaffold285-1347763	114689226	A	0.68750	0.45380	G	3.359e+00	6.682e-02	2.64800
1	snp26941-scaffold285-1295381	114741608	A	0.60000	0.46490	G	1.390e+00	2.383e-01	1.72700
1	snp26940-scaffold285-1255991	114780998	G	0.35000	0.34240	A	4.875e-03	9.443e-01	1.03400
1	snp26939-scaffold285-1222860	114814129	A	0.61110	0.44290	G	1.960e+00	1.615e-01	1.97600
1	snp26938-scaffold285-1173210	114863779	G	0.25000	0.19020	A	4.348e-01	5.097e-01	1.41900
1	snp26937-scaffold285-1136716	114900273	G	0.30000	0.19340	A	1.352e+00	2.449e-01	1.78800
1	snp26936-scaffold285-1097883	114939106	A	0.15000	0.38380	G	4.440e+00	3.510e-02	0.28330
1	snp26935-scaffold285-1065474	114971515	A	0.45000	0.42120	C	6.450e-02	7.995e-01	1.12400
1	snp26934-scaffold285-1031088	115005901	G	0.05000	0.07027	A	1.210e-01	7.280e-01	0.69640
1	snp26933-scaffold285-964876	115072113	A	0.05000	0.16220	G	1.809e+00	1.786e-01	0.27190
1	snp26932-scaffold285-935650	115101339	A	0.05000	0.17840	G	2.198e+00	1.382e-01	0.24240
1	snp26931-scaffold285-854009	115182980	G	0.33330	0.40500	A	3.666e-01	5.449e-01	0.73450
1	snp26930-scaffold285-804378	115232611	A	0.27780	0.29530	G	2.533e-02	8.735e-01	0.91770
1	snp26928-scaffold285-662753	115374236	A	0.20000	0.28380	C	6.614e-01	4.161e-01	0.63100
1	snp26927-scaffold285-628548	115408441	G	0.15000	0.28610	A	1.743e+00	1.868e-01	0.44030
1	snp26925-scaffold285-566447	115470542	A	0.20000	0.06757	G	4.835e+00	2.789e-02	3.45000
1	snp26923-scaffold285-488038	115548951	A	0.30000	0.23640	G	4.209e-01	5.165e-01	1.38400
1	snp26922-scaffold285-435788	115601201	A	0.40000	0.40000	G	0.000e+00	1.000e+00	1.00000
1	snp26920-scaffold285-366464	115670525	A	0.15000	0.08108	G	1.164e+00	2.807e-01	2.00000
1	snp26918-scaffold285-235651	115801338	A	0.16670	0.25140	G	6.611e-01	4.162e-01	0.59570
1	snp26916-scaffold285-133410	115903579	A	0.25000	0.30810	G	3.022e-01	5.825e-01	0.74850
1	snp26915-scaffold285-70679	115966310	C	0.35000	0.49440	A	1.580e+00	2.087e-01	0.55070
1	snp27138-scaffold29-20030	116057118	A	0.00000	0.09172	G	1.608e+00	2.047e-01	0.00000
1	snp27140-scaffold29-88521	116125609	A	0.11110	0.21550	G	1.124e+00	2.891e-01	0.45510
1	snp27141-scaffold29-140792	116177880	G	0.25000	0.35950	A	9.943e-01	3.187e-01	0.59400
1	snp27142-scaffold29-180038	116217126	G	0.10000	0.23510	A	1.967e+00	1.607e-01	0.36140
1	snp27143-scaffold29-210732	116247820	A	0.16670	0.32160	G	1.912e+00	1.667e-01	0.42180
1	snp27144-scaffold29-264134	116301222	A	0.16670	0.17780	G	1.451e-02	9.041e-01	0.92500
1	snp27145-scaffold29-293555	116330643	A	0.10000	0.18310	G	8.912e-01	3.452e-01	0.49590
1	snp27146-scaffold29-324615	116361703	G	0.33330	0.42430	A	5.834e-01	4.450e-01	0.67830
1	snp27150-scaffold29-459178	116496266	G	0.50000	0.46980	A	5.617e-02	8.126e-01	1.12900
1	snp27151-scaffold29-488973	116526061	G	0.40000	0.35950	A	1.351e-01	7.132e-01	1.18800
1	snp27152-scaffold29-522364	116559452	A	0.35000	0.20000	G	2.577e+00	1.084e-01	2.15400
1	snp27153-scaffold29-558408	116595496	G	0.25000	0.23580	A	1.711e-02	8.959e-01	1.08000
1	snp27154-scaffold29-599721	116636809	G	0.05000	0.08840	A	3.541e-01	5.518e-01	0.54280
1	snp27155-scaffold29-630670	116667758	G	0.00000	0.13240	A	3.029e+00	8.178e-02	0.00000
1	snp27156-scaffold29-666705	116703793	G	0.40000	0.34050	A	2.974e-01	5.855e-01	1.29100
1	snp27157-scaffold29-698325	116735413	G	0.15000	0.25410	A	1.099e+00	2.944e-01	0.51810
1	snp27159-scaffold29-777456	116814544	C	0.20000	0.28650	A	7.009e-01	4.025e-01	0.62260
1	snp27160-scaffold29-827082	116864170	A	0.12500	0.14750	C	6.226e-02	8.030e-01	0.82540
1	snp27161-scaffold29-873811	116910899	A	0.50000	0.27840	C	4.529e+00	3.333e-02	2.59200
1	snp27162-scaffold29-910007	116947095	A	0.65000	0.46760	C	2.531e+00	1.116e-01	2.11500
1	snp27163-scaffold29-959102	116996190	A	0.60000	0.39580	G	3.259e+00	7.101e-02	2.28900
1	snp27164-scaffold29-1003889	117040977	G	0.15000	0.14590	A	2.499e-03	9.601e-01	1.03300
[truncated: 39,182 more rows]
