# Supplementary material for: Identifying Candidate Genes for Litter Size and Three Morphological Traits in Youzhou Dark Goats Based on Genome-Wide SNP Markers
Source: Genes (Basel). 2023 May 29;14(6):1183. doi: 10.3390/genes14061183 (PMC10298679; doi:10.3390/genes14061183)
Supplement: Supplementary file 1 [file genes-14-01183-s001.zip › Table S1-S10-20230403/Table S6 The GWAS result for skin color.xlsx]

## Sheet: sheet
Table S6. The GWAS result for skin color
CHR	SNP	BP	A1	F_A	F_U	A2	CHISQ	P	OR
1	snp19065-scaffold1917-222828	0	G	0.13310	0.158700	A	4.702e-01	4.929e-01	0.8137
1	snp4303-scaffold1134-142270	0	G	0.26260	0.296900	A	5.186e-01	4.714e-01	0.8434
1	snp14079-scaffold1560-51801	51801	G	0.43880	0.437500	A	6.477e-04	9.797e-01	1.0050
1	snp14080-scaffold1560-100946	100946	A	0.04317	0.069230	G	1.233e+00	2.669e-01	0.6065
1	snp14082-scaffold1560-185575	185575	G	0.39930	0.429700	A	3.353e-01	5.626e-01	0.8822
1	snp14084-scaffold1560-297224	297224	A	0.40220	0.414100	G	5.125e-02	8.209e-01	0.9520
1	snp14085-scaffold1560-330454	330454	A	0.49280	0.392300	G	3.601e+00	5.776e-02	1.5050
1	snp14086-scaffold1560-378997	378997	G	0.11870	0.192300	A	3.935e+00	4.729e-02	0.5657
1	snp14087-scaffold1560-412202	412202	G	0.37410	0.346200	A	2.984e-01	5.849e-01	1.1290
1	snp14090-scaffold1560-516844	516844	G	0.36940	0.303300	A	1.614e+00	2.039e-01	1.3460
1	snp14091-scaffold1560-581464	581464	G	0.22100	0.192300	A	4.362e-01	5.090e-01	1.1920
1	snp14092-scaffold1560-614162	614162	G	0.07407	0.119000	A	2.157e+00	1.420e-01	0.5920
1	snp14095-scaffold1560-755958	755958	A	0.45490	0.508100	G	9.597e-01	3.273e-01	0.8080
1	snp14096-scaffold1560-786871	786871	A	0.52520	0.446200	G	2.213e+00	1.369e-01	1.3730
1	snp14097-scaffold1560-830197	830197	A	0.11150	0.061540	G	2.559e+00	1.097e-01	1.9140
1	snp14098-scaffold1560-872326	872326	A	0.40940	0.561500	G	8.238e+00	4.103e-03	0.5413
1	snp14099-scaffold1560-920888	920888	G	0.15110	0.130800	A	2.954e-01	5.868e-01	1.1830
1	snp14100-scaffold1560-986550	986550	A	0.35610	0.261500	G	3.606e+00	5.757e-02	1.5620
1	snp14101-scaffold1560-1032913	1032913	G	0.09783	0.076920	A	4.662e-01	4.947e-01	1.3010
1	snp2819-scaffold1082-727669	1087568	G	0.46040	0.367200	A	3.107e+00	7.795e-02	1.4710
1	snp2817-scaffold1082-658683	1156554	A	0.32610	0.446200	G	5.500e+00	1.902e-02	0.6007
1	snp2816-scaffold1082-615033	1200204	G	0.10790	0.069230	A	1.533e+00	2.156e-01	1.6260
1	snp2815-scaffold1082-557554	1257683	G	0.15830	0.261500	A	6.109e+00	1.345e-02	0.5309
1	snp2814-scaffold1082-524695	1290542	G	0.50000	0.407700	A	3.029e+00	8.176e-02	1.4530
1	snp2813-scaffold1082-483172	1332065	C	0.13670	0.092310	A	1.623e+00	2.027e-01	1.5570
1	snp2812-scaffold1082-438570	1376667	A	0.24460	0.392300	G	9.354e+00	2.225e-03	0.5016
1	snp2811-scaffold1082-402075	1413162	A	0.20970	0.411300	G	1.678e+01	4.191e-05	0.3798
1	snp2810-scaffold1082-348665	1466572	A	0.14750	0.123100	G	4.390e-01	5.076e-01	1.2330
1	snp2808-scaffold1082-273160	1542077	G	0.06835	0.069230	A	1.087e-03	9.737e-01	0.9863
1	snp2806-scaffold1082-191347	1623890	A	0.24820	0.226600	C	2.241e-01	6.359e-01	1.1270
1	snp2805-scaffold1082-135541	1679696	A	0.15470	0.146200	G	4.992e-02	8.232e-01	1.0690
1	snp2804-scaffold1082-97008	1718229	A	0.36330	0.469200	G	4.151e+00	4.161e-02	0.6455
1	snp2803-scaffold1082-50965	1764272	A	0.39570	0.369200	C	2.612e-01	6.093e-01	1.1190
1	snp2802-scaffold1082-11101	1804136	G	0.19060	0.169200	A	2.708e-01	6.028e-01	1.1560
1	snp59371-scaffold979-21857	1837193	A	0.48560	0.476200	G	3.082e-02	8.606e-01	1.0380
1	snp59372-scaffold979-81956	1897292	A	0.24820	0.230800	G	1.465e-01	7.019e-01	1.1000
1	snp59373-scaffold979-126197	1941533	A	0.28060	0.276900	G	5.869e-03	9.389e-01	1.0180
1	snp59374-scaffold979-159760	1975096	A	0.35250	0.446200	G	3.289e+00	6.976e-02	0.6759
1	snp59375-scaffold979-197942	2013278	A	0.26980	0.330800	G	1.603e+00	2.055e-01	0.7475
1	snp59376-scaffold979-232669	2048005	G	0.18710	0.184600	A	3.465e-03	9.531e-01	1.0160
1	snp59377-scaffold979-262092	2077428	G	0.06475	0.038460	A	1.151e+00	2.834e-01	1.7310
1	snp59378-scaffold979-314571	2129907	A	0.24630	0.301600	G	1.354e+00	2.446e-01	0.7569
1	snp59380-scaffold979-422092	2237428	A	0.06475	0.030770	G	2.005e+00	1.568e-01	2.1810
1	snp59382-scaffold979-502277	2317613	G	0.32370	0.292300	A	4.065e-01	5.238e-01	1.1590
1	snp59383-scaffold979-533641	2348977	A	0.17390	0.226600	G	1.571e+00	2.100e-01	0.7187
1	snp59384-scaffold979-591448	2406784	G	0.46180	0.411300	A	8.703e-01	3.509e-01	1.2280
1	snp59385-scaffold979-633118	2448454	A	0.16300	0.146200	G	1.899e-01	6.630e-01	1.1380
1	snp59386-scaffold979-681920	2497256	A	0.39930	0.382800	G	9.954e-02	7.524e-01	1.0720
1	snp59388-scaffold979-752980	2568316	G	0.32850	0.289100	A	6.268e-01	4.285e-01	1.2030
1	snp59389-scaffold979-799602	2614938	A	0.45290	0.523400	G	1.745e+00	1.865e-01	0.7537
1	snp59390-scaffold979-844062	2659398	A	0.43170	0.346200	G	2.688e+00	1.011e-01	1.4350
1	snp59391-scaffold979-879926	2695262	G	0.33810	0.369200	A	3.776e-01	5.389e-01	0.8727
1	snp59392-scaffold979-935182	2750518	A	0.47460	0.407700	G	1.598e+00	2.061e-01	1.3130
1	snp59393-scaffold979-973155	2788491	A	0.50000	0.469200	G	3.356e-01	5.624e-01	1.1310
1	snp59394-scaffold979-1038507	2853843	A	0.13040	0.127000	G	9.146e-03	9.238e-01	1.0310
1	snp59395-scaffold979-1074405	2889741	A	0.06835	0.038460	G	1.429e+00	2.320e-01	1.8340
1	snp59396-scaffold979-1106112	2921448	A	0.30940	0.284600	C	2.574e-01	6.119e-01	1.1260
1	snp59398-scaffold979-1170449	2985785	G	0.41370	0.515400	A	3.709e+00	5.412e-02	0.6634
1	snp59399-scaffold979-1201688	3017024	A	0.07194	0.053850	G	4.694e-01	4.933e-01	1.3620
1	snp59400-scaffold979-1244886	3060222	A	0.27340	0.269200	G	7.705e-03	9.301e-01	1.0210
1	snp59401-scaffold979-1285423	3100759	G	0.31650	0.292300	A	2.438e-01	6.215e-01	1.1210
1	snp59402-scaffold979-1346417	3161753	A	0.45290	0.369200	G	2.530e+00	1.117e-01	1.4140
1	snp59403-scaffold979-1385491	3200827	A	0.35070	0.333300	G	1.112e-01	7.388e-01	1.0800
1	snp23394-scaffold2342-28469	3242012	G	0.48910	0.469200	A	1.387e-01	7.096e-01	1.0830
1	snp23396-scaffold2342-118180	3331723	G	0.11030	0.117200	A	4.143e-02	8.387e-01	0.9339
1	snp23397-scaffold2342-154277	3367820	A	0.42450	0.406200	G	1.194e-01	7.297e-01	1.0780
1	snp23398-scaffold2342-183254	3396797	A	0.47480	0.476900	G	1.571e-03	9.684e-01	0.9916
1	snp55868-scaffold868-1126684	3456156	G	0.38240	0.367200	A	8.519e-02	7.704e-01	1.0670
1	snp55867-scaffold868-1096205	3486635	G	0.45680	0.353800	A	3.847e+00	4.984e-02	1.5360
1	snp55866-scaffold868-1036388	3546452	G	0.46380	0.500000	A	4.554e-01	4.998e-01	0.8649
1	snp55865-scaffold868-981390	3601450	G	0.28060	0.284600	A	7.142e-03	9.327e-01	0.9803
1	snp55864-scaffold868-947940	3634900	A	0.19690	0.147500	G	1.353e+00	2.448e-01	1.4160
1	snp55862-scaffold868-832664	3750176	A	0.34930	0.459700	G	4.390e+00	3.614e-02	0.6309
1	snp55860-scaffold868-758549	3824291	G	0.21900	0.261500	A	8.945e-01	3.443e-01	0.7916
1	snp55858-scaffold868-683055	3899785	G	0.19420	0.169200	A	3.656e-01	5.454e-01	1.1830
1	snp55857-scaffold868-647631	3935209	G	0.26620	0.315400	A	1.059e+00	3.034e-01	0.7874
1	snp55856-scaffold868-608675	3974165	A	0.33450	0.384600	G	9.760e-01	3.232e-01	0.8043
1	snp55854-scaffold868-519038	4063802	G	0.45520	0.343800	A	4.421e+00	3.549e-02	1.5950
1	snp55849-scaffold868-287934	4294906	A	0.46340	0.557400	G	2.880e+00	8.966e-02	0.6858
1	snp55842-scaffold868-15809	4567031	A	0.32540	0.305100	G	1.527e-01	6.960e-01	1.0990
1	snp14437-scaffold1577-36160	4619099	G	0.12590	0.084620	A	1.509e+00	2.193e-01	1.5580
1	snp14440-scaffold1577-154369	4737308	C	0.28780	0.269200	A	1.504e-01	6.982e-01	1.0970
1	snp14442-scaffold1577-228607	4811546	A	0.34890	0.330800	G	1.295e-01	7.190e-01	1.0840
1	snp14443-scaffold1577-292579	4875518	A	0.23380	0.281200	G	1.055e+00	3.043e-01	0.7799
1	snp14444-scaffold1577-339711	4922650	A	0.44240	0.600000	G	8.797e+00	3.017e-03	0.5290
1	snp14446-scaffold1577-437027	5019966	G	0.46350	0.476900	A	6.377e-02	8.006e-01	0.9476
1	snp14447-scaffold1577-466245	5049184	G	0.33960	0.306500	A	4.207e-01	5.166e-01	1.1640
1	snp19293-scaffold1944-883209	5092811	C	0.36690	0.276900	A	3.204e+00	7.345e-02	1.5130
1	snp19292-scaffold1944-852140	5123880	A	0.08273	0.107700	C	6.691e-01	4.134e-01	0.7473
1	snp19291-scaffold1944-821436	5154584	G	0.44960	0.412700	A	4.807e-01	4.881e-01	1.1630
1	snp19289-scaffold1944-735736	5240284	G	0.38850	0.353800	A	4.524e-01	5.012e-01	1.1600
1	snp19288-scaffold1944-677079	5298941	G	0.17270	0.123100	A	1.647e+00	1.994e-01	1.4870
1	snp19287-scaffold1944-630651	5345369	A	0.36330	0.369200	G	1.340e-02	9.079e-01	0.9748
1	snp19286-scaffold1944-586100	5389920	A	0.21940	0.261500	G	8.795e-01	3.483e-01	0.7937
1	snp19285-scaffold1944-542253	5433767	G	0.30070	0.266100	A	4.973e-01	4.807e-01	1.1860
1	snp19284-scaffold1944-505899	5470121	A	0.32730	0.292300	G	5.027e-01	4.783e-01	1.1780
1	snp19282-scaffold1944-411838	5564182	A	0.29560	0.343800	G	9.432e-01	3.314e-01	0.8012
1	snp19281-scaffold1944-356532	5619488	A	0.24820	0.215400	G	5.264e-01	4.681e-01	1.2030
1	snp19280-scaffold1944-291614	5684406	A	0.36690	0.346200	G	1.655e-01	6.841e-01	1.0950
1	snp19278-scaffold1944-217295	5758725	G	0.46760	0.461500	A	1.319e-02	9.086e-01	1.0250
1	snp19276-scaffold1944-91838	5884182	G	0.21900	0.230800	A	7.080e-02	7.902e-01	0.9346
1	snp20593-scaffold2027-972600	5980393	C	0.06522	0.039060	A	1.114e+00	2.912e-01	1.7160
1	snp20592-scaffold2027-926205	6026788	G	0.32730	0.392300	A	1.648e+00	1.993e-01	0.7538
1	snp20591-scaffold2027-853476	6099517	A	0.48120	0.516400	G	4.144e-01	5.197e-01	0.8686
1	snp20590-scaffold2027-794231	6158762	A	0.45190	0.450800	G	3.615e-04	9.848e-01	1.0040
1	snp20588-scaffold2027-719077	6233916	A	0.41010	0.469200	G	1.266e+00	2.606e-01	0.7863
1	snp20587-scaffold2027-679919	6273074	A	0.25540	0.304700	C	1.078e+00	2.991e-01	0.7827
1	snp20586-scaffold2027-649711	6303282	G	0.38130	0.369200	A	5.486e-02	8.148e-01	1.0530
1	snp20585-scaffold2027-605056	6347937	G	0.17270	0.156200	A	1.693e-01	6.807e-01	1.1270
1	snp20583-scaffold2027-526428	6426565	A	0.29500	0.300000	G	1.077e-02	9.174e-01	0.9762
1	snp20582-scaffold2027-471738	6481255	A	0.28470	0.276900	G	2.613e-02	8.716e-01	1.0390
1	snp20581-scaffold2027-439393	6513600	A	0.06835	0.076920	G	9.871e-02	7.534e-01	0.8803
1	snp20580-scaffold2027-408470	6544523	C	0.09058	0.085940	A	2.322e-02	8.789e-01	1.0590
1	snp20578-scaffold2027-301629	6651364	G	0.35140	0.315400	A	5.123e-01	4.741e-01	1.1760
1	snp20577-scaffold2027-238695	6714298	G	0.17630	0.171900	A	1.167e-02	9.140e-01	1.0310
1	snp20576-scaffold2027-203036	6749957	G	0.07194	0.053850	A	4.694e-01	4.933e-01	1.3620
1	snp20575-scaffold2027-167610	6785383	G	0.31650	0.261500	A	1.279e+00	2.581e-01	1.3080
1	snp20574-scaffold2027-123792	6829201	G	0.29500	0.261500	A	4.864e-01	4.856e-01	1.1810
1	snp20572-scaffold2027-35745	6917248	A	0.49280	0.507700	G	7.852e-02	7.793e-01	0.9422
1	snp44228-scaffold601-899	6953991	G	0.21220	0.179700	A	5.759e-01	4.479e-01	1.2300
1	snp44229-scaffold601-31689	6984781	G	0.14390	0.115400	A	6.169e-01	4.322e-01	1.2890
1	snp44230-scaffold601-91049	7044141	A	0.21900	0.273400	G	1.434e+00	2.312e-01	0.7450
1	snp44231-scaffold601-124250	7077342	G	0.30580	0.315400	A	3.848e-02	8.445e-01	0.9560
1	snp44232-scaffold601-182320	7135412	A	0.53010	0.366700	G	8.848e+00	2.935e-03	1.9480
1	snp44233-scaffold601-231840	7184932	A	0.44600	0.430800	G	8.382e-02	7.722e-01	1.0640
1	snp44234-scaffold601-295353	7248445	G	0.21090	0.166700	A	1.013e+00	3.142e-01	1.3370
1	snp44235-scaffold601-349858	7302950	G	0.06475	0.084620	A	5.295e-01	4.668e-01	0.7490
1	snp44237-scaffold601-425976	7379068	G	0.05755	0.046880	A	1.950e-01	6.588e-01	1.2420
1	snp44238-scaffold601-470512	7423604	A	0.50770	0.419600	G	2.431e+00	1.190e-01	1.4260
1	snp44239-scaffold601-507242	7460334	A	0.53440	0.423100	C	4.303e+00	3.803e-02	1.5650
1	snp44242-scaffold601-627172	7580264	A	0.23020	0.230800	C	1.530e-04	9.901e-01	0.9969
1	snp44243-scaffold601-681618	7634710	A	0.07194	0.046150	G	9.873e-01	3.204e-01	1.6020
1	snp44244-scaffold601-753492	7706584	A	0.22100	0.250000	G	4.146e-01	5.196e-01	0.8512
1	snp44245-scaffold601-839136	7792228	G	0.45320	0.400000	A	1.021e+00	3.123e-01	1.2430
1	snp44246-scaffold601-869506	7822598	A	0.47480	0.539100	C	1.447e+00	2.290e-01	0.7731
1	snp44247-scaffold601-903098	7856190	A	0.27340	0.292300	G	1.576e-01	6.914e-01	0.9109
1	snp44248-scaffold601-958653	7911745	A	0.08203	0.114800	G	1.053e+00	3.048e-01	0.6894
1	snp44250-scaffold601-1055861	8008953	A	0.42450	0.476900	G	9.889e-01	3.200e-01	0.8089
1	snp44251-scaffold601-1125355	8078447	G	0.30290	0.201600	A	4.431e+00	3.529e-02	1.7210
1	snp44252-scaffold601-1187060	8140152	A	0.44400	0.532300	G	2.648e+00	1.037e-01	0.7019
1	snp44253-scaffold601-1235229	8188321	G	0.41670	0.300000	A	4.475e+00	3.439e-02	1.6670
1	snp44254-scaffold601-1317599	8270691	A	0.33810	0.246200	G	3.511e+00	6.098e-02	1.5650
1	snp17081-scaffold1783-272495	8295574	G	0.31720	0.344300	A	2.803e-01	5.965e-01	0.8847
1	snp17080-scaffold1783-241862	8326207	A	0.41670	0.346200	C	1.840e+00	1.749e-01	1.3490
1	snp17079-scaffold1783-206653	8361416	A	0.14030	0.200000	G	2.358e+00	1.246e-01	0.6527
1	snp17078-scaffold1783-162399	8405670	G	0.30220	0.281200	A	1.833e-01	6.685e-01	1.1070
1	snp17077-scaffold1783-120369	8447700	G	0.36860	0.459700	A	2.957e+00	8.550e-02	0.6862
1	snp17076-scaffold1783-59256	8508813	G	0.06522	0.070310	A	3.640e-02	8.487e-01	0.9225
1	snp48423-scaffold688-18401	8586569	G	0.48560	0.507700	A	1.728e-01	6.776e-01	0.9154
1	snp48424-scaffold688-52770	8620938	A	0.43530	0.369200	G	1.591e+00	2.072e-01	1.3170
1	snp48425-scaffold688-116562	8684730	G	0.20500	0.146200	A	2.026e+00	1.546e-01	1.5070
1	snp48426-scaffold688-148557	8716725	G	0.43360	0.418000	A	8.170e-02	7.750e-01	1.0660
1	snp48427-scaffold688-185942	8754110	A	0.23020	0.246200	G	1.251e-01	7.236e-01	0.9159
1	snp48429-scaffold688-249236	8817404	A	0.39570	0.415400	G	1.430e-01	7.053e-01	0.9215
1	snp48430-scaffold688-305593	8873761	C	0.17280	0.169400	A	7.083e-03	9.329e-01	1.0250
1	snp48432-scaffold688-380638	8948806	G	0.34060	0.361500	A	1.713e-01	6.790e-01	0.9121
1	snp48433-scaffold688-431723	8999891	G	0.41730	0.407700	A	3.346e-02	8.549e-01	1.0400
1	snp48434-scaffold688-460814	9028982	A	0.23850	0.201800	G	6.080e-01	4.355e-01	1.2390
1	snp48435-scaffold688-500674	9068842	G	0.35970	0.384600	A	2.363e-01	6.269e-01	0.8989
1	snp48436-scaffold688-538658	9106826	A	0.18710	0.146200	G	1.031e+00	3.100e-01	1.3440
1	snp48437-scaffold688-574595	9142763	G	0.43170	0.400000	A	3.640e-01	5.463e-01	1.1390
1	snp48438-scaffold688-610973	9179141	G	0.07914	0.030770	A	3.473e+00	6.237e-02	2.7070
1	snp48440-scaffold688-675187	9243355	A	0.29350	0.261500	G	4.441e-01	5.052e-01	1.1730
1	snp48441-scaffold688-732850	9301018	A	0.45650	0.379000	G	2.093e+00	1.480e-01	1.3760
1	snp48443-scaffold688-823757	9391925	G	0.27340	0.315400	A	7.641e-01	3.821e-01	0.8167
1	snp48444-scaffold688-869974	9438142	A	0.21710	0.233900	G	1.369e-01	7.114e-01	0.9082
1	snp48445-scaffold688-903917	9472085	A	0.27700	0.300000	G	2.307e-01	6.310e-01	0.8939
1	snp48446-scaffold688-941891	9510059	G	0.11110	0.094830	A	2.223e-01	6.373e-01	1.1930
1	snp48447-scaffold688-973374	9541542	A	0.07914	0.103200	G	6.331e-01	4.262e-01	0.7470
1	snp48448-scaffold688-1007538	9575706	G	0.29860	0.359400	A	1.495e+00	2.214e-01	0.7588
1	snp48449-scaffold688-1083890	9652058	G	0.32370	0.230800	A	3.688e+00	5.481e-02	1.5960
1	snp48450-scaffold688-1138797	9706965	A	0.05426	0.041670	G	2.723e-01	6.018e-01	1.3200
1	snp48453-scaffold688-1237779	9805947	G	0.06884	0.030770	A	2.397e+00	1.216e-01	2.3290
1	snp48454-scaffold688-1267155	9835323	G	0.45290	0.492300	A	5.516e-01	4.577e-01	0.8537
1	snp48455-scaffold688-1307466	9875634	A	0.48460	0.509100	G	1.853e-01	6.669e-01	0.9067
1	snp48456-scaffold688-1348884	9917052	G	0.32970	0.392300	A	1.523e+00	2.172e-01	0.7620
1	snp48457-scaffold688-1377410	9945578	A	0.17030	0.188500	G	1.941e-01	6.595e-01	0.8834
1	snp48458-scaffold688-1409735	9977903	A	0.06569	0.064520	G	1.938e-03	9.649e-01	1.0200
1	snp55833-scaffold867-19405	10043939	G	0.31540	0.310300	A	9.461e-03	9.225e-01	1.0240
1	snp55836-scaffold867-124680	10149214	A	0.15910	0.100000	C	2.384e+00	1.226e-01	1.7030
1	snp55837-scaffold867-158233	10182767	G	0.28420	0.330800	A	9.176e-01	3.381e-01	0.8032
1	snp55838-scaffold867-192173	10216707	G	0.12230	0.100000	A	4.323e-01	5.109e-01	1.2540
1	snp55839-scaffold867-222852	10247386	A	0.15690	0.109400	C	1.622e+00	2.029e-01	1.5160
1	snp55841-scaffold867-306085	10330619	C	0.08273	0.046150	A	1.795e+00	1.803e-01	1.8640
1	snp8479-scaffold1307-528093	10353936	A	0.35970	0.253800	G	4.518e+00	3.353e-02	1.6510
1	snp8478-scaffold1307-493898	10388131	A	0.29500	0.335900	G	6.905e-01	4.060e-01	0.8270
1	snp8476-scaffold1307-388513	10493516	A	0.40740	0.421900	G	7.502e-02	7.842e-01	0.9421
1	snp8475-scaffold1307-335360	10546669	A	0.31290	0.303300	G	3.707e-02	8.473e-01	1.0460
1	snp8474-scaffold1307-302682	10579347	A	0.28060	0.415400	G	7.355e+00	6.686e-03	0.5489
1	snp8472-scaffold1307-221346	10660683	A	0.25560	0.266100	G	4.849e-02	8.257e-01	0.9470
1	snp8471-scaffold1307-175478	10706551	G	0.28240	0.291700	A	3.434e-02	8.530e-01	0.9559
1	snp8470-scaffold1307-144906	10737123	C	0.26720	0.370700	A	4.111e+00	4.261e-02	0.6189
1	snp8469-scaffold1307-115620	10766409	A	0.15470	0.234400	G	3.775e+00	5.202e-02	0.5977
1	snp8467-scaffold1307-32102	10849927	G	0.41300	0.548400	A	6.320e+00	1.194e-02	0.5795
1	snp42339-scaffold559-14474	10896602	G	0.39210	0.461500	A	1.761e+00	1.845e-01	0.7525
1	snp42340-scaffold559-46407	10928535	A	0.48200	0.430800	G	9.349e-01	3.336e-01	1.2300
1	snp42341-scaffold559-94118	10976246	A	0.23720	0.304700	G	2.070e+00	1.502e-01	0.7097
1	snp42342-scaffold559-158645	11040773	G	0.42090	0.423100	A	1.780e-03	9.663e-01	0.9910
1	snp42343-scaffold559-197027	11079155	G	0.36690	0.365100	A	1.247e-03	9.718e-01	1.0080
1	snp42344-scaffold559-235740	11117868	G	0.32010	0.274200	A	8.526e-01	3.558e-01	1.2460
1	snp42345-scaffold559-268429	11150557	A	0.30220	0.261500	G	7.110e-01	3.991e-01	1.2230
1	snp42346-scaffold559-311056	11193184	A	0.47120	0.430800	G	5.839e-01	4.448e-01	1.1780
1	snp42347-scaffold559-340732	11222860	G	0.18850	0.144100	A	1.110e+00	2.921e-01	1.3800
1	snp42348-scaffold559-372721	11254849	A	0.31400	0.245900	G	1.855e+00	1.732e-01	1.4030
1	snp42349-scaffold559-421109	11303237	C	0.29480	0.210900	A	3.106e+00	7.800e-02	1.5640
1	snp42350-scaffold559-452798	11334926	A	0.52520	0.438500	G	2.665e+00	1.026e-01	1.4170
1	snp42351-scaffold559-520734	11402862	G	0.45990	0.361500	A	3.481e+00	6.209e-02	1.5030
1	snp42354-scaffold559-621023	11503151	G	0.33090	0.415400	A	2.749e+00	9.731e-02	0.6961
1	snp42356-scaffold559-700544	11582672	A	0.19060	0.215400	G	3.407e-01	5.595e-01	0.8581
1	snp42357-scaffold559-739700	11621828	G	0.15040	0.087300	A	3.006e+00	8.298e-02	1.8500
1	snp42360-scaffold559-890088	11772216	C	0.21940	0.207700	A	7.207e-02	7.883e-01	1.0720
1	snp42361-scaffold559-926000	11808128	G	0.35970	0.369200	A	3.472e-02	8.522e-01	0.9597
1	snp42362-scaffold559-968122	11850250	A	0.10870	0.053850	G	3.210e+00	7.319e-02	2.1430
1	snp42363-scaffold559-1010347	11892475	G	0.13140	0.061540	A	4.432e+00	3.526e-02	2.3070
1	snp15924-scaffold1670-12136	12158309	C	0.43880	0.476900	A	5.186e-01	4.714e-01	0.8577
1	snp16300-scaffold1716-229833	12179283	A	0.44600	0.492300	C	7.631e-01	3.824e-01	0.8304
1	snp16297-scaffold1716-120264	12288852	G	0.13040	0.111100	A	2.966e-01	5.860e-01	1.2000
1	snp16296-scaffold1716-89114	12320002	A	0.36360	0.421900	C	1.238e+00	2.659e-01	0.7831
1	snp16295-scaffold1716-58435	12350681	A	0.42810	0.423100	G	8.984e-03	9.245e-01	1.0210
1	snp2867-scaffold1084-438967	12423536	G	0.20860	0.184600	A	3.182e-01	5.727e-01	1.1640
1	snp2866-scaffold1084-403856	12458647	G	0.17270	0.146200	A	4.535e-01	5.007e-01	1.2190
1	snp2865-scaffold1084-369840	12492663	A	0.48860	0.500000	C	4.407e-02	8.337e-01	0.9556
1	snp2864-scaffold1084-334571	12527932	A	0.40150	0.291700	G	4.284e+00	3.847e-02	1.6290
1	snp2863-scaffold1084-280421	12582082	C	0.10790	0.046150	A	4.200e+00	4.043e-02	2.5000
1	snp2862-scaffold1084-246759	12615744	A	0.25000	0.300000	C	1.073e+00	3.002e-01	0.7778
1	snp2861-scaffold1084-214201	12648302	G	0.38720	0.404800	A	1.103e-01	7.398e-01	0.9293
1	snp2859-scaffold1084-135238	12727265	A	0.41730	0.353800	G	1.488e+00	2.225e-01	1.3080
1	snp2858-scaffold1084-91126	12771377	A	0.34310	0.304700	G	5.804e-01	4.461e-01	1.1920
1	snp2857-scaffold1084-51902	12810601	G	0.20140	0.169200	A	5.943e-01	4.408e-01	1.2380
1	snp2856-scaffold1084-650	12861853	A	0.30800	0.320300	C	6.206e-02	8.033e-01	0.9443
1	snp1254-scaffold10319-713	12863672	C	0.16550	0.156200	A	5.470e-02	8.151e-01	1.0710
1	snp31516-scaffold35-87383	12962407	A	0.41180	0.468800	C	1.153e+00	2.829e-01	0.7933
1	snp31519-scaffold35-192321	13067345	G	0.26980	0.246200	A	2.556e-01	6.131e-01	1.1310
1	snp15439-scaffold1636-419017	13093640	C	0.19850	0.241100	A	8.545e-01	3.553e-01	0.7795
1	snp15438-scaffold1636-386740	13125917	A	0.25540	0.230800	C	2.884e-01	5.912e-01	1.1430
1	snp15436-scaffold1636-297829	13214828	G	0.40650	0.376900	A	3.231e-01	5.697e-01	1.1320
1	snp15435-scaffold1636-267485	13245172	A	0.40650	0.469200	G	1.426e+00	2.324e-01	0.7747
1	snp15434-scaffold1636-230444	13282213	G	0.11150	0.069230	A	1.791e+00	1.808e-01	1.6870
1	snp15433-scaffold1636-201423	13311234	A	0.14030	0.184600	G	1.333e+00	2.483e-01	0.7207
1	snp15432-scaffold1636-161129	13351528	G	0.47730	0.562500	A	2.285e+00	1.306e-01	0.7101
1	snp15431-scaffold1636-122585	13390072	A	0.38670	0.391700	G	8.421e-03	9.269e-01	0.9794
1	snp15430-scaffold1636-85104	13427553	G	0.19780	0.153800	A	1.143e+00	2.851e-01	1.3570
1	snp15429-scaffold1636-52810	13459847	G	0.08397	0.135600	A	2.409e+00	1.206e-01	0.5844
1	snp15428-scaffold1636-19251	13493406	G	0.32720	0.379000	A	1.015e+00	3.138e-01	0.7968
1	snp23410-scaffold235-109886	13622642	C	0.47840	0.452400	A	2.359e-01	6.272e-01	1.1100
1	snp23412-scaffold235-175013	13687769	A	0.45320	0.438500	G	7.818e-02	7.798e-01	1.0620
1	snp23414-scaffold235-239749	13752505	A	0.27540	0.213100	G	1.720e+00	1.897e-01	1.4030
1	snp23415-scaffold235-282600	13795356	A	0.16910	0.115400	G	1.981e+00	1.593e-01	1.5600
1	snp23416-scaffold235-320253	13833009	A	0.20500	0.153800	G	1.516e+00	2.182e-01	1.4190
1	snp23417-scaffold235-349226	13861982	G	0.09353	0.046150	A	2.750e+00	9.725e-02	2.1320
1	snp23419-scaffold235-439012	13951768	A	0.46240	0.530800	G	1.634e+00	2.012e-01	0.7604
1	snp23420-scaffold235-481275	13994031	A	0.30580	0.301600	G	7.113e-03	9.328e-01	1.0200
1	snp16371-scaffold1727-15166	14020087	A	0.06522	0.048390	G	4.297e-01	5.121e-01	1.3720
1	snp16373-scaffold1727-136500	14141421	G	0.05797	0.053850	A	2.814e-02	8.668e-01	1.0810
1	snp16374-scaffold1727-165015	14169936	G	0.17630	0.130800	A	1.352e+00	2.450e-01	1.4220
1	snp16376-scaffold1727-226746	14231667	A	0.11330	0.072580	G	1.538e+00	2.150e-01	1.6320
1	snp16377-scaffold1727-267813	14272734	A	0.44240	0.446200	G	4.934e-03	9.440e-01	0.9851
1	snp16379-scaffold1727-379972	14384893	G	0.23910	0.269200	A	4.284e-01	5.128e-01	0.8531
1	snp16380-scaffold1727-416969	14421890	G	0.21580	0.246200	A	4.665e-01	4.946e-01	0.8429
1	snp16382-scaffold1727-499061	14503982	G	0.06884	0.046150	A	7.871e-01	3.750e-01	1.5280
1	snp16384-scaffold1727-584472	14589393	C	0.41370	0.376900	A	4.975e-01	4.806e-01	1.1660
1	snp16385-scaffold1727-628232	14633153	A	0.43880	0.446200	G	1.917e-02	8.899e-01	0.9708
1	snp16386-scaffold1727-692992	14697913	G	0.33090	0.430800	A	3.819e+00	5.067e-02	0.6536
1	snp16388-scaffold1727-774982	14779903	C	0.10430	0.076920	A	7.689e-01	3.806e-01	1.3980
1	snp16389-scaffold1727-810062	14814983	G	0.08273	0.101600	A	3.845e-01	5.352e-01	0.7979
1	snp18406-scaffold1864-4910	14883481	A	0.15830	0.184600	G	4.425e-01	5.059e-01	0.8305
1	snp18407-scaffold1864-42371	14920942	A	0.11510	0.146200	G	7.806e-01	3.770e-01	0.7599
1	snp18408-scaffold1864-81955	14960526	A	0.23380	0.215400	G	1.709e-01	6.793e-01	1.1120
1	snp18410-scaffold1864-161767	15040338	A	0.35970	0.292300	G	1.798e+00	1.800e-01	1.3600
1	snp18411-scaffold1864-214928	15093499	A	0.18250	0.155700	G	4.112e-01	5.213e-01	1.2110
1	snp18413-scaffold1864-302397	15180968	G	0.29140	0.376900	A	2.987e+00	8.396e-02	0.6797
1	snp18417-scaffold1864-436778	15315349	G	0.08273	0.046150	A	1.795e+00	1.803e-01	1.8640
1	snp18418-scaffold1864-502366	15380937	A	0.39570	0.407700	G	5.325e-02	8.175e-01	0.9513
1	snp18419-scaffold1864-538542	15417113	C	0.41730	0.427400	A	3.559e-02	8.504e-01	0.9593
1	snp18420-scaffold1864-579977	15458548	G	0.47690	0.554700	A	2.075e+00	1.497e-01	0.7320
1	snp18422-scaffold1864-649921	15528492	G	0.11400	0.148400	A	9.454e-01	3.309e-01	0.7379
1	snp18423-scaffold1864-701459	15580030	G	0.06835	0.053850	A	3.121e-01	5.764e-01	1.2890
1	snp18424-scaffold1864-747303	15625874	A	0.30740	0.320300	G	6.742e-02	7.951e-01	0.9418
1	snp18425-scaffold1864-796507	15675078	G	0.22460	0.253800	A	4.206e-01	5.166e-01	0.8516
1	snp18426-scaffold1864-834676	15713247	A	0.16190	0.184600	G	3.261e-01	5.680e-01	0.8530
1	snp19490-scaffold197-29113	15750262	G	0.16190	0.207700	A	1.280e+00	2.579e-01	0.7368
1	snp19491-scaffold197-88308	15809457	A	0.28260	0.304700	G	2.072e-01	6.490e-01	0.8990
1	snp19492-scaffold197-143853	15865002	A	0.44960	0.507700	G	1.199e+00	2.735e-01	0.7922
1	snp19493-scaffold197-177092	15898241	G	0.17750	0.129000	A	1.479e+00	2.239e-01	1.4570
1	snp19495-scaffold197-240248	15961397	G	0.46400	0.400000	A	1.471e+00	2.251e-01	1.2990
1	snp19497-scaffold197-329480	16050629	G	0.20830	0.241700	A	5.364e-01	4.639e-01	0.8258
1	snp19501-scaffold197-526561	16247710	A	0.43840	0.484400	G	7.457e-01	3.878e-01	0.8310
1	snp19503-scaffold197-615809	16336958	A	0.40840	0.459700	G	9.058e-01	3.412e-01	0.8114
1	snp19504-scaffold197-664478	16385627	A	0.24640	0.392300	G	9.083e+00	2.580e-03	0.5064
1	snp19507-scaffold197-771778	16492927	A	0.28780	0.330800	G	7.777e-01	3.778e-01	0.8175
1	snp19508-scaffold197-811792	16532941	A	0.33720	0.306500	G	3.599e-01	5.486e-01	1.1510
1	snp19510-scaffold197-919323	16640472	A	0.48850	0.467700	C	1.460e-01	7.024e-01	1.0870
1	snp19515-scaffold197-1138717	16859866	G	0.26810	0.286900	A	1.499e-01	6.987e-01	0.9106
1	snp19516-scaffold197-1195120	16916269	A	0.27700	0.361500	G	2.994e+00	8.358e-02	0.6765
1	snp19519-scaffold197-1324696	17045845	C	0.11680	0.123100	A	3.330e-02	8.552e-01	0.9421
1	snp19520-scaffold197-1358363	17079512	G	0.29500	0.315400	A	1.754e-01	6.754e-01	0.9082
1	snp19521-scaffold197-1391007	17112156	G	0.11870	0.076920	A	1.640e+00	2.003e-01	1.6160
1	snp19522-scaffold197-1459019	17180168	G	0.16910	0.207700	A	8.902e-01	3.454e-01	0.7762
1	snp19524-scaffold197-1568886	17290035	G	0.26260	0.253800	A	3.522e-02	8.511e-01	1.0470
1	snp19525-scaffold197-1622472	17343621	G	0.19420	0.207700	A	1.007e-01	7.510e-01	0.9196
1	snp19526-scaffold197-1652647	17373796	A	0.19780	0.153800	G	1.143e+00	2.851e-01	1.3570
1	snp19527-scaffold197-1682937	17404086	G	0.19420	0.115400	A	3.920e+00	4.771e-02	1.8480
1	snp19528-scaffold197-1741232	17462381	G	0.47430	0.468800	A	1.062e-02	9.179e-01	1.0220
1	snp29442-scaffold3180-178901	17580079	G	0.42030	0.369200	A	9.569e-01	3.280e-01	1.2390
1	snp29441-scaffold3180-133307	17625673	A	0.37410	0.407700	C	4.222e-01	5.158e-01	0.8684
1	snp29439-scaffold3180-4360	17754620	C	0.34060	0.253800	A	3.093e+00	7.864e-02	1.5180
1	snp2705-scaffold1077-1700112	17759900	A	0.35250	0.292300	G	1.445e+00	2.293e-01	1.3180
1	snp2704-scaffold1077-1651566	17808446	G	0.32170	0.271200	A	9.733e-01	3.239e-01	1.2750
1	snp2703-scaffold1077-1616072	17843940	A	0.35610	0.307700	G	9.247e-01	3.363e-01	1.2440
1	snp2702-scaffold1077-1551097	17908915	A	0.17990	0.215400	G	7.231e-01	3.951e-01	0.7989
1	snp2701-scaffold1077-1514725	17945287	A	0.07692	0.080650	G	1.615e-02	8.989e-01	0.9500
1	snp2700-scaffold1077-1462879	17997133	G	0.44400	0.427400	A	9.499e-02	7.579e-01	1.0700
1	snp2698-scaffold1077-1349758	18110254	C	0.17160	0.207700	A	7.596e-01	3.835e-01	0.7905
1	snp2697-scaffold1077-1310506	18149506	A	0.41300	0.367200	G	7.671e-01	3.811e-01	1.2130
1	snp2696-scaffold1077-1261395	18198617	A	0.29860	0.253800	G	8.704e-01	3.508e-01	1.2510
1	snp2695-scaffold1077-1206130	18253882	A	0.10070	0.100000	G	5.072e-04	9.820e-01	1.0080
1	snp2694-scaffold1077-1152775	18307237	A	0.51800	0.461500	G	1.129e+00	2.880e-01	1.2540
1	snp2691-scaffold1077-1023522	18436490	A	0.20650	0.184600	G	2.656e-01	6.063e-01	1.1500
1	snp2690-scaffold1077-992016	18467996	C	0.27700	0.323100	A	9.111e-01	3.398e-01	0.8027
1	snp2689-scaffold1077-943184	18516828	A	0.28420	0.315400	G	4.156e-01	5.191e-01	0.8617
1	snp2688-scaffold1077-899121	18560891	C	0.35250	0.338500	A	7.713e-02	7.812e-01	1.0640
1	snp2686-scaffold1077-811032	18648980	G	0.15830	0.117200	A	1.191e+00	2.751e-01	1.4170
1	snp2685-scaffold1077-756583	18703429	G	0.36330	0.283300	A	2.335e+00	1.265e-01	1.4430
1	snp2684-scaffold1077-725013	18734999	A	0.44400	0.500000	G	1.092e+00	2.961e-01	0.7987
1	snp2681-scaffold1077-625537	18834475	G	0.24820	0.320300	A	2.297e+00	1.296e-01	0.7004
1	snp2680-scaffold1077-583962	18876050	G	0.21220	0.200000	A	8.033e-02	7.768e-01	1.0780
1	snp2679-scaffold1077-554567	18905445	G	0.15110	0.163900	A	1.070e-01	7.436e-01	0.9076
1	snp2678-scaffold1077-513074	18946938	C	0.36720	0.319000	A	8.137e-01	3.670e-01	1.2390
1	snp2677-scaffold1077-472914	18987098	A	0.48200	0.461500	G	1.489e-01	6.996e-01	1.0860
1	snp2676-scaffold1077-440931	19019081	G	0.43880	0.507700	A	1.690e+00	1.936e-01	0.7584
1	snp2675-scaffold1077-392666	19067346	G	0.45990	0.576900	A	4.834e+00	2.791e-02	0.6243
1	snp2673-scaffold1077-323811	19136201	G	0.13670	0.100000	A	1.090e+00	2.964e-01	1.4250
1	snp2671-scaffold1077-260243	19199769	G	0.48180	0.468300	A	6.303e-02	8.018e-01	1.0560
1	snp2669-scaffold1077-195070	19264942	A	0.31250	0.377200	G	1.488e+00	2.226e-01	0.7505
1	snp2668-scaffold1077-160361	19299651	G	0.24820	0.176900	A	2.577e+00	1.084e-01	1.5360
1	snp2667-scaffold1077-105589	19354423	G	0.39370	0.427400	A	3.932e-01	5.306e-01	0.8699
1	snp2665-scaffold1077-2853	19457159	A	0.29860	0.353800	G	1.252e+00	2.631e-01	0.7773
1	snp56449-scaffold889-49706	19509817	G	0.46400	0.569200	A	3.921e+00	4.767e-02	0.6552
1	snp56450-scaffold889-81899	19542010	A	0.03650	0.125000	G	1.130e+01	7.765e-04	0.2652
1	snp56452-scaffold889-149700	19609811	A	0.23380	0.353800	G	6.444e+00	1.113e-02	0.5573
1	snp56453-scaffold889-191547	19651658	A	0.28680	0.254100	C	4.491e-01	5.028e-01	1.1800
1	snp56454-scaffold889-223354	19683465	A	0.38130	0.423100	G	6.473e-01	4.211e-01	0.8404
1	snp56455-scaffold889-252848	19712959	G	0.18120	0.130800	A	1.629e+00	2.019e-01	1.4710
1	snp56456-scaffold889-297540	19757651	A	0.21320	0.156200	G	1.801e+00	1.796e-01	1.4640
1	snp56457-scaffold889-335404	19795515	A	0.21220	0.203100	G	4.390e-02	8.340e-01	1.0570
1	snp56460-scaffold889-430556	19890667	C	0.13310	0.100000	A	9.022e-01	3.422e-01	1.3820
1	snp56463-scaffold889-601574	20061685	A	0.49640	0.430800	G	1.530e+00	2.161e-01	1.3030
1	snp56464-scaffold889-633296	20093407	G	0.33070	0.300000	A	3.527e-01	5.526e-01	1.1530
1	snp56466-scaffold889-701622	20161733	G	0.42810	0.376900	A	9.562e-01	3.281e-01	1.2370
1	snp56467-scaffold889-738170	20198281	A	0.10000	0.131100	G	8.348e-01	3.609e-01	0.7361
1	snp56468-scaffold889-766729	20226840	C	0.37050	0.361500	A	3.062e-02	8.611e-01	1.0390
1	snp56470-scaffold889-884487	20344598	G	0.30940	0.253800	A	1.321e+00	2.504e-01	1.3170
1	snp29897-scaffold325-113963	20524193	A	0.24460	0.203100	C	8.475e-01	3.572e-01	1.2700
1	snp29898-scaffold325-146256	20556486	A	0.42810	0.515400	G	2.723e+00	9.890e-02	0.7037
1	snp29899-scaffold325-199682	20609912	G	0.37130	0.375000	A	5.033e-03	9.434e-01	0.9844
1	snp29900-scaffold325-236650	20646880	A	0.48560	0.446200	C	5.532e-01	4.570e-01	1.1720
1	snp29901-scaffold325-292851	20703081	A	0.28780	0.281200	C	1.826e-02	8.925e-01	1.0330
1	snp29902-scaffold325-327908	20738138	G	0.43980	0.383900	A	1.010e+00	3.150e-01	1.2600
1	snp29905-scaffold325-443200	20853430	A	0.18710	0.207700	G	2.417e-01	6.230e-01	0.8777
1	snp29908-scaffold325-568853	20979083	A	0.48200	0.423100	G	1.237e+00	2.660e-01	1.2690
1	snp29909-scaffold325-623115	21033345	G	0.47480	0.415400	A	1.261e+00	2.614e-01	1.2720
1	snp29910-scaffold325-660939	21071169	A	0.43170	0.369200	G	1.425e+00	2.326e-01	1.2970
1	snp29911-scaffold325-694009	21104239	A	0.28060	0.176900	G	5.109e+00	2.380e-02	1.8140
1	snp29912-scaffold325-754182	21164412	A	0.19420	0.238500	G	1.050e+00	3.055e-01	0.7699
1	snp29917-scaffold325-983048	21393278	A	0.31340	0.316700	G	4.021e-03	9.494e-01	0.9851
1	snp29918-scaffold325-1013313	21423543	A	0.31650	0.269200	C	9.417e-01	3.318e-01	1.2570
1	snp29919-scaffold325-1042654	21452884	A	0.10790	0.153800	G	1.738e+00	1.874e-01	0.6653
1	snp29921-scaffold325-1105255	21515485	A	0.10070	0.053850	G	2.482e+00	1.152e-01	1.9680
1	snp29922-scaffold325-1136180	21546410	G	0.32060	0.274200	A	8.544e-01	3.553e-01	1.2490
1	snp29924-scaffold325-1201854	21612084	A	0.09712	0.100000	C	8.295e-03	9.274e-01	0.9681
1	snp14115-scaffold1564-24142	21774903	A	0.25900	0.210900	G	1.098e+00	2.948e-01	1.3070
1	snp14116-scaffold1564-83916	21834677	A	0.29700	0.278700	G	1.358e-01	7.125e-01	1.0930
1	snp14117-scaffold1564-138906	21889667	A	0.22930	0.246000	G	1.329e-01	7.155e-01	0.9119
1	snp14119-scaffold1564-212895	21963656	G	0.14960	0.095240	A	2.222e+00	1.361e-01	1.6720
1	snp14120-scaffold1564-254458	22005219	A	0.48200	0.400000	G	2.402e+00	1.212e-01	1.3960
1	snp14121-scaffold1564-291831	22042592	G	0.47480	0.546200	A	1.803e+00	1.794e-01	0.7513
1	snp14125-scaffold1564-468437	22219198	G	0.12230	0.084620	A	1.282e+00	2.575e-01	1.5070
1	snp14126-scaffold1564-524752	22275513	G	0.22930	0.166700	A	2.029e+00	1.543e-01	1.4880
1	snp14127-scaffold1564-569494	22320255	A	0.44200	0.460300	G	1.170e-01	7.323e-01	0.9288
1	snp14128-scaffold1564-604366	22355127	G	0.10370	0.174600	A	3.914e+00	4.787e-02	0.5470
1	snp14129-scaffold1564-642988	22393749	A	0.26620	0.284600	G	1.519e-01	6.967e-01	0.9118
1	snp14130-scaffold1564-698580	22449341	G	0.27700	0.315400	A	6.356e-01	4.253e-01	0.8316
1	snp14131-scaffold1564-743315	22494076	A	0.38240	0.446200	G	1.488e+00	2.225e-01	0.7685
1	snp14132-scaffold1564-790368	22541129	A	0.25900	0.230800	G	3.763e-01	5.396e-01	1.1650
1	snp14133-scaffold1564-844000	22594761	A	0.26100	0.221300	G	7.110e-01	3.991e-01	1.2430
1	snp14134-scaffold1564-883412	22634173	A	0.35510	0.296900	G	1.326e+00	2.495e-01	1.3040
1	snp14136-scaffold1564-964970	22715731	A	0.50000	0.429700	G	1.737e+00	1.876e-01	1.3270
1	snp14137-scaffold1564-1023233	22773994	A	0.48200	0.476900	G	9.198e-03	9.236e-01	1.0210
1	snp14138-scaffold1564-1053422	22804183	G	0.25000	0.215400	A	5.824e-01	4.454e-01	1.2140
1	snp38013-scaffold472-1246997	22842438	A	0.34170	0.320300	G	1.804e-01	6.710e-01	1.1020
1	snp38012-scaffold472-1216103	22873332	G	0.37410	0.338500	A	4.867e-01	4.854e-01	1.1680
1	snp38011-scaffold472-1186160	22903275	G	0.35970	0.400000	A	6.151e-01	4.329e-01	0.8427
1	snp38006-scaffold472-951898	23137537	A	0.35140	0.300000	G	1.050e+00	3.055e-01	1.2640
1	snp38005-scaffold472-900891	23188544	G	0.40650	0.423100	A	1.008e-01	7.509e-01	0.9339
1	snp38004-scaffold472-850073	23239362	A	0.17630	0.153800	G	3.167e-01	5.736e-01	1.1770
1	snp38003-scaffold472-808885	23280550	A	0.47840	0.453800	G	2.147e-01	6.431e-01	1.1040
1	snp38000-scaffold472-702101	23387334	A	0.44360	0.476600	C	3.785e-01	5.384e-01	0.8757
1	snp37998-scaffold472-628236	23461199	G	0.12950	0.161500	A	7.567e-01	3.844e-01	0.7721
1	snp37994-scaffold472-439408	23650027	A	0.16550	0.132800	G	7.129e-01	3.985e-01	1.2950
1	snp37992-scaffold472-342556	23746879	A	0.39420	0.351600	G	6.715e-01	4.125e-01	1.2000
1	snp37991-scaffold472-308567	23780868	A	0.15440	0.161300	G	3.052e-02	8.613e-01	0.9496
1	snp37989-scaffold472-221261	23868174	G	0.39930	0.392300	A	1.799e-02	8.933e-01	1.0300
1	snp37988-scaffold472-190386	23899049	A	0.44570	0.469200	G	1.983e-01	6.561e-01	0.9094
1	snp37987-scaffold472-125488	23963947	G	0.38410	0.353800	A	3.444e-01	5.573e-01	1.1390
1	snp37986-scaffold472-65540	24023895	G	0.27700	0.312500	A	5.391e-01	4.628e-01	0.8428
1	snp8055-scaffold1292-1488	24091022	A	0.34890	0.406200	C	1.240e+00	2.655e-01	0.7833
1	snp8056-scaffold1292-51757	24141291	G	0.47480	0.492300	A	1.085e-01	7.418e-01	0.9324
1	snp8057-scaffold1292-81777	24171311	A	0.15830	0.200000	C	1.085e+00	2.976e-01	0.7521
1	snp8058-scaffold1292-114256	24203790	A	0.44960	0.415400	G	4.221e-01	5.159e-01	1.1500
1	snp8059-scaffold1292-155797	24245331	A	0.17630	0.192300	G	1.537e-01	6.951e-01	0.8987
1	snp46388-scaffold640-654371	24321451	G	0.49280	0.515400	A	1.806e-01	6.708e-01	0.9136
1	snp46387-scaffold640-620592	24355230	G	0.22460	0.192300	A	5.486e-01	4.589e-01	1.2170
1	snp46386-scaffold640-591503	24384319	A	0.27700	0.215400	G	1.758e+00	1.848e-01	1.3960
1	snp46382-scaffold640-457655	24518167	A	0.06522	0.093750	G	1.036e+00	3.088e-01	0.6744
1	snp46381-scaffold640-424727	24551095	G	0.26810	0.210900	A	1.525e+00	2.169e-01	1.3700
1	snp46380-scaffold640-385838	24589984	G	0.24820	0.261500	A	8.349e-02	7.726e-01	0.9322
1	snp46379-scaffold640-322113	24653709	A	0.16910	0.107700	G	2.624e+00	1.053e-01	1.6860
1	snp46378-scaffold640-293065	24682757	G	0.38490	0.307700	A	2.290e+00	1.302e-01	1.4080
1	snp46377-scaffold640-258836	24716986	A	0.10070	0.100000	G	5.072e-04	9.820e-01	1.0080
1	snp46376-scaffold640-193367	24782455	A	0.45930	0.369200	C	2.902e+00	8.848e-02	1.4510
1	snp46373-scaffold640-70409	24905413	A	0.11870	0.115400	G	9.408e-03	9.227e-01	1.0330
1	snp46372-scaffold640-19604	24956218	A	0.07353	0.087300	G	2.274e-01	6.335e-01	0.8297
1	snp23367-scaffold234-14290	24990211	A	0.12590	0.132800	G	3.751e-02	8.464e-01	0.9405
1	snp23368-scaffold234-50647	25026568	G	0.33090	0.367200	A	5.116e-01	4.745e-01	0.8524
1	snp23369-scaffold234-104736	25080657	G	0.46040	0.376900	A	2.515e+00	1.128e-01	1.4110
1	snp23370-scaffold234-134373	25110294	A	0.30150	0.254200	G	8.894e-01	3.456e-01	1.2660
1	snp23371-scaffold234-167191	25143112	A	0.46040	0.469200	G	2.758e-02	8.681e-01	0.9652
1	snp23372-scaffold234-223305	25199226	A	0.14030	0.218800	G	3.916e+00	4.783e-02	0.5828
1	snp23374-scaffold234-284579	25260500	G	0.43170	0.492300	A	1.316e+00	2.513e-01	0.7832
1	snp23376-scaffold234-347754	25323675	A	0.23740	0.312500	G	2.562e+00	1.095e-01	0.6849
1	snp23377-scaffold234-386697	25362618	A	0.28060	0.230800	G	1.129e+00	2.880e-01	1.3000
1	snp23378-scaffold234-424487	25400408	A	0.05755	0.053850	G	2.289e-02	8.797e-01	1.0730
1	snp23379-scaffold234-455981	25431902	G	0.32090	0.305100	A	9.474e-02	7.582e-01	1.0760
1	snp23381-scaffold234-532987	25508908	G	0.39570	0.523100	A	5.845e+00	1.562e-02	0.5970
1	snp23382-scaffold234-580216	25556137	G	0.40650	0.392300	A	7.396e-02	7.857e-01	1.0610
1	snp23383-scaffold234-618526	25594447	A	0.27340	0.269200	G	7.705e-03	9.301e-01	1.0210
1	snp23384-scaffold234-647303	25623224	G	0.42810	0.515400	A	2.723e+00	9.890e-02	0.7037
1	snp23385-scaffold234-683659	25659580	C	0.48190	0.443500	A	5.048e-01	4.774e-01	1.1670
1	snp23386-scaffold234-746496	25722417	G	0.54410	0.403200	A	6.763e+00	9.308e-03	1.7660
1	snp45807-scaffold629-1505	25747521	A	0.28060	0.200000	C	3.028e+00	8.184e-02	1.5600
1	snp45808-scaffold629-55787	25801803	A	0.46040	0.430800	G	3.148e-01	5.748e-01	1.1280
1	snp45809-scaffold629-110496	25856512	G	0.07194	0.084620	A	2.026e-01	6.526e-01	0.8386
1	snp45810-scaffold629-158409	25904425	A	0.06115	0.062500	G	2.760e-03	9.581e-01	0.9770
1	snp45811-scaffold629-203373	25949389	G	0.20960	0.166700	A	1.005e+00	3.160e-01	1.3260
1	snp45814-scaffold629-339258	26085274	G	0.38850	0.525000	A	6.240e+00	1.249e-02	0.5747
1	snp45815-scaffold629-374658	26120674	A	0.17630	0.253800	C	3.320e+00	6.842e-02	0.6290
1	snp45816-scaffold629-412795	26158811	G	0.37200	0.491900	A	4.922e+00	2.651e-02	0.6118
1	snp45817-scaffold629-484215	26230231	A	0.23020	0.230800	G	1.530e-04	9.901e-01	0.9969
1	snp45818-scaffold629-512874	26258890	G	0.32010	0.407700	A	2.992e+00	8.367e-02	0.6841
1	snp45819-scaffold629-558019	26304035	A	0.14390	0.125000	G	2.629e-01	6.081e-01	1.1760
1	snp45820-scaffold629-613656	26359672	A	0.34170	0.353800	C	5.753e-02	8.104e-01	0.9480
1	snp45821-scaffold629-642356	26388372	G	0.08696	0.071430	A	2.768e-01	5.988e-01	1.2380
1	snp45822-scaffold629-702712	26448728	G	0.11540	0.175400	A	2.468e+00	1.162e-01	0.6130
1	snp11780-scaffold1437-813	26469618	G	0.18150	0.138500	A	1.165e+00	2.805e-01	1.3800
1	snp11781-scaffold1437-41411	26510216	G	0.06884	0.076920	A	8.704e-02	7.680e-01	0.8872
1	snp11782-scaffold1437-114863	26583668	A	0.11940	0.237300	G	8.673e+00	3.230e-03	0.4358
1	snp11785-scaffold1437-218398	26687203	G	0.24030	0.206900	A	5.045e-01	4.775e-01	1.2130
1	snp11786-scaffold1437-248909	26717714	G	0.37220	0.309500	A	1.471e+00	2.251e-01	1.3220
1	snp11787-scaffold1437-308268	26777073	G	0.19230	0.193500	A	8.307e-04	9.770e-01	0.9921
1	snp11789-scaffold1437-413841	26882646	C	0.40650	0.353800	A	1.032e+00	3.098e-01	1.2510
1	snp11790-scaffold1437-451538	26920343	A	0.25910	0.320300	C	1.625e+00	2.024e-01	0.7422
1	snp11791-scaffold1437-496710	26965515	G	0.07194	0.053850	A	4.694e-01	4.933e-01	1.3620
1	snp11793-scaffold1437-557127	27025932	A	0.36330	0.307700	G	1.212e+00	2.710e-01	1.2840
1	snp11794-scaffold1437-597970	27066775	A	0.46180	0.552600	G	2.621e+00	1.055e-01	0.6947
1	snp11795-scaffold1437-634114	27102919	C	0.10900	0.147500	A	1.166e+00	2.803e-01	0.7070
1	snp51940-scaffold763-313236	27118415	A	0.48200	0.384600	G	3.394e+00	6.544e-02	1.4890
1	snp51939-scaffold763-284577	27147074	G	0.35290	0.338700	A	7.598e-02	7.828e-01	1.0650
1	snp51938-scaffold763-236846	27194805	G	0.22300	0.273400	A	1.225e+00	2.684e-01	0.7627
1	snp51937-scaffold763-185874	27245777	G	0.34530	0.460300	A	4.861e+00	2.748e-02	0.6184
1	snp51936-scaffold763-141654	27289997	A	0.14630	0.139300	G	3.239e-02	8.572e-01	1.0590
1	snp51935-scaffold763-102681	27328970	G	0.45680	0.353800	A	3.847e+00	4.984e-02	1.5360
1	snp15734-scaffold1652-1168377	27454715	A	0.28060	0.253800	G	3.196e-01	5.719e-01	1.1460
1	snp15732-scaffold1652-1076324	27546768	G	0.10790	0.130800	A	4.540e-01	5.005e-01	0.8041
1	snp15731-scaffold1652-1009834	27613258	G	0.05755	0.092310	A	1.674e+00	1.957e-01	0.6005
1	snp15730-scaffold1652-979958	27643134	G	0.09191	0.137100	A	1.834e+00	1.756e-01	0.6371
1	snp15728-scaffold1652-876047	27747045	G	0.29700	0.322600	A	2.612e-01	6.093e-01	0.8872
1	snp15726-scaffold1652-791798	27831294	A	0.44240	0.430800	G	4.905e-02	8.247e-01	1.0490
1	snp15725-scaffold1652-760628	27862464	C	0.22660	0.238500	A	7.007e-02	7.912e-01	0.9358
1	snp15723-scaffold1652-685303	27937789	G	0.42030	0.400000	A	1.500e-01	6.985e-01	1.0880
1	snp15722-scaffold1652-641532	27981560	A	0.44960	0.414100	C	4.506e-01	5.021e-01	1.1560
1	snp15720-scaffold1652-548964	28074128	A	0.05839	0.054690	G	2.222e-02	8.815e-01	1.0720
1	snp15719-scaffold1652-499358	28123734	G	0.15470	0.130800	A	4.036e-01	5.252e-01	1.2160
1	snp15718-scaffold1652-461678	28161414	G	0.44600	0.515400	A	1.711e+00	1.909e-01	0.7571
1	snp15717-scaffold1652-420742	28202350	G	0.05755	0.069230	A	2.100e-01	6.468e-01	0.8210
1	snp15716-scaffold1652-383318	28239774	G	0.33810	0.261500	A	2.413e+00	1.203e-01	1.4420
1	snp15715-scaffold1652-331055	28292037	G	0.38850	0.376900	A	5.006e-02	8.230e-01	1.0500
1	snp15714-scaffold1652-298142	28324950	C	0.21940	0.284600	A	2.063e+00	1.509e-01	0.7066
1	snp15713-scaffold1652-259800	28363292	G	0.31250	0.341300	A	3.267e-01	5.676e-01	0.8774
1	snp15712-scaffold1652-223091	28400001	C	0.21940	0.207700	A	7.207e-02	7.883e-01	1.0720
1	snp15711-scaffold1652-176269	28446823	A	0.33090	0.300000	C	3.889e-01	5.329e-01	1.1540
1	snp15708-scaffold1652-60220	28562872	A	0.25900	0.315400	G	1.407e+00	2.356e-01	0.7587
1	snp15707-scaffold1652-21110	28601982	A	0.22100	0.166700	G	1.574e+00	2.097e-01	1.4190
1	snp52909-scaffold794-813793	28722307	A	0.19780	0.146200	C	1.594e+00	2.068e-01	1.4410
1	snp52908-scaffold794-782739	28753361	A	0.26090	0.206300	G	1.395e+00	2.376e-01	1.3570
1	snp52906-scaffold794-670206	28865894	G	0.48200	0.492300	A	3.757e-02	8.463e-01	0.9596
1	snp52904-scaffold794-559368	28976732	A	0.37410	0.338500	G	4.816e-01	4.877e-01	1.1680
1	snp52903-scaffold794-529736	29006364	G	0.17270	0.179700	A	2.998e-02	8.625e-01	0.9527
1	snp52902-scaffold794-491120	29044980	G	0.41290	0.370700	A	5.977e-01	4.395e-01	1.1940
1	snp52900-scaffold794-420624	29115476	G	0.40440	0.341300	A	1.451e+00	2.284e-01	1.3110
1	snp52899-scaffold794-345235	29190865	G	0.12590	0.115400	A	9.107e-02	7.628e-01	1.1040
1	snp52898-scaffold794-315337	29220763	G	0.42110	0.362900	A	1.189e+00	2.755e-01	1.2770
1	snp52897-scaffold794-271993	29264107	G	0.42090	0.369200	A	9.804e-01	3.221e-01	1.2410
1	snp52896-scaffold794-239363	29296737	G	0.17190	0.161000	A	6.798e-02	7.943e-01	1.0810
1	snp52895-scaffold794-206143	29329957	G	0.42800	0.379000	A	8.359e-01	3.606e-01	1.2260
1	snp52894-scaffold794-159849	29376251	A	0.51440	0.453800	C	1.299e+00	2.544e-01	1.2750
1	snp52893-scaffold794-116924	29419176	A	0.50360	0.453800	G	8.775e-01	3.489e-01	1.2210
1	snp52892-scaffold794-54513	29481587	A	0.39450	0.450000	C	1.037e+00	3.084e-01	0.7964
1	snp52891-scaffold794-23037	29513063	A	0.30580	0.292300	C	7.607e-02	7.827e-01	1.0660
1	snp52334-scaffold778-553965	29559298	G	0.41010	0.359400	A	9.434e-01	3.314e-01	1.2390
1	snp52333-scaffold778-492006	29621257	G	0.36960	0.420600	A	9.524e-01	3.291e-01	0.8074
1	snp52332-scaffold778-459652	29653611	A	0.47840	0.469200	G	2.997e-02	8.626e-01	1.0380
1	snp52331-scaffold778-414241	29699022	G	0.06835	0.061540	A	6.641e-02	7.966e-01	1.1190
1	snp52330-scaffold778-361557	29751706	A	0.36150	0.404800	G	6.761e-01	4.109e-01	0.8327
1	snp52329-scaffold778-302412	29810851	G	0.16910	0.207700	A	8.902e-01	3.454e-01	0.7762
1	snp52326-scaffold778-163756	29949507	C	0.12950	0.148400	A	2.685e-01	6.043e-01	0.8534
1	snp52325-scaffold778-134244	29979019	G	0.44960	0.461500	A	5.060e-02	8.220e-01	0.9532
1	snp52323-scaffold778-51618	30061645	G	0.21220	0.253800	A	8.784e-01	3.486e-01	0.7919
1	snp52322-scaffold778-6834	30106429	G	0.39570	0.453800	A	1.235e+00	2.664e-01	0.7879
1	snp43727-scaffold586-1168057	30127029	C	0.14030	0.101600	A	1.177e+00	2.780e-01	1.4440
1	snp43726-scaffold586-1122183	30172903	A	0.22300	0.184600	G	7.854e-01	3.755e-01	1.2680
1	snp43725-scaffold586-1088313	30206773	G	0.26260	0.207700	A	1.443e+00	2.297e-01	1.3580
1	snp43724-scaffold586-1035538	30259548	G	0.26840	0.228800	A	6.758e-01	4.110e-01	1.2360
1	snp43723-scaffold586-1001715	30293371	G	0.17270	0.176900	A	1.119e-02	9.158e-01	0.9709
1	snp43722-scaffold586-947545	30347541	G	0.39490	0.446200	A	9.577e-01	3.278e-01	0.8102
1	snp43720-scaffold586-861870	30433216	C	0.16790	0.158700	A	5.243e-02	8.189e-01	1.0700
1	snp43719-scaffold586-823691	30471395	G	0.50000	0.476900	A	1.887e-01	6.640e-01	1.0970
1	snp43718-scaffold586-770338	30524748	A	0.37770	0.435500	C	1.198e+00	2.738e-01	0.7868
1	snp43716-scaffold586-710210	30584876	A	0.26260	0.273400	G	5.282e-02	8.182e-01	0.9462
1	snp43714-scaffold586-641810	30653276	A	0.15110	0.117200	C	8.342e-01	3.611e-01	1.3410
1	snp43708-scaffold586-336904	30958182	A	0.18350	0.215400	C	5.784e-01	4.469e-01	0.8184
1	snp43707-scaffold586-285121	31009965	G	0.10070	0.084620	A	2.657e-01	6.062e-01	1.2120
1	snp43704-scaffold586-152386	31142700	G	0.15470	0.123100	A	7.150e-01	3.978e-01	1.3040
1	snp43702-scaffold586-48283	31246803	A	0.49640	0.468300	C	2.738e-01	6.008e-01	1.1190
1	snp43701-scaffold586-4105	31290981	A	0.29390	0.285700	G	2.757e-02	8.681e-01	1.0410
1	snp39621-scaffold504-1771923	31300494	A	0.22300	0.246200	G	2.673e-01	6.051e-01	0.8791
1	snp39623-scaffold504-1844040	31372611	G	0.14750	0.207700	A	2.312e+00	1.284e-01	0.6599
1	snp39624-scaffold504-1878205	31406776	A	0.45320	0.468300	G	7.876e-02	7.790e-01	0.9413
1	snp39625-scaffold504-1910358	31438929	G	0.39930	0.423100	A	2.078e-01	6.485e-01	0.9064
1	snp39626-scaffold504-1940361	31468932	A	0.20860	0.192300	C	1.457e-01	7.027e-01	1.1070
1	snp39627-scaffold504-1976610	31505181	A	0.06115	0.100000	G	1.962e+00	1.613e-01	0.5862
1	snp39628-scaffold504-2044373	31572944	C	0.06835	0.038460	A	1.429e+00	2.320e-01	1.8340
1	snp39629-scaffold504-2121833	31650404	G	0.35610	0.338500	A	1.213e-01	7.277e-01	1.0810
1	snp39631-scaffold504-2206496	31735067	A	0.18480	0.215400	C	5.281e-01	4.674e-01	0.8257
1	snp39632-scaffold504-2263926	31792497	C	0.19780	0.184600	A	9.924e-02	7.527e-01	1.0890
1	snp39633-scaffold504-2315729	31844300	A	0.07609	0.076920	G	8.760e-04	9.764e-01	0.9882
1	snp39634-scaffold504-2348770	31877341	A	0.07554	0.084620	G	1.009e-01	7.507e-01	0.8840
1	snp39637-scaffold504-2500434	32029005	G	0.47670	0.516900	A	5.238e-01	4.692e-01	0.8514
1	snp39638-scaffold504-2577242	32105813	C	0.26640	0.254000	A	6.916e-02	7.926e-01	1.0670
1	snp39639-scaffold504-2640144	32168715	G	0.50360	0.484600	A	1.277e-01	7.209e-01	1.0790
1	snp39640-scaffold504-2674710	32203281	A	0.19320	0.161300	G	5.740e-01	4.487e-01	1.2450
1	snp39641-scaffold504-2719303	32247874	C	0.11510	0.117200	A	3.703e-03	9.515e-01	0.9799
1	snp39642-scaffold504-2756179	32284750	A	0.24460	0.292300	G	1.048e+00	3.059e-01	0.7840
1	snp39643-scaffold504-2788616	32317187	C	0.27540	0.203100	A	2.418e+00	1.200e-01	1.4910
1	snp39644-scaffold504-2843329	32371900	A	0.35970	0.307700	G	1.063e+00	3.024e-01	1.2640
1	snp39645-scaffold504-2872191	32400762	G	0.07090	0.079370	A	9.016e-02	7.640e-01	0.8851
1	snp39649-scaffold504-3043211	32571782	G	0.35250	0.369200	A	1.077e-01	7.428e-01	0.9301
1	snp39650-scaffold504-3078592	32607163	G	0.30220	0.353800	A	1.090e+00	2.965e-01	0.7907
1	snp39651-scaffold504-3119630	32648201	G	0.47480	0.484600	A	3.406e-02	8.536e-01	0.9615
1	snp39652-scaffold504-3172647	32701218	G	0.46640	0.483300	A	9.517e-02	7.577e-01	0.9344
1	snp39653-scaffold504-3216946	32745517	A	0.11510	0.100000	G	2.060e-01	6.499e-01	1.1710
1	snp39654-scaffold504-3267407	32795978	A	0.35970	0.407700	G	8.700e-01	3.509e-01	0.8162
1	snp39655-scaffold504-3325828	32854399	G	0.41730	0.353800	A	1.488e+00	2.225e-01	1.3080
1	snp39656-scaffold504-3376241	32904812	G	0.27340	0.359400	A	3.083e+00	7.909e-02	0.6707
1	snp39657-scaffold504-3420875	32949446	A	0.12230	0.138500	G	2.080e-01	6.483e-01	0.8670
1	snp39658-scaffold504-3464237	32992808	G	0.21150	0.258300	A	1.027e+00	3.109e-01	0.7703
1	snp39659-scaffold504-3518494	33047065	G	0.10160	0.090160	A	1.216e-01	7.273e-01	1.1410
1	snp39661-scaffold504-3609661	33138232	G	0.14600	0.150800	A	1.587e-02	8.998e-01	0.9627
1	snp39662-scaffold504-3641781	33170352	A	0.13310	0.123100	G	7.863e-02	7.792e-01	1.0940
1	snp33076-scaffold385-3980795	33277508	A	0.43880	0.392300	G	7.856e-01	3.754e-01	1.2110
1	snp33075-scaffold385-3935256	33323047	A	0.14810	0.169400	G	2.920e-01	5.889e-01	0.8530
1	snp33074-scaffold385-3890610	33367693	A	0.21580	0.215400	G	1.026e-04	9.919e-01	1.0030
1	snp33073-scaffold385-3846794	33411509	A	0.48560	0.476600	G	2.874e-02	8.654e-01	1.0370
1	snp33072-scaffold385-3816865	33441438	A	0.23380	0.238500	G	1.064e-02	9.179e-01	0.9746
1	snp33071-scaffold385-3762207	33496096	A	0.19420	0.207700	G	1.007e-01	7.510e-01	0.9196
1	snp33067-scaffold385-3574382	33683921	A	0.43020	0.441700	C	4.360e-02	8.346e-01	0.9546
1	snp33066-scaffold385-3514574	33743729	A	0.17520	0.115400	G	2.395e+00	1.217e-01	1.6280
1	snp33064-scaffold385-3436013	33822290	A	0.47730	0.421900	G	1.065e+00	3.020e-01	1.2510
1	snp33063-scaffold385-3390994	33867309	A	0.27340	0.338500	G	1.807e+00	1.789e-01	0.7354
1	snp33062-scaffold385-3337638	33920665	G	0.18560	0.246000	A	1.910e+00	1.670e-01	0.6984
1	snp33061-scaffold385-3285980	33972323	A	0.06475	0.069230	G	2.880e-02	8.652e-01	0.9308
1	snp33060-scaffold385-3247573	34010730	A	0.22660	0.176900	C	1.315e+00	2.515e-01	1.3630
1	snp33058-scaffold385-3171682	34086621	G	0.34590	0.421900	A	2.141e+00	1.434e-01	0.7246
1	snp33057-scaffold385-3137504	34120799	G	0.26870	0.177400	A	3.871e+00	4.912e-02	1.7030
1	snp33056-scaffold385-3092900	34165403	A	0.14340	0.210900	C	2.883e+00	8.951e-02	0.6261
1	snp33055-scaffold385-3035058	34223245	A	0.24100	0.207700	G	5.545e-01	4.565e-01	1.2110
1	snp33054-scaffold385-2980717	34277586	A	0.10790	0.130800	G	4.540e-01	5.005e-01	0.8041
1	snp33053-scaffold385-2929464	34328839	G	0.05755	0.039060	A	6.110e-01	4.344e-01	1.5020
1	snp33052-scaffold385-2863452	34394851	G	0.38490	0.353800	A	3.643e-01	5.461e-01	1.1430
1	snp33051-scaffold385-2829526	34428777	A	0.45830	0.475800	G	1.036e-01	7.476e-01	0.9322
1	snp33050-scaffold385-2788294	34470009	A	0.37310	0.346800	G	2.507e-01	6.166e-01	1.1210
1	snp33049-scaffold385-2715801	34542502	A	0.26980	0.261500	G	3.076e-02	8.608e-01	1.0430
1	snp33047-scaffold385-2653913	34604390	A	0.43170	0.420600	G	4.300e-02	8.357e-01	1.0460
1	snp33046-scaffold385-2596339	34661964	A	0.24100	0.206300	G	5.877e-01	4.433e-01	1.2210
1	snp33045-scaffold385-2557767	34700536	A	0.36690	0.398400	G	3.711e-01	5.424e-01	0.8750
1	snp33040-scaffold385-2335537	34922766	A	0.17990	0.215400	G	7.231e-01	3.951e-01	0.7989
1	snp33039-scaffold385-2290295	34968008	C	0.06475	0.038460	A	1.151e+00	2.834e-01	1.7310
1	snp33038-scaffold385-2244681	35013622	A	0.40290	0.446200	G	6.825e-01	4.087e-01	0.8376
1	snp33037-scaffold385-2155654	35102649	C	0.27340	0.269200	A	7.705e-03	9.301e-01	1.0210
1	snp33036-scaffold385-2116108	35142195	G	0.33940	0.375000	A	4.851e-01	4.861e-01	0.8564
1	snp33034-scaffold385-2021519	35236784	G	0.05797	0.046150	A	2.408e-01	6.236e-01	1.2720
1	snp33033-scaffold385-1978059	35280244	C	0.14390	0.223100	A	3.953e+00	4.678e-02	0.5853
1	snp33032-scaffold385-1948120	35310183	A	0.41350	0.362900	G	9.053e-01	3.414e-01	1.2380
1	snp33031-scaffold385-1889215	35369088	G	0.41010	0.461500	A	9.593e-01	3.274e-01	0.8110
1	snp33029-scaffold385-1773366	35484937	G	0.11190	0.095240	A	2.510e-01	6.163e-01	1.1970
1	snp33028-scaffold385-1729509	35528794	A	0.14390	0.130800	C	1.268e-01	7.218e-01	1.1170
1	snp33027-scaffold385-1698298	35560005	A	0.42370	0.365100	G	1.212e+00	2.709e-01	1.2780
1	snp33026-scaffold385-1637985	35620318	C	0.43170	0.407700	A	2.083e-01	6.481e-01	1.1030
1	snp33024-scaffold385-1532619	35725684	G	0.10070	0.115400	A	2.021e-01	6.531e-01	0.8587
1	snp33023-scaffold385-1499795	35758508	A	0.31880	0.323100	C	7.286e-03	9.320e-01	0.9807
1	snp33022-scaffold385-1470692	35787611	G	0.18710	0.253800	A	2.396e+00	1.216e-01	0.6763
1	snp33021-scaffold385-1433984	35824319	A	0.12960	0.116700	G	1.271e-01	7.215e-01	1.1280
1	snp33019-scaffold385-1349817	35908486	G	0.39570	0.351600	A	7.229e-01	3.952e-01	1.2080
1	snp33018-scaffold385-1319640	35938663	A	0.31440	0.257800	C	1.325e+00	2.498e-01	1.3200
1	snp33017-scaffold385-1283573	35974730	A	0.43880	0.323100	G	4.939e+00	2.626e-02	1.6390
1	snp33016-scaffold385-1248224	36010079	A	0.17270	0.223100	G	1.470e+00	2.253e-01	0.7268
1	snp33015-scaffold385-1199560	36058743	G	0.37320	0.353800	A	1.423e-01	7.060e-01	1.0870
1	snp33014-scaffold385-1157784	36100519	G	0.43530	0.476200	A	5.876e-01	4.433e-01	0.8478
1	snp33013-scaffold385-1098723	36159580	A	0.32480	0.392300	G	1.773e+00	1.830e-01	0.7452
1	snp33012-scaffold385-1062024	36196279	G	0.32370	0.384600	A	1.456e+00	2.275e-01	0.7660
1	snp33011-scaffold385-1014855	36243448	G	0.41970	0.351600	A	1.691e+00	1.935e-01	1.3340
1	snp33010-scaffold385-977251	36281052	A	0.48920	0.400000	G	2.837e+00	9.211e-02	1.4370
1	snp33009-scaffold385-918451	36339852	A	0.34810	0.234400	G	5.240e+00	2.207e-02	1.7450
1	snp33008-scaffold385-874687	36383616	A	0.43170	0.415400	G	9.587e-02	7.568e-01	1.0690
1	snp33006-scaffold385-806356	36451947	A	0.35610	0.338500	G	1.213e-01	7.277e-01	1.0810
1	snp33005-scaffold385-771360	36486943	G	0.49640	0.430800	A	1.530e+00	2.161e-01	1.3030
1	snp33004-scaffold385-741275	36517028	G	0.30860	0.405200	A	3.324e+00	6.826e-02	0.6552
1	snp33003-scaffold385-690333	36567970	C	0.31110	0.351600	A	6.486e-01	4.206e-01	0.8330
1	snp33001-scaffold385-610162	36648141	A	0.31650	0.392300	G	2.263e+00	1.325e-01	0.7174
1	snp33000-scaffold385-524558	36733745	A	0.51080	0.461500	G	8.596e-01	3.539e-01	1.2180
1	snp32999-scaffold385-473135	36785168	G	0.45590	0.429700	A	2.416e-01	6.231e-01	1.1120
1	snp32998-scaffold385-431209	36827094	A	0.40650	0.346200	G	1.358e+00	2.438e-01	1.2940
1	snp32997-scaffold385-370233	36888070	A	0.34530	0.300000	G	8.219e-01	3.646e-01	1.2310
1	snp32996-scaffold385-335028	36923275	C	0.44960	0.461500	A	5.060e-02	8.220e-01	0.9532
1	snp32995-scaffold385-290631	36967672	A	0.21580	0.238500	G	2.619e-01	6.088e-01	0.8790
1	snp32994-scaffold385-249047	37009256	G	0.35610	0.284600	A	2.038e+00	1.534e-01	1.3900
1	snp32993-scaffold385-211213	37047090	G	0.50720	0.446200	A	1.321e+00	2.504e-01	1.2780
1	snp32992-scaffold385-174563	37083740	G	0.43880	0.423100	A	8.971e-02	7.645e-01	1.0660
1	snp32991-scaffold385-133908	37124395	G	0.36330	0.369200	A	1.340e-02	9.079e-01	0.9748
1	snp32990-scaffold385-39385	37218918	A	0.08993	0.046150	G	2.418e+00	1.200e-01	2.0420
1	snp3220-scaffold1097-27705	37286107	G	0.20080	0.277800	A	2.896e+00	8.881e-02	0.6531
1	snp3221-scaffold1097-82362	37340764	A	0.36920	0.325400	G	7.122e-01	3.987e-01	1.2140
1	snp3222-scaffold1097-123649	37382051	A	0.06475	0.107700	G	2.260e+00	1.327e-01	0.5736
1	snp3223-scaffold1097-162623	37421025	A	0.47120	0.430800	G	5.839e-01	4.448e-01	1.1780
1	snp3224-scaffold1097-191500	37449902	A	0.26980	0.238500	G	4.519e-01	5.014e-01	1.1800
1	snp3225-scaffold1097-248281	37506683	G	0.32370	0.338500	A	8.702e-02	7.680e-01	0.9357
1	snp3226-scaffold1097-279182	37537584	A	0.06475	0.046150	G	5.532e-01	4.570e-01	1.4310
1	snp3227-scaffold1097-337835	37596237	G	0.21580	0.146200	A	2.754e+00	9.701e-02	1.6080
1	snp3228-scaffold1097-369786	37628188	G	0.31010	0.336100	A	2.578e-01	6.117e-01	0.8879
1	snp3229-scaffold1097-405939	37664341	A	0.36330	0.476900	G	4.766e+00	2.903e-02	0.6258
1	snp3231-scaffold1097-483201	37741603	G	0.22690	0.241900	A	1.063e-01	7.444e-01	0.9197
1	snp3232-scaffold1097-544634	37803036	G	0.37410	0.315400	A	1.333e+00	2.483e-01	1.2970
1	snp50712-scaffold731-186	37818983	G	0.43170	0.415400	A	9.587e-02	7.568e-01	1.0690
1	snp50713-scaffold731-30798	37849595	G	0.21740	0.330800	A	6.000e+00	1.431e-02	0.5620
1	snp50714-scaffold731-60124	37878921	A	0.40650	0.515400	G	4.262e+00	3.898e-02	0.6440
1	snp50715-scaffold731-103033	37921830	A	0.40370	0.354800	C	8.542e-01	3.554e-01	1.2310
1	snp50716-scaffold731-156952	37975749	A	0.26890	0.198400	G	2.286e+00	1.305e-01	1.4860
1	snp50717-scaffold731-186344	38005141	G	0.10660	0.096770	A	8.891e-02	7.656e-01	1.1140
1	snp50718-scaffold731-259932	38078729	G	0.47480	0.492300	A	1.085e-01	7.418e-01	0.9324
1	snp50719-scaffold731-298346	38117143	A	0.31650	0.261500	G	1.279e+00	2.581e-01	1.3080
1	snp50720-scaffold731-339194	38157991	G	0.46270	0.453100	A	3.189e-02	8.583e-01	1.0390
1	snp50721-scaffold731-381679	38200476	G	0.16550	0.130800	A	8.168e-01	3.661e-01	1.3180
1	snp50722-scaffold731-432585	38251382	G	0.41730	0.400000	A	1.090e-01	7.413e-01	1.0740
1	snp50723-scaffold731-463240	38282037	A	0.11480	0.120700	G	2.719e-02	8.690e-01	0.9450
1	snp50725-scaffold731-561882	38380679	A	0.17650	0.161300	G	1.380e-01	7.103e-01	1.1140
1	snp50727-scaffold731-678941	38497738	C	0.34530	0.407700	A	1.486e+00	2.228e-01	0.7663
1	snp50728-scaffold731-725830	38544627	G	0.46040	0.446200	A	7.280e-02	7.873e-01	1.0590
1	snp54661-scaffold835-1131537	38570266	A	0.49260	0.433300	G	1.175e+00	2.784e-01	1.2700
1	snp54659-scaffold835-1054919	38646884	A	0.29560	0.266100	C	3.633e-01	5.467e-01	1.1570
1	snp54658-scaffold835-1019144	38682659	A	0.24280	0.234400	G	3.365e-02	8.545e-01	1.0470
1	snp54657-scaffold835-974628	38727175	G	0.35970	0.367200	A	2.120e-02	8.842e-01	0.9682
1	snp54656-scaffold835-942901	38758902	A	0.07194	0.053850	G	4.694e-01	4.933e-01	1.3620
1	snp54655-scaffold835-866682	38835121	A	0.41670	0.438500	G	1.719e-01	6.784e-01	0.9148
1	snp54654-scaffold835-809851	38891952	G	0.13600	0.137100	A	8.239e-04	9.771e-01	0.9910
1	snp54653-scaffold835-775876	38925927	G	0.28260	0.238500	A	8.770e-01	3.490e-01	1.2580
1	snp54652-scaffold835-705488	38996315	G	0.32170	0.298400	A	2.114e-01	6.457e-01	1.1150
1	snp54647-scaffold835-428812	39272991	A	0.38130	0.292300	G	3.071e+00	7.968e-02	1.4920
1	snp54646-scaffold835-375339	39326464	A	0.23020	0.276900	G	1.044e+00	3.068e-01	0.7809
1	snp54644-scaffold835-293380	39408423	G	0.10820	0.054690	A	3.003e+00	8.313e-02	2.0970
1	snp54641-scaffold835-203406	39498397	C	0.40300	0.418000	A	7.861e-02	7.792e-01	0.9397
1	snp54639-scaffold835-137194	39564609	G	0.18480	0.161500	A	3.273e-01	5.673e-01	1.1770
1	snp54638-scaffold835-103585	39598218	G	0.05078	0.118600	A	5.553e+00	1.844e-02	0.3974
1	snp54637-scaffold835-70973	39630830	A	0.41300	0.446200	C	3.968e-01	5.288e-01	0.8736
1	snp54636-scaffold835-22393	39679410	A	0.35290	0.328100	G	2.372e-01	6.262e-01	1.1170
1	snp45624-scaffold627-23127	39725029	G	0.23900	0.269800	A	4.391e-01	5.075e-01	0.8497
1	snp45625-scaffold627-64077	39765979	A	0.23740	0.292300	G	1.406e+00	2.358e-01	0.7537
1	snp45626-scaffold627-116590	39818492	G	0.26170	0.310300	A	9.427e-01	3.316e-01	0.7878
1	snp45627-scaffold627-159880	39861782	A	0.40620	0.405200	G	3.844e-04	9.844e-01	1.0040
1	snp45628-scaffold627-189762	39891664	A	0.46040	0.461500	G	4.367e-04	9.833e-01	0.9956
1	snp45630-scaffold627-273096	39974998	A	0.44960	0.492100	C	6.276e-01	4.282e-01	0.8433
1	snp45631-scaffold627-307023	40008925	G	0.39860	0.484400	A	2.635e+00	1.046e-01	0.7054
1	snp45632-scaffold627-363060	40064962	A	0.19420	0.223100	G	4.544e-01	5.002e-01	0.8396
1	snp45634-scaffold627-450624	40152526	A	0.10370	0.041670	G	4.128e+00	4.218e-02	2.6610
1	snp45635-scaffold627-540723	40242625	G	0.49640	0.423100	A	1.911e+00	1.669e-01	1.3440
1	snp45637-scaffold627-649572	40351474	G	0.18710	0.198400	A	7.256e-02	7.876e-01	0.9296
1	snp45638-scaffold627-690490	40392392	G	0.45680	0.430800	A	2.433e-01	6.218e-01	1.1110
1	snp45639-scaffold627-746492	40448394	G	0.44440	0.387900	A	1.037e+00	3.085e-01	1.2620
1	snp45640-scaffold627-834807	40536709	A	0.43530	0.500000	G	1.497e+00	2.211e-01	0.7707
1	snp45643-scaffold627-990583	40692485	C	0.27900	0.346200	A	1.897e+00	1.684e-01	0.7309
1	snp45645-scaffold627-1076303	40778205	A	0.50720	0.469200	G	5.107e-01	4.748e-01	1.1640
1	snp45646-scaffold627-1123750	40825652	G	0.26260	0.238500	A	2.715e-01	6.023e-01	1.1370
1	snp45647-scaffold627-1175868	40877770	A	0.47120	0.507800	G	4.699e-01	4.930e-01	0.8637
1	snp45648-scaffold627-1205064	40906966	A	0.46740	0.515600	G	8.147e-01	3.667e-01	0.8244
1	snp45650-scaffold627-1283637	40985539	A	0.19060	0.192300	G	1.579e-03	9.683e-01	0.9893
1	snp45651-scaffold627-1321361	41023263	C	0.22660	0.238500	A	7.007e-02	7.912e-01	0.9358
1	snp45652-scaffold627-1384662	41086564	G	0.37050	0.407700	A	5.187e-01	4.714e-01	0.8551
1	snp45653-scaffold627-1417201	41119103	G	0.19780	0.276900	A	3.197e+00	7.379e-02	0.6440
1	snp45654-scaffold627-1474040	41175942	A	0.05396	0.061540	G	9.572e-02	7.570e-01	0.8698
1	snp45655-scaffold627-1503477	41205379	A	0.09712	0.093750	G	1.148e-02	9.147e-01	1.0400
1	snp45656-scaffold627-1538301	41240203	A	0.45770	0.474600	G	9.306e-02	7.603e-01	0.9344
1	snp45659-scaffold627-1649120	41351022	A	0.40440	0.427400	C	1.862e-01	6.661e-01	0.9096
1	snp45660-scaffold627-1691310	41393212	C	0.34890	0.361500	A	6.175e-02	8.038e-01	0.9464
1	snp45662-scaffold627-1765907	41467809	A	0.37050	0.430800	G	1.353e+00	2.448e-01	0.7778
1	snp45663-scaffold627-1813784	41515686	A	0.29500	0.346200	G	1.083e+00	2.981e-01	0.7902
1	snp45664-scaffold627-1873833	41575735	G	0.26260	0.192300	A	2.397e+00	1.215e-01	1.4960
1	snp45665-scaffold627-1917981	41619883	A	0.13060	0.114000	G	1.997e-01	6.550e-01	1.1670
1	snp45667-scaffold627-1982435	41684337	G	0.10290	0.104800	A	3.304e-03	9.542e-01	0.9798
1	snp45668-scaffold627-2018565	41720467	A	0.32730	0.346200	C	1.411e-01	7.072e-01	0.9192
1	snp45669-scaffold627-2049997	41751899	A	0.37680	0.398400	G	1.729e-01	6.775e-01	0.9129
1	snp45671-scaffold627-2164837	41866739	A	0.41010	0.353800	G	1.175e+00	2.784e-01	1.2690
1	snp45672-scaffold627-2226012	41927914	G	0.12590	0.130800	A	1.889e-02	8.907e-01	0.9574
1	snp45673-scaffold627-2262095	41963997	G	0.40290	0.361500	A	6.365e-01	4.250e-01	1.1910
1	snp45674-scaffold627-2303687	42005589	G	0.43170	0.346200	A	2.688e+00	1.011e-01	1.4350
1	snp45675-scaffold627-2354247	42056149	A	0.43880	0.484600	G	7.486e-01	3.869e-01	0.8317
1	snp45678-scaffold627-2502886	42204788	A	0.45000	0.422400	G	2.476e-01	6.188e-01	1.1190
1	snp45679-scaffold627-2544444	42246346	A	0.23550	0.277800	G	8.271e-01	3.631e-01	0.8009
1	snp45680-scaffold627-2581993	42283895	C	0.08993	0.023080	A	6.193e+00	1.282e-02	4.1830
1	snp45681-scaffold627-2613559	42315461	A	0.20140	0.169200	G	5.943e-01	4.408e-01	1.2380
1	snp45685-scaffold627-2804359	42506261	A	0.33450	0.400000	G	1.657e+00	1.980e-01	0.7541
1	snp45689-scaffold627-2974066	42675968	G	0.38130	0.500000	A	5.127e+00	2.356e-02	0.6163
1	snp45690-scaffold627-3017286	42719188	A	0.25360	0.163900	G	3.889e+00	4.860e-02	1.7330
1	snp45691-scaffold627-3062413	42764315	G	0.48560	0.390600	A	3.188e+00	7.417e-02	1.4730
1	snp45693-scaffold627-3140707	42842609	A	0.30070	0.257800	G	7.867e-01	3.751e-01	1.2380
1	snp45695-scaffold627-3222439	42924341	C	0.25900	0.307700	A	1.055e+00	3.044e-01	0.7864
1	snp45697-scaffold627-3285484	42987386	A	0.30940	0.284600	G	2.574e-01	6.119e-01	1.1260
1	snp45698-scaffold627-3317989	43019891	A	0.30430	0.300000	G	7.911e-03	9.291e-01	1.0210
1	snp45699-scaffold627-3383511	43085413	A	0.26090	0.215400	G	9.849e-01	3.210e-01	1.2860
1	snp45700-scaffold627-3424934	43126836	G	0.18350	0.207700	A	3.366e-01	5.618e-01	0.8571
1	snp45701-scaffold627-3512011	43213913	G	0.15470	0.146200	A	4.992e-02	8.232e-01	1.0690
1	snp45702-scaffold627-3586048	43287950	A	0.21940	0.200000	C	1.992e-01	6.554e-01	1.1240
1	snp45703-scaffold627-3648862	43350764	C	0.35970	0.423100	A	1.510e+00	2.192e-01	0.7661
1	snp45704-scaffold627-3719324	43421226	A	0.14230	0.131100	C	8.655e-02	7.686e-01	1.0990
1	snp45705-scaffold627-3753468	43455370	A	0.32730	0.346200	G	1.411e-01	7.072e-01	0.9192
1	snp45706-scaffold627-3821910	43523812	G	0.37690	0.396800	A	1.445e-01	7.039e-01	0.9193
1	snp45707-scaffold627-3857990	43559892	G	0.48200	0.515600	A	3.961e-01	5.291e-01	0.8742
1	snp45708-scaffold627-3904620	43606522	G	0.44600	0.461500	A	8.590e-02	7.695e-01	0.9394
1	snp45710-scaffold627-3977406	43679308	G	0.28060	0.246200	A	5.330e-01	4.654e-01	1.1940
1	snp45711-scaffold627-4020495	43722397	A	0.10380	0.033330	G	5.449e+00	1.958e-02	3.3610
1	snp45712-scaffold627-4058451	43760353	A	0.37770	0.423100	G	7.652e-01	3.817e-01	0.8276
1	snp45713-scaffold627-4108111	43810013	A	0.34170	0.375000	G	4.253e-01	5.143e-01	0.8652
1	snp45714-scaffold627-4147958	43849860	G	0.21220	0.269200	A	1.623e+00	2.027e-01	0.7312
1	snp45715-scaffold627-4201462	43903364	A	0.14750	0.115400	G	7.707e-01	3.800e-01	1.3260
1	snp45716-scaffold627-4238159	43940061	A	0.07914	0.038460	G	2.371e+00	1.236e-01	2.1480
1	snp45718-scaffold627-4317591	44019493	G	0.31290	0.253800	A	1.490e+00	2.222e-01	1.3390
1	snp45719-scaffold627-4349526	44051428	G	0.24100	0.223100	A	1.583e-01	6.908e-01	1.1060
1	snp45721-scaffold627-4439359	44141261	A	0.30880	0.312500	C	5.500e-03	9.409e-01	0.9830
1	snp45722-scaffold627-4502169	44204071	A	0.10070	0.115400	C	2.021e-01	6.531e-01	0.8587
1	snp45723-scaffold627-4544384	44246286	A	0.31750	0.277800	G	6.430e-01	4.226e-01	1.2100
1	snp45724-scaffold627-4580436	44282338	C	0.13310	0.123100	A	7.863e-02	7.792e-01	1.0940
1	snp45725-scaffold627-4620164	44322066	A	0.36690	0.330800	G	5.049e-01	4.773e-01	1.1730
1	snp45726-scaffold627-4652598	44354500	A	0.42450	0.390600	G	4.137e-01	5.201e-01	1.1500
1	snp45729-scaffold627-4783044	44484946	G	0.48920	0.453800	A	4.439e-01	5.052e-01	1.1530
1	snp45730-scaffold627-4840954	44542856	G	0.03597	0.076920	A	3.187e+00	7.424e-02	0.4478
1	snp45731-scaffold627-4874627	44576529	G	0.24100	0.215400	A	3.256e-01	5.683e-01	1.1570
1	snp45732-scaffold627-4940493	44642395	A	0.41010	0.453800	G	6.950e-01	4.045e-01	0.8365
1	snp45733-scaffold627-5011885	44713787	G	0.11480	0.130800	A	2.115e-01	6.456e-01	0.8622
1	snp45734-scaffold627-5050952	44752854	A	0.12590	0.130800	G	1.889e-02	8.907e-01	0.9574
1	snp45735-scaffold627-5097005	44798907	A	0.10430	0.030770	C	6.445e+00	1.113e-02	3.6690
1	snp45739-scaffold627-5315341	45017243	C	0.15830	0.192300	A	7.302e-01	3.928e-01	0.7897
1	snp45740-scaffold627-5376332	45078234	G	0.10230	0.117200	A	2.005e-01	6.544e-01	0.8582
1	snp45742-scaffold627-5460507	45162409	A	0.39210	0.476900	G	2.619e+00	1.056e-01	0.7074
1	snp45743-scaffold627-5489862	45191764	A	0.45320	0.384600	G	1.700e+00	1.922e-01	1.3260
1	snp45744-scaffold627-5538490	45240392	G	0.47120	0.382800	A	2.776e+00	9.569e-02	1.4370
1	snp45745-scaffold627-5585234	45287136	G	0.53240	0.384600	A	7.742e+00	5.394e-03	1.8220
1	snp45746-scaffold627-5616708	45318610	A	0.15440	0.250000	C	5.275e+00	2.164e-02	0.5478
1	snp45747-scaffold627-5650100	45352002	A	0.39930	0.423100	G	2.078e-01	6.485e-01	0.9064
1	snp12636-scaffold1480-1163799	45366965	A	0.29930	0.305100	G	1.325e-02	9.083e-01	0.9728
1	snp12635-scaffold1480-1113569	45417195	G	0.47840	0.446200	A	3.703e-01	5.428e-01	1.1390
1	snp12634-scaffold1480-1070260	45460504	C	0.24100	0.223100	A	1.583e-01	6.908e-01	1.1060
1	snp12632-scaffold1480-984227	45546537	A	0.08271	0.031750	G	3.586e+00	5.828e-02	2.7500
1	snp12631-scaffold1480-948998	45581766	A	0.15750	0.121000	G	8.934e-01	3.445e-01	1.3580
1	snp12630-scaffold1480-915845	45614919	G	0.10820	0.101600	A	4.036e-02	8.408e-01	1.0730
1	snp12629-scaffold1480-884736	45646028	G	0.24100	0.200000	A	8.464e-01	3.576e-01	1.2700
1	snp12628-scaffold1480-851328	45679436	G	0.40650	0.328100	A	2.280e+00	1.311e-01	1.4020
1	snp12627-scaffold1480-810003	45720761	G	0.33810	0.392300	A	1.135e+00	2.867e-01	0.7913
1	snp12626-scaffold1480-762126	45768638	G	0.48920	0.384600	A	3.907e+00	4.810e-02	1.5320
1	snp12625-scaffold1480-714592	45816172	A	0.12950	0.092310	G	1.180e+00	2.773e-01	1.4630
1	snp12624-scaffold1480-684673	45846091	A	0.10950	0.076920	G	1.048e+00	3.059e-01	1.4750
1	snp12623-scaffold1480-647642	45883122	A	0.16550	0.115400	G	1.747e+00	1.862e-01	1.5200
1	snp12619-scaffold1480-466574	46064190	G	0.48540	0.438500	A	7.798e-01	3.772e-01	1.2080
1	snp12618-scaffold1480-436593	46094171	A	0.16410	0.198300	C	6.480e-01	4.208e-01	0.7936
1	snp12617-scaffold1480-401768	46128996	C	0.35250	0.238500	A	5.330e+00	2.097e-02	1.7390
1	snp12616-scaffold1480-342600	46188164	A	0.15470	0.132800	G	3.327e-01	5.641e-01	1.1950
1	snp12614-scaffold1480-279765	46250999	G	0.06475	0.046150	A	5.532e-01	4.570e-01	1.4310
1	snp12611-scaffold1480-184211	46346553	A	0.07299	0.054690	G	4.666e-01	4.946e-01	1.3610
1	snp12610-scaffold1480-147683	46383081	G	0.09420	0.084620	A	9.808e-02	7.542e-01	1.1250
1	snp12609-scaffold1480-108926	46421838	G	0.05109	0.092310	A	2.487e+00	1.148e-01	0.5295
1	snp12608-scaffold1480-52501	46478263	A	0.34310	0.474600	G	6.039e+00	1.400e-02	0.5782
1	snp12607-scaffold1480-15831	46514933	C	0.22730	0.254000	A	3.372e-01	5.614e-01	0.8640
1	snp48340-scaffold686-804838	46617720	A	0.35250	0.376900	G	2.289e-01	6.323e-01	0.9000
1	snp48339-scaffold686-750643	46671915	A	0.18650	0.232800	G	1.058e+00	3.037e-01	0.7557
1	snp48338-scaffold686-702924	46719634	A	0.36330	0.430800	G	1.703e+00	1.919e-01	0.7540
1	snp48337-scaffold686-648334	46774224	G	0.16540	0.182500	A	1.770e-01	6.740e-01	0.8876
1	snp48335-scaffold686-556322	46866236	A	0.24630	0.308300	G	1.637e+00	2.007e-01	0.7329
1	snp48334-scaffold686-462470	46960088	A	0.47460	0.445300	G	3.023e-01	5.825e-01	1.1250
1	snp48333-scaffold686-427585	46994973	A	0.41300	0.315400	G	3.571e+00	5.879e-02	1.5280
1	snp48332-scaffold686-397291	47025267	C	0.18220	0.216700	A	6.255e-01	4.290e-01	0.8053
1	snp48331-scaffold686-366031	47056527	G	0.20290	0.242200	A	7.988e-01	3.714e-01	0.7965
1	snp48327-scaffold686-193847	47228711	G	0.46760	0.429700	A	5.086e-01	4.757e-01	1.1660
1	snp48325-scaffold686-119085	47303473	A	0.22300	0.257800	C	5.919e-01	4.417e-01	0.8263
1	snp7889-scaffold1284-28617	47451274	C	0.33090	0.430800	A	3.819e+00	5.067e-02	0.6536
1	snp7890-scaffold1284-119047	47541704	G	0.31290	0.284600	A	3.361e-01	5.621e-01	1.1450
1	snp7891-scaffold1284-155937	47578594	A	0.38130	0.423100	G	6.473e-01	4.211e-01	0.8404
1	snp7892-scaffold1284-187141	47609798	A	0.27730	0.280700	C	4.428e-03	9.469e-01	0.9834
1	snp7893-scaffold1284-251090	47673747	A	0.39550	0.404800	G	3.052e-02	8.613e-01	0.9622
1	snp55674-scaffold863-1541443	48018399	A	0.22100	0.180300	G	8.485e-01	3.570e-01	1.2900
1	snp55673-scaffold863-1510856	48048986	A	0.40870	0.444400	C	4.396e-01	5.073e-01	0.8641
1	snp55672-scaffold863-1470525	48089317	A	0.15440	0.161300	G	3.052e-02	8.613e-01	0.9496
1	snp55668-scaffold863-1317264	48242578	G	0.45650	0.492200	A	4.468e-01	5.039e-01	0.8667
1	snp55667-scaffold863-1282061	48277781	A	0.50360	0.453800	G	8.775e-01	3.489e-01	1.2210
1	snp55665-scaffold863-1207965	48351877	A	0.39210	0.412700	C	1.537e-01	6.950e-01	0.9178
1	snp55663-scaffold863-1126556	48433286	A	0.19470	0.213100	G	1.769e-01	6.740e-01	0.8925
1	snp55662-scaffold863-1085929	48473913	A	0.31520	0.392300	G	2.341e+00	1.260e-01	0.7130
1	snp55661-scaffold863-1054360	48505482	C	0.12590	0.153800	A	5.932e-01	4.412e-01	0.7922
1	snp55655-scaffold863-739437	48820405	A	0.47450	0.523400	G	8.377e-01	3.601e-01	0.8219
1	snp55654-scaffold863-700639	48859203	A	0.46380	0.476900	C	6.143e-02	8.043e-01	0.9486
1	snp55651-scaffold863-590929	48968913	A	0.29140	0.407700	C	5.434e+00	1.975e-02	0.5974
1	snp55649-scaffold863-523707	49036135	G	0.43800	0.441700	A	4.509e-03	9.465e-01	0.9852
1	snp55646-scaffold863-382528	49177314	G	0.19780	0.200000	A	2.593e-03	9.594e-01	0.9865
1	snp55645-scaffold863-348874	49210968	A	0.18350	0.184600	G	7.974e-04	9.775e-01	0.9923
1	snp55644-scaffold863-288838	49271004	C	0.18350	0.146200	A	8.670e-01	3.518e-01	1.3130
1	snp55643-scaffold863-250531	49309311	A	0.37960	0.317500	G	1.445e+00	2.294e-01	1.3150
1	snp55640-scaffold863-110189	49449653	G	0.29500	0.215400	A	2.849e+00	9.145e-02	1.5240
1	snp14230-scaffold1568-1787801	49652947	A	0.42030	0.483900	G	1.404e+00	2.361e-01	0.7733
1	snp14228-scaffold1568-1693313	49747435	G	0.24820	0.207700	A	8.078e-01	3.688e-01	1.2590
1	snp14227-scaffold1568-1640975	49799773	A	0.25190	0.210900	G	7.999e-01	3.711e-01	1.2590
1	snp14224-scaffold1568-1550376	49890372	G	0.44740	0.395200	A	9.401e-01	3.323e-01	1.2390
1	snp14223-scaffold1568-1502396	49938352	A	0.43170	0.430800	G	2.831e-04	9.866e-01	1.0040
1	snp14222-scaffold1568-1471141	49969607	A	0.24030	0.254400	G	8.478e-02	7.709e-01	0.9272
1	snp14221-scaffold1568-1436411	50004337	A	0.41730	0.446200	G	3.022e-01	5.825e-01	0.8889
1	snp14220-scaffold1568-1401817	50038931	G	0.21220	0.166700	A	1.133e+00	2.870e-01	1.3470
1	snp14219-scaffold1568-1344315	50096433	G	0.11150	0.100000	A	1.220e-01	7.269e-01	1.1300
1	snp14218-scaffold1568-1298417	50142331	G	0.08993	0.046150	A	2.418e+00	1.200e-01	2.0420
1	snp14217-scaffold1568-1263564	50177184	A	0.28620	0.257800	G	3.525e-01	5.527e-01	1.1540
1	snp14216-scaffold1568-1226159	50214589	G	0.09559	0.080650	A	2.301e-01	6.314e-01	1.2050
1	snp14215-scaffold1568-1191029	50249719	A	0.30220	0.323100	C	1.816e-01	6.700e-01	0.9072
1	snp14214-scaffold1568-1146044	50294704	A	0.37960	0.375000	G	7.722e-03	9.300e-01	1.0200
1	snp14213-scaffold1568-1097890	50342858	G	0.34780	0.346200	A	1.090e-03	9.737e-01	1.0070
1	snp14211-scaffold1568-1025325	50415423	C	0.22660	0.261500	A	5.960e-01	4.401e-01	0.8274
1	snp14210-scaffold1568-989501	50451247	A	0.47480	0.469200	G	1.110e-02	9.161e-01	1.0230
1	snp14209-scaffold1568-931655	50509093	C	0.25180	0.230800	A	2.117e-01	6.454e-01	1.1220
1	snp14207-scaffold1568-807652	50633096	G	0.40940	0.416700	A	1.813e-02	8.929e-01	0.9706
1	snp14206-scaffold1568-775254	50665494	G	0.34420	0.257800	A	3.015e+00	8.249e-02	1.5110
1	snp14202-scaffold1568-619345	50821403	G	0.41240	0.359400	A	1.026e+00	3.110e-01	1.2510
1	snp14199-scaffold1568-504377	50936371	A	0.31650	0.307700	G	3.226e-02	8.575e-01	1.0420
1	snp14197-scaffold1568-407457	51033291	C	0.33700	0.346200	A	3.332e-02	8.552e-01	0.9599
1	snp14196-scaffold1568-335289	51105459	G	0.50360	0.423100	A	2.302e+00	1.292e-01	1.3830
1	snp14195-scaffold1568-306612	51134136	A	0.39570	0.461500	G	1.581e+00	2.087e-01	0.7639
1	snp14194-scaffold1568-262225	51178523	G	0.44960	0.500000	A	9.028e-01	3.420e-01	0.8170
1	snp14192-scaffold1568-155378	51285370	C	0.21580	0.156200	A	1.966e+00	1.608e-01	1.4860
1	snp14191-scaffold1568-88153	51352595	A	0.18710	0.153800	C	6.720e-01	4.124e-01	1.2650
1	snp14190-scaffold1568-31770	51408978	G	0.35250	0.369200	A	1.077e-01	7.428e-01	0.9301
1	snp14189-scaffold1568-2391	51438357	G	0.35250	0.392300	A	6.049e-01	4.367e-01	0.8434
1	snp44267-scaffold602-503031	51478600	A	0.42910	0.420600	G	2.514e-02	8.740e-01	1.0350
1	snp44266-scaffold602-469242	51512389	A	0.42450	0.507700	G	2.478e+00	1.154e-01	0.7152
1	snp44265-scaffold602-431550	51550081	C	0.11150	0.046150	A	4.588e+00	3.219e-02	2.5940
1	snp44264-scaffold602-378528	51603103	A	0.11510	0.084620	G	8.735e-01	3.500e-01	1.4070
1	snp44263-scaffold602-349837	51631794	G	0.07194	0.076920	A	3.226e-02	8.575e-01	0.9302
1	snp44262-scaffold602-280384	51701247	A	0.44600	0.438500	C	2.063e-02	8.858e-01	1.0310
1	snp44261-scaffold602-243239	51738392	A	0.47120	0.523100	C	9.533e-01	3.289e-01	0.8125
1	snp44259-scaffold602-166936	51814695	G	0.29500	0.179700	A	6.074e+00	1.372e-02	1.9100
1	snp44258-scaffold602-135708	51845923	A	0.24820	0.307700	G	1.601e+00	2.057e-01	0.7428
1	snp44257-scaffold602-95925	51885706	G	0.42810	0.407700	A	1.507e-01	6.979e-01	1.0870
1	snp44255-scaffold602-9447	51972184	A	0.06115	0.038460	C	8.939e-01	3.444e-01	1.6280
1	snp29278-scaffold3155-43514	52025244	G	0.43800	0.553800	A	4.748e+00	2.933e-02	0.6277
1	snp4116-scaffold113-5653	52071174	A	0.26090	0.314500	G	1.228e+00	2.678e-01	0.7692
1	snp4117-scaffold113-37238	52102759	G	0.45320	0.438500	A	7.818e-02	7.798e-01	1.0620
1	snp4119-scaffold113-133621	52199142	G	0.23740	0.253800	A	1.302e-01	7.182e-01	0.9151
1	snp4121-scaffold113-228572	52294093	C	0.22660	0.292300	A	2.052e+00	1.520e-01	0.7094
1	snp4122-scaffold113-284814	52350335	A	0.31650	0.292300	G	2.438e-01	6.215e-01	1.1210
1	snp4123-scaffold113-318642	52384163	A	0.40150	0.375000	G	2.560e-01	6.129e-01	1.1180
1	snp4124-scaffold113-347322	52412843	A	0.38410	0.361500	G	1.908e-01	6.622e-01	1.1010
1	snp4126-scaffold113-432282	52497803	G	0.51920	0.458300	A	1.218e+00	2.698e-01	1.2760
1	snp4127-scaffold113-489409	52554930	A	0.48560	0.461500	G	2.057e-01	6.501e-01	1.1010
1	snp4128-scaffold113-521657	52587178	G	0.42370	0.491800	A	1.565e+00	2.110e-01	0.7596
1	snp4129-scaffold113-550300	52615821	G	0.14030	0.130800	A	6.777e-02	7.946e-01	1.0850
1	snp4130-scaffold113-586357	52651878	C	0.35140	0.365100	A	7.012e-02	7.912e-01	0.9424
1	snp4131-scaffold113-622291	52687812	A	0.21940	0.207700	G	7.207e-02	7.883e-01	1.0720
1	snp4132-scaffold113-709050	52774571	A	0.20140	0.207700	G	2.138e-02	8.838e-01	0.9623
1	snp4133-scaffold113-742257	52807778	G	0.48920	0.484600	A	7.480e-03	9.311e-01	1.0190
1	snp4134-scaffold113-796174	52861695	A	0.14930	0.169400	G	2.607e-01	6.096e-01	0.8605
1	snp4136-scaffold113-872218	52937739	A	0.17270	0.184600	G	8.709e-02	7.679e-01	0.9217
1	snp4137-scaffold113-905741	52971262	A	0.28680	0.290300	G	5.259e-03	9.422e-01	0.9828
1	snp4138-scaffold113-940712	53006233	G	0.18010	0.158700	A	2.756e-01	5.996e-01	1.1650
1	snp4139-scaffold113-974214	53039735	A	0.12700	0.112900	G	1.535e-01	6.952e-01	1.1430
1	snp4141-scaffold113-1041193	53106714	G	0.35970	0.407700	A	8.700e-01	3.509e-01	0.8162
1	snp4142-scaffold113-1082997	53148518	G	0.46040	0.446200	A	7.280e-02	7.873e-01	1.0590
1	snp4143-scaffold113-1112735	53178256	G	0.12230	0.107700	A	1.821e-01	6.695e-01	1.1550
1	snp4144-scaffold113-1147512	53213033	A	0.32250	0.307700	G	8.895e-02	7.655e-01	1.0710
1	snp4148-scaffold113-1305871	53371392	A	0.21580	0.261500	G	1.044e+00	3.069e-01	0.7771
1	snp4149-scaffold113-1336079	53401600	G	0.46760	0.523100	A	1.090e+00	2.964e-01	0.8009
1	snp4150-scaffold113-1388264	53453785	A	0.45960	0.556500	G	3.200e+00	7.365e-02	0.6778
1	snp4151-scaffold113-1425896	53491417	G	0.45680	0.492300	A	4.477e-01	5.034e-01	0.8673
1	snp4152-scaffold113-1459333	53524854	G	0.35250	0.346200	A	1.576e-02	9.001e-01	1.0280
1	snp4153-scaffold113-1503764	53569285	G	0.47540	0.444400	A	3.203e-01	5.714e-01	1.1330
1	snp4154-scaffold113-1538339	53603860	G	0.30220	0.242200	A	1.553e+00	2.127e-01	1.3550
1	snp4155-scaffold113-1575813	53641334	A	0.50000	0.492300	C	2.097e-02	8.849e-01	1.0310
1	snp4156-scaffold113-1613619	53679140	G	0.06475	0.085940	A	5.933e-01	4.411e-01	0.7364
1	snp4157-scaffold113-1643184	53708705	A	0.23390	0.283300	G	1.055e+00	3.043e-01	0.7721
1	snp4158-scaffold113-1699236	53764757	G	0.46720	0.428600	A	5.181e-01	4.717e-01	1.1690
1	snp4159-scaffold113-1752396	53817917	A	0.33580	0.336100	G	2.250e-05	9.962e-01	0.9989
1	snp4161-scaffold113-1816475	53881996	G	0.18220	0.161300	A	2.525e-01	6.153e-01	1.1580
1	snp4162-scaffold113-1849104	53914625	G	0.24640	0.198400	A	1.119e+00	2.901e-01	1.3210
1	snp4164-scaffold113-1950732	54016253	A	0.48920	0.461500	G	2.717e-01	6.022e-01	1.1170
1	snp4165-scaffold113-1988823	54054344	A	0.36330	0.407700	G	7.426e-01	3.888e-01	0.8290
1	snp4166-scaffold113-2030942	54096463	A	0.36840	0.381400	G	5.851e-02	8.089e-01	0.9463
1	snp4167-scaffold113-2069952	54135473	A	0.13740	0.172100	G	7.941e-01	3.729e-01	0.7661
1	snp4168-scaffold113-2099806	54165327	A	0.47480	0.492300	G	1.085e-01	7.418e-01	0.9324
1	snp4169-scaffold113-2133527	54199048	G	0.41730	0.330800	A	2.786e+00	9.506e-02	1.4490
1	snp4170-scaffold113-2177643	54243164	G	0.34780	0.390600	A	6.941e-01	4.048e-01	0.8320
1	snp4171-scaffold113-2206409	54271930	G	0.15470	0.184600	A	5.785e-01	4.469e-01	0.8082
1	snp4174-scaffold113-2332239	54397760	G	0.41730	0.415400	A	1.290e-03	9.713e-01	1.0080
1	snp4175-scaffold113-2370293	54435814	G	0.14390	0.164100	A	2.795e-01	5.970e-01	0.8563
1	snp4176-scaffold113-2418258	54483779	A	0.41010	0.423100	G	6.174e-02	8.038e-01	0.9479
1	snp4177-scaffold113-2466907	54532428	G	0.13670	0.184600	A	1.579e+00	2.089e-01	0.6993
1	snp4178-scaffold113-2501273	54566794	A	0.19060	0.207700	G	1.633e-01	6.862e-01	0.8986
1	snp4180-scaffold113-2584018	54649539	G	0.09353	0.053850	A	1.876e+00	1.708e-01	1.8130
1	snp4182-scaffold113-2651960	54717481	A	0.48920	0.515400	C	2.428e-01	6.222e-01	0.9006
1	snp4183-scaffold113-2700797	54766318	G	0.24460	0.284600	A	7.420e-01	3.890e-01	0.8139
1	snp4184-scaffold113-2756331	54821852	C	0.08633	0.130800	A	1.935e+00	1.642e-01	0.6281
1	snp4185-scaffold113-2800070	54865591	A	0.09420	0.146200	G	2.420e+00	1.198e-01	0.6076
1	snp4186-scaffold113-2860592	54926113	G	0.40650	0.570300	A	9.477e+00	2.081e-03	0.5160
1	snp4187-scaffold113-2899028	54964549	A	0.25180	0.276900	G	2.908e-01	5.897e-01	0.8787
1	snp24547-scaffold2495-471333	55091550	G	0.34650	0.370700	A	2.045e-01	6.511e-01	0.9000
1	snp24546-scaffold2495-439285	55123598	A	0.36330	0.346200	G	1.134e-01	7.363e-01	1.0780
1	snp24545-scaffold2495-409541	55153342	A	0.18350	0.230800	G	1.246e+00	2.643e-01	0.7489
1	snp24544-scaffold2495-368457	55194426	A	0.35610	0.476900	G	5.411e+00	2.000e-02	0.6066
1	snp24543-scaffold2495-336588	55226295	G	0.12410	0.101600	A	4.287e-01	5.126e-01	1.2530
1	snp24542-scaffold2495-300349	55262534	G	0.06475	0.061540	A	1.530e-02	9.016e-01	1.0560
1	snp24541-scaffold2495-268799	55294084	A	0.41370	0.376900	G	4.975e-01	4.806e-01	1.1660
1	snp24540-scaffold2495-231374	55331509	G	0.39570	0.423100	A	2.760e-01	5.994e-01	0.8929
1	snp24538-scaffold2495-155788	55407095	G	0.31290	0.369200	A	1.267e+00	2.603e-01	0.7781
1	snp24537-scaffold2495-85440	55477443	A	0.27700	0.376900	G	4.145e+00	4.175e-02	0.6333
1	snp24536-scaffold2495-25156	55537727	G	0.14030	0.176900	A	9.225e-01	3.368e-01	0.7591
1	snp12448-scaffold1474-483252	55699285	G	0.17990	0.138500	A	1.093e+00	2.958e-01	1.3650
1	snp12447-scaffold1474-434915	55747622	A	0.27610	0.278700	C	2.763e-03	9.581e-01	0.9873
1	snp12446-scaffold1474-377203	55805334	A	0.25590	0.375000	G	5.568e+00	1.830e-02	0.5732
1	snp12445-scaffold1474-348569	55833968	A	0.49640	0.443500	G	9.567e-01	3.280e-01	1.2360
1	snp12444-scaffold1474-314478	55868059	A	0.04317	0.069230	G	1.233e+00	2.669e-01	0.6065
1	snp12443-scaffold1474-266951	55915586	G	0.35970	0.429700	A	1.818e+00	1.775e-01	0.7457
1	snp12441-scaffold1474-163936	56018601	A	0.41300	0.446200	G	3.968e-01	5.288e-01	0.8736
1	snp12440-scaffold1474-118269	56064268	A	0.29860	0.346200	C	9.319e-01	3.344e-01	0.8040
1	snp12439-scaffold1474-81617	56100920	A	0.22300	0.161500	G	2.066e+00	1.506e-01	1.4900
1	snp12437-scaffold1474-2169	56180368	G	0.29140	0.215400	A	2.612e+00	1.061e-01	1.4980
1	snp608-scaffold1017-503259	56245804	G	0.44070	0.421900	A	1.258e-01	7.229e-01	1.0800
1	snp607-scaffold1017-471784	56277279	G	0.31650	0.253800	A	1.669e+00	1.964e-01	1.3610
1	snp606-scaffold1017-441167	56307896	G	0.37040	0.404800	A	4.307e-01	5.116e-01	0.8651
1	snp605-scaffold1017-383142	56365921	G	0.12230	0.138500	A	2.080e-01	6.483e-01	0.8670
1	snp604-scaffold1017-348078	56400985	A	0.12950	0.195300	G	2.974e+00	8.463e-02	0.6129
1	snp603-scaffold1017-295436	56453627	G	0.13310	0.130800	A	4.167e-03	9.485e-01	1.0210
1	snp602-scaffold1017-265158	56483905	A	0.27900	0.281200	G	2.226e-03	9.624e-01	0.9888
1	snp600-scaffold1017-196135	56552928	A	0.31880	0.367200	G	9.187e-01	3.378e-01	0.8067
1	snp598-scaffold1017-103239	56645824	G	0.13670	0.100000	A	1.090e+00	2.964e-01	1.4250
1	snp597-scaffold1017-74048	56675015	A	0.08889	0.071430	G	3.429e-01	5.582e-01	1.2680
1	snp596-scaffold1017-28745	56720318	A	0.17630	0.117200	G	2.303e+00	1.291e-01	1.6120
1	snp35156-scaffold4205-195575	56834009	A	0.18350	0.153800	C	5.402e-01	4.624e-01	1.2360
1	snp37448-scaffold456-5245025	57203069	C	0.46400	0.484600	A	1.507e-01	6.979e-01	0.9207
1	snp37447-scaffold456-5180273	57267821	A	0.37410	0.384600	G	4.168e-02	8.382e-01	0.9563
1	snp37446-scaffold456-5142873	57305221	A	0.53600	0.404800	G	5.971e+00	1.454e-02	1.6990
1	snp37445-scaffold456-5105983	57342111	A	0.19780	0.253800	G	1.642e+00	2.000e-01	0.7250
1	snp37442-scaffold456-4995216	57452878	G	0.16910	0.140600	A	5.272e-01	4.678e-01	1.2430
1	snp37441-scaffold456-4943717	57504377	A	0.15560	0.109400	G	1.532e+00	2.159e-01	1.5000
1	snp37440-scaffold456-4887953	57560141	C	0.23190	0.161500	A	2.642e+00	1.041e-01	1.5670
1	snp37439-scaffold456-4831434	57616660	A	0.38130	0.461500	G	2.363e+00	1.242e-01	0.7190
1	snp37438-scaffold456-4790976	57657118	A	0.30220	0.289100	C	7.185e-02	7.887e-01	1.0650
1	snp37437-scaffold456-4745722	57702372	A	0.41730	0.444400	G	2.620e-01	6.088e-01	0.8951
1	snp37436-scaffold456-4705543	57742551	A	0.40290	0.407700	G	8.525e-03	9.264e-01	0.9802
1	snp37435-scaffold456-4666162	57781932	G	0.32850	0.265600	A	1.615e+00	2.038e-01	1.3520
1	snp37434-scaffold456-4616714	57831380	G	0.39210	0.346200	A	7.953e-01	3.725e-01	1.2180
1	snp37433-scaffold456-4587893	57860201	A	0.45220	0.453100	G	2.968e-04	9.863e-01	0.9963
1	snp37431-scaffold456-4482113	57965981	A	0.25540	0.153800	G	5.271e+00	2.168e-02	1.8860
1	snp37430-scaffold456-4428763	58019331	A	0.44960	0.430800	G	1.278e-01	7.207e-01	1.0800
1	snp37429-scaffold456-4388525	58059569	G	0.11480	0.201600	A	5.250e+00	2.194e-02	0.5136
1	snp37426-scaffold456-4265695	58182399	A	0.42090	0.446200	G	2.313e-01	6.306e-01	0.9021
1	snp37425-scaffold456-4210499	58237595	A	0.17880	0.101600	G	3.993e+00	4.568e-02	1.9260
1	snp37424-scaffold456-4179729	58268365	G	0.41730	0.561500	A	7.415e+00	6.468e-03	0.5591
1	snp37423-scaffold456-4142743	58305351	G	0.08633	0.061540	A	7.533e-01	3.854e-01	1.4410
1	snp37421-scaffold456-4033879	58414215	A	0.47120	0.421900	G	8.605e-01	3.536e-01	1.2210
1	snp37419-scaffold456-3966780	58481314	G	0.10430	0.100000	A	1.787e-02	8.936e-01	1.0480
1	snp37418-scaffold456-3930534	58517560	A	0.39130	0.338500	C	1.054e+00	3.047e-01	1.2560
1	snp37417-scaffold456-3900850	58547244	G	0.34890	0.407700	A	1.316e+00	2.513e-01	0.7786
1	snp37416-scaffold456-3845705	58602389	G	0.23020	0.300000	A	2.286e+00	1.306e-01	0.6978
1	snp37415-scaffold456-3792662	58655432	G	0.41010	0.415400	A	1.032e-02	9.191e-01	0.9783
1	snp37414-scaffold456-3763813	58684281	G	0.23020	0.176900	A	1.500e+00	2.207e-01	1.3910
1	snp37413-scaffold456-3705533	58742561	G	0.31650	0.276900	A	6.574e-01	4.175e-01	1.2090
1	snp37410-scaffold456-3549710	58898384	G	0.47480	0.392300	A	2.438e+00	1.184e-01	1.4000
1	snp37409-scaffold456-3518863	58929231	A	0.29500	0.207700	C	3.446e+00	6.341e-02	1.5960
1	snp37407-scaffold456-3453795	58994299	A	0.17990	0.146200	G	7.160e-01	3.975e-01	1.2810
1	snp37406-scaffold456-3421567	59026527	G	0.39860	0.353800	A	7.465e-01	3.876e-01	1.2100
1	snp37404-scaffold456-3357198	59090896	A	0.31290	0.453800	G	7.652e+00	5.670e-03	0.5481
1	snp37403-scaffold456-3307219	59140875	G	0.24100	0.246200	A	1.277e-02	9.100e-01	0.9725
1	snp37401-scaffold456-3236271	59211823	C	0.08633	0.138500	A	2.607e+00	1.064e-01	0.5879
1	snp37400-scaffold456-3200322	59247772	C	0.44530	0.492100	A	7.613e-01	3.829e-01	0.8285
1	snp37397-scaffold456-3092915	59355179	C	0.27340	0.351600	A	2.561e+00	1.096e-01	0.6939
1	snp37396-scaffold456-3064385	59383709	A	0.14340	0.286900	G	1.137e+01	7.464e-04	0.4161
1	snp37395-scaffold456-3033704	59414390	G	0.18120	0.250000	A	2.511e+00	1.131e-01	0.6637
1	snp37394-scaffold456-2997035	59451059	C	0.48200	0.407700	A	1.971e+00	1.604e-01	1.3520
1	snp37393-scaffold456-2951901	59496193	A	0.23380	0.246200	G	7.444e-02	7.850e-01	0.9346
1	snp37392-scaffold456-2894034	59554060	A	0.51440	0.460900	G	1.002e+00	3.169e-01	1.2390
1	snp37389-scaffold456-2781912	59666182	A	0.35880	0.409800	G	9.258e-01	3.359e-01	0.8057
1	snp37387-scaffold456-2675775	59772319	G	0.17630	0.200000	A	3.328e-01	5.640e-01	0.8559
1	snp37386-scaffold456-2637440	59810654	G	0.40940	0.382800	A	2.577e-01	6.117e-01	1.1180
1	snp37385-scaffold456-2607180	59840914	G	0.31680	0.270500	A	8.464e-01	3.576e-01	1.2510
1	snp37384-scaffold456-2552464	59895630	G	0.25180	0.284600	A	4.931e-01	4.826e-01	0.8459
1	snp37382-scaffold456-2461472	59986622	A	0.22390	0.198300	G	3.133e-01	5.757e-01	1.1660
1	snp37381-scaffold456-2409017	60039077	C	0.37500	0.333300	A	6.257e-01	4.289e-01	1.2000
1	snp37380-scaffold456-2366020	60082074	A	0.27340	0.392300	G	5.844e+00	1.563e-02	0.5828
1	snp37376-scaffold456-2189866	60258228	A	0.42450	0.312500	G	4.622e+00	3.157e-02	1.6220
1	snp37375-scaffold456-2140636	60307458	A	0.26980	0.261500	G	3.076e-02	8.608e-01	1.0430
1	snp37374-scaffold456-2084255	60363839	G	0.24820	0.238500	A	4.542e-02	8.312e-01	1.0540
1	snp37373-scaffold456-2042583	60405511	G	0.42090	0.468800	A	8.173e-01	3.660e-01	0.8236
1	snp37372-scaffold456-2011045	60437049	A	0.20860	0.230800	G	2.566e-01	6.125e-01	0.8788
1	snp37371-scaffold456-1964934	60483160	A	0.24460	0.107700	G	1.034e+01	1.302e-03	2.6830
1	snp37369-scaffold456-1892788	60555306	A	0.42030	0.398400	G	1.722e-01	6.782e-01	1.0950
1	snp37368-scaffold456-1844171	60603923	G	0.05755	0.061540	A	2.540e-02	8.734e-01	0.9313
1	snp37367-scaffold456-1788139	60659955	A	0.38490	0.335900	G	9.016e-01	3.423e-01	1.2370
1	snp37365-scaffold456-1695845	60752249	G	0.44570	0.500000	A	1.039e+00	3.081e-01	0.8039
1	snp37364-scaffold456-1648508	60799586	A	0.40650	0.430800	G	2.155e-01	6.425e-01	0.9050
1	snp37363-scaffold456-1617144	60830950	A	0.19200	0.184600	G	3.160e-02	8.589e-01	1.0500
1	snp37362-scaffold456-1569507	60878587	A	0.18710	0.187500	G	1.165e-04	9.914e-01	0.9971
1	snp37361-scaffold456-1513794	60934300	A	0.36300	0.367200	G	6.692e-03	9.348e-01	0.9819
1	snp37360-scaffold456-1475316	60972778	G	0.36610	0.377000	A	4.208e-02	8.375e-01	0.9544
1	snp37359-scaffold456-1427394	61020700	A	0.26450	0.246200	G	1.550e-01	6.938e-01	1.1010
1	snp37358-scaffold456-1397462	61050632	G	0.44600	0.500000	A	1.037e+00	3.085e-01	0.8052
1	snp37356-scaffold456-1334445	61113649	G	0.47120	0.421900	A	8.605e-01	3.536e-01	1.2210
1	snp37355-scaffold456-1285067	61163027	A	0.10070	0.115400	G	2.021e-01	6.531e-01	0.8587
1	snp37354-scaffold456-1233951	61214143	A	0.41010	0.507700	G	3.424e+00	6.426e-02	0.6741
1	snp37353-scaffold456-1204623	61243471	G	0.24100	0.230800	A	5.123e-02	8.209e-01	1.0580
1	snp37352-scaffold456-1161291	61286803	A	0.32010	0.304700	G	9.699e-02	7.555e-01	1.0750
1	snp37351-scaffold456-1124917	61323177	A	0.18710	0.123100	G	2.610e+00	1.062e-01	1.6390
1	snp37350-scaffold456-1087687	61360407	G	0.45150	0.381000	A	1.741e+00	1.870e-01	1.3380
1	snp37348-scaffold456-998411	61449683	G	0.06475	0.084620	A	5.295e-01	4.668e-01	0.7490
1	snp37346-scaffold456-912508	61535586	G	0.20860	0.176900	A	5.598e-01	4.544e-01	1.2260
1	snp37344-scaffold456-843897	61604197	A	0.30220	0.269200	G	4.649e-01	4.954e-01	1.1750
1	snp37342-scaffold456-760665	61687429	A	0.37770	0.338500	G	5.882e-01	4.431e-01	1.1860
1	snp37341-scaffold456-721430	61726664	A	0.10000	0.050000	G	2.641e+00	1.042e-01	2.1110
1	snp37340-scaffold456-690814	61757280	G	0.34810	0.322600	A	2.475e-01	6.188e-01	1.1220
1	snp37339-scaffold456-648301	61799793	A	0.19420	0.146200	G	1.394e+00	2.377e-01	1.4080
1	snp37338-scaffold456-581690	61866404	G	0.40650	0.415400	A	2.908e-02	8.646e-01	0.9639
1	snp37337-scaffold456-540557	61907537	A	0.19780	0.246200	G	1.232e+00	2.669e-01	0.7553
1	snp37336-scaffold456-510365	61937729	G	0.29500	0.292300	A	3.011e-03	9.562e-01	1.0130
1	snp37334-scaffold456-416725	62031369	A	0.16190	0.115400	G	1.526e+00	2.167e-01	1.4810
1	snp37333-scaffold456-383675	62064419	A	0.16190	0.215400	G	1.727e+00	1.888e-01	0.7036
1	snp37329-scaffold456-221165	62226929	G	0.49640	0.461500	A	4.311e-01	5.115e-01	1.1500
1	snp37328-scaffold456-165622	62282472	G	0.49640	0.500000	A	4.585e-03	9.460e-01	0.9857
1	snp37327-scaffold456-130147	62317947	A	0.11150	0.146200	G	9.886e-01	3.201e-01	0.7332
1	snp37326-scaffold456-84672	62363422	G	0.46010	0.576900	A	4.821e+00	2.812e-02	0.6251
1	snp37325-scaffold456-49160	62398934	A	0.50730	0.475800	G	3.387e-01	5.606e-01	1.1340
1	snp28579-scaffold306-893870	62455794	G	0.32010	0.276900	A	7.786e-01	3.776e-01	1.2300
1	snp28575-scaffold306-721693	62627971	A	0.25900	0.215400	G	9.104e-01	3.400e-01	1.2730
1	snp28574-scaffold306-675233	62674431	A	0.11870	0.084620	G	1.070e+00	3.010e-01	1.4570
1	snp28573-scaffold306-641061	62708603	A	0.27700	0.238500	G	6.752e-01	4.113e-01	1.2230
1	snp28572-scaffold306-590080	62759584	A	0.15470	0.140600	C	1.355e-01	7.128e-01	1.1180
1	snp28569-scaffold306-481734	62867930	G	0.47480	0.476900	A	1.571e-03	9.684e-01	0.9916
1	snp28567-scaffold306-420676	62928988	A	0.46040	0.500000	G	5.564e-01	4.557e-01	0.8533
1	snp28566-scaffold306-390300	62959364	A	0.24820	0.301600	G	1.269e+00	2.599e-01	0.7645
1	snp28562-scaffold306-170384	63179280	A	0.25540	0.195300	C	1.752e+00	1.856e-01	1.4130
1	snp28561-scaffold306-140624	63209040	G	0.19780	0.238100	A	8.457e-01	3.578e-01	0.7892
1	snp28560-scaffold306-102662	63247002	G	0.39840	0.387100	A	4.497e-02	8.321e-01	1.0490
1	snp28559-scaffold306-67277	63282387	A	0.15830	0.138500	G	2.698e-01	6.035e-01	1.1700
1	snp2241-scaffold1069-462570	63365876	A	0.17200	0.198400	G	3.945e-01	5.299e-01	0.8392
1	snp2243-scaffold1069-562622	63465928	G	0.36360	0.466700	A	3.662e+00	5.567e-02	0.6531
1	snp2244-scaffold1069-607019	63510325	G	0.50000	0.476900	A	1.887e-01	6.640e-01	1.0970
1	snp2245-scaffold1069-650977	63554283	G	0.45190	0.461500	A	3.320e-02	8.554e-01	0.9617
1	snp2246-scaffold1069-699694	63603000	A	0.32480	0.343800	G	1.413e-01	7.070e-01	0.9184
1	snp2247-scaffold1069-734642	63637948	G	0.12590	0.140600	A	1.674e-01	6.824e-01	0.8802
1	snp2248-scaffold1069-776387	63679693	A	0.32010	0.384600	G	1.639e+00	2.004e-01	0.7534
1	snp2251-scaffold1069-951846	63855152	A	0.41610	0.461500	G	7.438e-01	3.885e-01	0.8312
1	snp2252-scaffold1069-999438	63902744	G	0.13310	0.161500	A	5.877e-01	4.433e-01	0.7969
1	snp2253-scaffold1069-1041798	63945104	G	0.47840	0.446200	A	3.703e-01	5.428e-01	1.1390
1	snp2254-scaffold1069-1074598	63977904	A	0.30940	0.359400	C	9.995e-01	3.174e-01	0.7985
1	snp2255-scaffold1069-1127603	64030909	A	0.37050	0.430800	G	1.353e+00	2.448e-01	0.7778
1	snp2256-scaffold1069-1181374	64084680	A	0.12120	0.130800	G	7.306e-02	7.869e-01	0.9168
1	snp2259-scaffold1069-1280568	64183874	G	0.07031	0.085940	A	2.984e-01	5.849e-01	0.8044
1	snp2260-scaffold1069-1337154	64240460	A	0.28910	0.204900	C	3.026e+00	8.193e-02	1.5780
1	snp2261-scaffold1069-1388810	64292116	A	0.23680	0.215400	C	2.272e-01	6.336e-01	1.1310
1	snp2262-scaffold1069-1422130	64325436	G	0.05396	0.076920	A	8.122e-01	3.675e-01	0.6844
1	snp2263-scaffold1069-1450732	64354038	A	0.16910	0.166700	G	3.562e-03	9.524e-01	1.0170
1	snp2264-scaffold1069-1526686	64429992	A	0.20800	0.257800	C	1.244e+00	2.646e-01	0.7562
1	snp2265-scaffold1069-1559932	64463238	A	0.19780	0.246200	G	1.232e+00	2.669e-01	0.7553
1	snp2266-scaffold1069-1624161	64527467	G	0.16910	0.171900	A	4.907e-03	9.442e-01	0.9803
1	snp2268-scaffold1069-1722951	64626257	A	0.23020	0.184600	G	1.089e+00	2.967e-01	1.3210
1	snp2269-scaffold1069-1761680	64664986	A	0.22660	0.200000	G	3.680e-01	5.441e-01	1.1720
1	snp2270-scaffold1069-1801026	64704332	A	0.20500	0.223100	G	1.733e-01	6.772e-01	0.8983
1	snp2272-scaffold1069-1869273	64772579	A	0.46760	0.453800	G	6.764e-02	7.948e-01	1.0570
1	snp2276-scaffold1069-2075643	64978949	A	0.43880	0.400000	C	5.466e-01	4.597e-01	1.1730
1	snp2277-scaffold1069-2116657	65019963	G	0.42450	0.415400	A	2.992e-02	8.627e-01	1.0380
1	snp2279-scaffold1069-2234213	65137519	A	0.30580	0.307700	G	1.564e-03	9.685e-01	0.9909
1	snp2281-scaffold1069-2305972	65209278	G	0.39210	0.353800	A	5.498e-01	4.584e-01	1.1780
1	snp2282-scaffold1069-2358739	65262045	A	0.21220	0.276900	G	2.075e+00	1.497e-01	0.7035
1	snp2283-scaffold1069-2408630	65311936	A	0.37770	0.338500	G	5.882e-01	4.431e-01	1.1860
1	snp2285-scaffold1069-2468837	65372143	C	0.20860	0.161500	A	1.258e+00	2.620e-01	1.3680
1	snp2286-scaffold1069-2525871	65429177	G	0.17990	0.140600	A	9.674e-01	3.253e-01	1.3400
1	snp2287-scaffold1069-2569343	65472649	G	0.44600	0.300000	A	7.875e+00	5.012e-03	1.8790
1	snp2288-scaffold1069-2617164	65520470	A	0.32010	0.269200	G	1.085e+00	2.975e-01	1.2780
1	snp2289-scaffold1069-2655333	65558639	A	0.07299	0.061540	G	1.793e-01	6.719e-01	1.2010
1	snp39045-scaffold495-3419	65568833	A	0.19930	0.257800	G	1.759e+00	1.848e-01	0.7164
1	snp39047-scaffold495-75642	65641056	A	0.44600	0.415400	G	3.385e-01	5.607e-01	1.1330
1	snp21794-scaffold214-98624	65763844	A	0.17270	0.176900	G	1.119e-02	9.158e-01	0.9709
1	snp21795-scaffold214-169061	65834281	A	0.23380	0.284600	G	1.219e+00	2.695e-01	0.7670
1	snp21796-scaffold214-211846	65877066	A	0.06115	0.069230	G	9.692e-02	7.556e-01	0.8757
1	snp21797-scaffold214-271361	65936581	A	0.39860	0.400000	C	7.741e-04	9.778e-01	0.9940
1	snp21798-scaffold214-304429	65969649	A	0.21580	0.161500	G	1.641e+00	2.002e-01	1.4290
1	snp21799-scaffold214-348205	66013425	G	0.22300	0.203100	A	2.044e-01	6.512e-01	1.1260
1	snp21800-scaffold214-380078	66045298	A	0.45320	0.515400	C	1.372e+00	2.414e-01	0.7795
1	snp21801-scaffold214-415283	66080503	G	0.16550	0.123100	A	1.235e+00	2.664e-01	1.4130
1	snp21802-scaffold214-467971	66133191	C	0.45320	0.530800	A	2.134e+00	1.441e-01	0.7328
1	snp21803-scaffold214-540234	66205454	C	0.25540	0.300000	A	8.949e-01	3.441e-01	0.8003
1	snp21804-scaffold214-579957	66245177	G	0.37050	0.351600	A	1.357e-01	7.126e-01	1.0860
1	snp21806-scaffold214-723847	66389067	A	0.26620	0.200000	C	2.097e+00	1.476e-01	1.4510
1	snp21807-scaffold214-781779	66446999	A	0.24280	0.184600	G	1.718e+00	1.900e-01	1.4160
1	snp21809-scaffold214-882117	66547337	G	0.16300	0.184600	A	2.915e-01	5.892e-01	0.8604
1	snp21810-scaffold214-913729	66578949	A	0.19060	0.138500	C	1.678e+00	1.952e-01	1.4660
1	snp21812-scaffold214-999518	66664738	G	0.41300	0.398400	A	7.721e-02	7.811e-01	1.0620
1	snp21813-scaffold214-1039107	66704327	A	0.10070	0.092310	G	7.088e-02	7.901e-01	1.1010
1	snp21814-scaffold214-1081962	66747182	A	0.18990	0.198400	G	3.923e-02	8.430e-01	0.9472
1	snp21815-scaffold214-1121225	66786445	G	0.29350	0.277800	A	1.039e-01	7.472e-01	1.0800
1	snp21816-scaffold214-1153538	66818758	G	0.08633	0.069230	A	3.484e-01	5.550e-01	1.2700
1	snp21817-scaffold214-1194720	66859940	G	0.38490	0.384600	A	2.865e-05	9.957e-01	1.0010
1	snp21818-scaffold214-1225973	66891193	A	0.38490	0.361500	G	2.056e-01	6.502e-01	1.1050
1	snp21820-scaffold214-1337004	67002224	G	0.06115	0.062500	A	2.760e-03	9.581e-01	0.9770
1	snp21821-scaffold214-1405257	67070477	A	0.50000	0.468800	G	3.425e-01	5.584e-01	1.1330
1	snp21822-scaffold214-1448059	67113279	G	0.40650	0.369200	A	5.143e-01	4.733e-01	1.1700
1	snp21823-scaffold214-1482455	67147675	G	0.43530	0.423100	A	5.353e-02	8.170e-01	1.0510
1	snp21824-scaffold214-1526018	67191238	G	0.13410	0.130800	A	8.289e-03	9.275e-01	1.0290
1	snp21825-scaffold214-1559951	67225171	G	0.49280	0.453800	A	5.360e-01	4.641e-01	1.1690
1	snp21826-scaffold214-1591369	67256589	A	0.39570	0.407700	C	5.325e-02	8.175e-01	0.9513
1	snp21827-scaffold214-1621747	67286967	G	0.48560	0.507700	A	1.728e-01	6.776e-01	0.9154
1	snp21828-scaffold214-1654439	67319659	A	0.24460	0.200000	G	9.939e-01	3.188e-01	1.2950
1	snp21829-scaffold214-1712440	67377660	A	0.27340	0.246200	G	3.374e-01	5.613e-01	1.1520
1	snp21830-scaffold214-1770628	67435848	G	0.36330	0.376900	A	7.061e-02	7.904e-01	0.9433
1	snp21832-scaffold214-1862087	67527307	G	0.16190	0.176900	A	1.445e-01	7.038e-01	0.8985
1	snp21834-scaffold214-1939900	67605120	G	0.37770	0.400000	A	1.861e-01	6.662e-01	0.9104
1	snp21683-scaffold2121-3990	67621377	A	0.06977	0.076920	G	6.610e-02	7.971e-01	0.9000
1	snp21684-scaffold2121-33359	67650746	C	0.31650	0.292300	A	2.438e-01	6.215e-01	1.1210
1	snp21685-scaffold2121-77338	67694725	G	0.27440	0.213100	A	1.655e+00	1.983e-01	1.3970
1	snp21686-scaffold2121-111802	67729189	G	0.14750	0.148400	A	6.353e-04	9.799e-01	0.9924
1	snp21688-scaffold2121-220908	67838295	G	0.46400	0.392300	A	1.848e+00	1.740e-01	1.3410
1	snp21689-scaffold2121-288688	67906075	G	0.17390	0.153800	A	2.552e-01	6.134e-01	1.1580
1	snp21691-scaffold2121-364497	67981884	A	0.50360	0.476900	G	2.521e-01	6.156e-01	1.1130
1	snp21693-scaffold2121-451250	68068637	A	0.08273	0.076920	G	4.023e-02	8.410e-01	1.0820
1	snp21694-scaffold2121-491368	68108755	G	0.15470	0.161500	A	3.154e-02	8.590e-01	0.9497
1	snp21695-scaffold2121-544159	68161546	G	0.05682	0.039680	A	5.148e-01	4.731e-01	1.4580
1	snp21696-scaffold2121-602504	68219891	A	0.42450	0.369200	G	1.120e+00	2.900e-01	1.2600
1	snp21697-scaffold2121-649938	68267325	A	0.51080	0.438500	G	1.855e+00	1.732e-01	1.3370
1	snp21698-scaffold2121-711964	68329351	A	0.18350	0.184600	G	7.974e-04	9.775e-01	0.9923
1	snp21699-scaffold2121-742312	68359699	G	0.34530	0.338500	A	1.851e-02	8.918e-01	1.0310
1	snp21700-scaffold2121-773915	68391302	G	0.35870	0.392300	A	4.286e-01	5.127e-01	0.8664
1	snp48245-scaffold682-3672712	68426134	A	0.43530	0.400000	G	4.507e-01	5.020e-01	1.1560
1	snp48244-scaffold682-3644020	68454826	A	0.47100	0.407700	C	1.431e+00	2.316e-01	1.2940
1	snp48243-scaffold682-3581621	68517225	G	0.46760	0.407700	A	1.286e+00	2.567e-01	1.2760
1	snp48242-scaffold682-3497796	68601050	A	0.43700	0.440700	G	4.422e-03	9.470e-01	0.9853
1	snp48241-scaffold682-3448717	68650129	G	0.10070	0.146200	A	1.794e+00	1.804e-01	0.6543
1	snp48234-scaffold682-3135707	68963139	A	0.49640	0.390600	G	3.944e+00	4.703e-02	1.5380
1	snp48233-scaffold682-3104041	68994805	A	0.40150	0.538500	G	6.699e+00	9.647e-03	0.5749
1	snp48232-scaffold682-3075501	69023345	C	0.47480	0.384600	A	2.917e+00	8.765e-02	1.4470
1	snp48231-scaffold682-3041669	69057177	G	0.33330	0.245600	A	2.862e+00	9.067e-02	1.5360
1	snp48230-scaffold682-3006360	69092486	G	0.26980	0.376900	A	4.806e+00	2.836e-02	0.6107
1	snp48229-scaffold682-2946248	69152598	A	0.32010	0.253800	G	1.857e+00	1.729e-01	1.3840
1	snp48228-scaffold682-2907245	69191601	A	0.32370	0.273400	C	1.041e+00	3.076e-01	1.2720
1	snp48226-scaffold682-2824931	69273915	A	0.32370	0.276900	G	9.096e-01	3.402e-01	1.2500
1	snp48220-scaffold682-2573607	69525239	G	0.25180	0.292300	A	7.468e-01	3.875e-01	0.8148
1	snp48218-scaffold682-2498698	69600148	A	0.27780	0.333300	G	1.274e+00	2.591e-01	0.7692
1	snp48216-scaffold682-2399417	69699429	A	0.20290	0.230200	G	3.856e-01	5.346e-01	0.8514
1	snp48215-scaffold682-2326080	69772766	C	0.43530	0.375000	A	1.309e+00	2.525e-01	1.2850
1	snp48214-scaffold682-2287345	69811501	A	0.43530	0.382800	G	9.902e-01	3.197e-01	1.2430
1	snp48213-scaffold682-2227026	69871820	G	0.20500	0.161500	A	1.084e+00	2.978e-01	1.3390
1	snp48212-scaffold682-2184505	69914341	A	0.17270	0.169200	G	7.337e-03	9.317e-01	1.0250
1	snp48210-scaffold682-2118449	69980397	G	0.41670	0.415400	A	5.978e-04	9.805e-01	1.0050
1	snp48208-scaffold682-2021606	70077240	G	0.31650	0.269200	A	9.417e-01	3.318e-01	1.2570
1	snp48207-scaffold682-1973071	70125775	A	0.37770	0.307700	G	1.895e+00	1.686e-01	1.3660
1	snp48205-scaffold682-1901072	70197774	A	0.43170	0.384600	G	8.064e-01	3.692e-01	1.2150
1	snp48204-scaffold682-1868052	70230794	A	0.43170	0.384600	G	8.064e-01	3.692e-01	1.2150
1	snp48203-scaffold682-1837929	70260917	A	0.37590	0.325400	C	9.559e-01	3.282e-01	1.2490
1	snp48202-scaffold682-1804941	70293905	G	0.45150	0.420600	A	3.309e-01	5.651e-01	1.1340
1	snp48201-scaffold682-1766067	70332779	G	0.24100	0.207700	A	5.545e-01	4.565e-01	1.2110
1	snp48198-scaffold682-1656192	70442654	G	0.38770	0.404800	A	1.058e-01	7.450e-01	0.9311
1	snp48197-scaffold682-1626541	70472305	A	0.34890	0.400000	C	9.969e-01	3.181e-01	0.8039
1	snp48196-scaffold682-1591974	70506872	A	0.07353	0.070310	G	1.340e-02	9.079e-01	1.0490
1	snp48195-scaffold682-1542745	70556101	G	0.37050	0.335900	A	4.547e-01	5.001e-01	1.1630
1	snp48194-scaffold682-1511208	70587638	A	0.41540	0.381000	G	4.178e-01	5.180e-01	1.1550
1	snp48193-scaffold682-1468277	70630569	A	0.19420	0.246200	C	1.435e+00	2.310e-01	0.7383
1	snp48192-scaffold682-1437617	70661229	A	0.13240	0.158700	G	4.955e-01	4.815e-01	0.8085
1	snp48191-scaffold682-1406589	70692257	A	0.30940	0.376900	G	1.827e+00	1.765e-01	0.7404
1	snp48190-scaffold682-1353530	70745316	G	0.44240	0.353800	A	2.866e+00	9.049e-02	1.4490
1	snp48189-scaffold682-1305290	70793556	A	0.44240	0.353800	G	2.866e+00	9.049e-02	1.4490
1	snp48187-scaffold682-1236003	70862843	G	0.14390	0.115400	A	6.169e-01	4.322e-01	1.2890
1	snp48186-scaffold682-1197641	70901205	G	0.44600	0.392300	A	1.044e+00	3.069e-01	1.2470
1	snp48185-scaffold682-1158036	70940810	A	0.48190	0.484600	C	2.640e-03	9.590e-01	0.9891
1	snp48184-scaffold682-1116652	70982194	A	0.17630	0.238500	G	2.174e+00	1.403e-01	0.6833
1	snp48183-scaffold682-1080280	71018566	G	0.31880	0.309500	A	3.475e-02	8.521e-01	1.0440
1	snp48182-scaffold682-1048244	71050602	G	0.47480	0.538500	A	1.435e+00	2.309e-01	0.7750
1	snp48181-scaffold682-1019438	71079408	A	0.33090	0.414100	G	2.638e+00	1.043e-01	0.6999
1	snp48180-scaffold682-980196	71118650	G	0.49280	0.500000	A	1.834e-02	8.923e-01	0.9716
1	snp48179-scaffold682-925986	71172860	A	0.19420	0.215400	G	2.465e-01	6.195e-01	0.8782
1	snp48178-scaffold682-895865	71202981	A	0.24100	0.230800	G	5.123e-02	8.209e-01	1.0580
1	snp48177-scaffold682-845390	71253456	A	0.35250	0.330800	G	1.853e-01	6.669e-01	1.1020
1	snp48174-scaffold682-733639	71365207	A	0.30580	0.353800	G	9.398e-01	3.323e-01	0.8042
1	snp48173-scaffold682-689622	71409224	G	0.07914	0.130800	A	2.732e+00	9.839e-02	0.5712
1	snp48172-scaffold682-626656	71472190	A	0.40300	0.396800	G	1.354e-02	9.074e-01	1.0260
1	snp48171-scaffold682-595023	71503823	C	0.14620	0.119000	A	5.264e-01	4.681e-01	1.2670
1	snp48170-scaffold682-554522	71544324	G	0.52160	0.361500	A	9.107e+00	2.546e-03	1.9250
1	snp48168-scaffold682-474324	71624522	A	0.19060	0.179700	G	6.919e-02	7.925e-01	1.0750
1	snp48166-scaffold682-413530	71685316	G	0.24820	0.207700	A	8.078e-01	3.688e-01	1.2590
1	snp48165-scaffold682-377425	71721421	G	0.05036	0.115400	A	5.672e+00	1.723e-02	0.4066
1	snp48163-scaffold682-291975	71806871	A	0.28990	0.269200	G	1.852e-01	6.670e-01	1.1080
1	snp48162-scaffold682-231884	71866962	G	0.41730	0.369200	A	8.502e-01	3.565e-01	1.2230
1	snp48157-scaffold682-56082	72042764	G	0.12950	0.161500	A	7.567e-01	3.844e-01	0.7721
1	snp48156-scaffold682-4261	72094585	G	0.29140	0.361500	A	2.026e+00	1.546e-01	0.7261
1	snp37621-scaffold462-3192	72102137	G	0.33810	0.376900	A	5.856e-01	4.441e-01	0.8445
1	snp37622-scaffold462-49400	72148345	A	0.06475	0.046150	G	5.532e-01	4.570e-01	1.4310
1	snp37623-scaffold462-91919	72190864	A	0.46740	0.484600	G	1.052e-01	7.457e-01	0.9333
1	snp37624-scaffold462-146894	72245839	A	0.18710	0.269200	G	3.566e+00	5.898e-02	0.6245
1	snp37627-scaffold462-241406	72340351	G	0.07554	0.076920	A	2.415e-03	9.608e-01	0.9805
1	snp36345-scaffold435-3913177	72361615	G	0.42700	0.357100	A	1.748e+00	1.861e-01	1.3410
1	snp36344-scaffold435-3881116	72393676	G	0.48910	0.515400	A	2.437e-01	6.216e-01	0.9003
1	snp36343-scaffold435-3848031	72426761	G	0.37410	0.365100	A	2.978e-02	8.630e-01	1.0390
1	snp36340-scaffold435-3655083	72619709	G	0.46040	0.500000	A	5.564e-01	4.557e-01	0.8533
1	snp36339-scaffold435-3624392	72650400	G	0.35250	0.357100	A	8.110e-03	9.282e-01	0.9800
1	snp36338-scaffold435-3595846	72678946	G	0.06115	0.061540	A	2.311e-04	9.879e-01	0.9933
1	snp36337-scaffold435-3522498	72752294	A	0.24800	0.254200	G	1.655e-02	8.976e-01	0.9675
1	snp36336-scaffold435-3490645	72784147	A	0.11940	0.095240	G	5.045e-01	4.775e-01	1.2880
1	snp36335-scaffold435-3456485	72818307	G	0.06159	0.115400	A	3.522e+00	6.057e-02	0.5032
1	snp36333-scaffold435-3356621	72918171	G	0.30220	0.238500	A	1.775e+00	1.827e-01	1.3830
1	snp36332-scaffold435-3312433	72962359	G	0.36330	0.446200	A	2.556e+00	1.099e-01	0.7084
1	snp36330-scaffold435-3217696	73057096	A	0.40290	0.446200	G	6.825e-01	4.087e-01	0.8376
1	snp36329-scaffold435-3185312	73089480	G	0.35970	0.215400	A	8.570e+00	3.418e-03	2.0470
1	snp36328-scaffold435-3155489	73119303	G	0.44240	0.376900	A	1.560e+00	2.117e-01	1.3120
1	snp36327-scaffold435-3120299	73154493	A	0.41730	0.484600	G	1.632e+00	2.015e-01	0.7615
1	snp36326-scaffold435-3071866	73202926	A	0.20140	0.276900	C	2.890e+00	8.914e-02	0.6587
1	snp36324-scaffold435-2984633	73290159	A	0.42700	0.437500	C	3.918e-02	8.431e-01	0.9581
1	snp36323-scaffold435-2937970	73336822	G	0.25180	0.218800	A	5.228e-01	4.697e-01	1.2020
1	snp36322-scaffold435-2896174	73378618	A	0.33090	0.315400	G	9.749e-02	7.549e-01	1.0740
1	snp36321-scaffold435-2861350	73413442	A	0.17990	0.146200	C	7.160e-01	3.975e-01	1.2810
1	snp36320-scaffold435-2824165	73450627	G	0.20800	0.225800	A	1.606e-01	6.886e-01	0.9006
1	snp36318-scaffold435-2743102	73531690	A	0.47480	0.530800	G	1.109e+00	2.922e-01	0.7993
1	snp36317-scaffold435-2684795	73589997	A	0.09353	0.100000	C	4.295e-02	8.358e-01	0.9286
1	snp36316-scaffold435-2616580	73658212	G	0.11190	0.156200	A	1.542e+00	2.144e-01	0.6807
1	snp36315-scaffold435-2578115	73696677	G	0.11870	0.115400	A	9.408e-03	9.227e-01	1.0330
1	snp36314-scaffold435-2543722	73731070	A	0.37050	0.390600	G	1.511e-01	6.975e-01	0.9182
1	snp36313-scaffold435-2508406	73766386	G	0.12590	0.176900	A	1.891e+00	1.691e-01	0.6701
1	snp36312-scaffold435-2452455	73822337	G	0.23380	0.292300	A	1.606e+00	2.051e-01	0.7388
1	snp36309-scaffold435-2298634	73976158	A	0.28310	0.376900	G	3.599e+00	5.781e-02	0.6527
1	snp36307-scaffold435-2211829	74062963	A	0.24450	0.193500	C	1.258e+00	2.621e-01	1.3490
1	snp36305-scaffold435-2096019	74178773	A	0.28100	0.258100	G	2.262e-01	6.343e-01	1.1240
1	snp36304-scaffold435-2045058	74229734	G	0.41010	0.438500	A	2.932e-01	5.882e-01	0.8902
1	snp36303-scaffold435-2012276	74262516	G	0.32370	0.323100	A	1.785e-04	9.893e-01	1.0030
1	snp36302-scaffold435-1967666	74307126	G	0.08993	0.062500	A	8.830e-01	3.474e-01	1.4820
1	snp36301-scaffold435-1938166	74336626	G	0.39210	0.353800	A	5.498e-01	4.584e-01	1.1780
1	snp36300-scaffold435-1887694	74387098	G	0.28780	0.253800	A	5.090e-01	4.756e-01	1.1880
1	snp36299-scaffold435-1852357	74422435	A	0.46040	0.476900	G	9.682e-02	7.557e-01	0.9359
1	snp36298-scaffold435-1811225	74463567	A	0.39570	0.361500	G	4.362e-01	5.089e-01	1.1560
1	snp36297-scaffold435-1770533	74504259	G	0.05396	0.053850	A	2.127e-05	9.963e-01	1.0020
1	snp36296-scaffold435-1724189	74550603	G	0.31820	0.295100	A	2.078e-01	6.485e-01	1.1150
1	snp36295-scaffold435-1695548	74579244	A	0.15830	0.192300	G	7.302e-01	3.928e-01	0.7897
1	snp36294-scaffold435-1664839	74609953	A	0.30150	0.214300	G	3.261e+00	7.093e-02	1.5830
1	snp36292-scaffold435-1591506	74683286	G	0.06835	0.070310	A	5.282e-03	9.421e-01	0.9700
1	snp36290-scaffold435-1532052	74742740	G	0.09712	0.100000	A	8.295e-03	9.274e-01	0.9681
1	snp36289-scaffold435-1483570	74791222	G	0.37680	0.357100	A	1.435e-01	7.049e-01	1.0880
1	snp36288-scaffold435-1448110	74826682	G	0.52160	0.396800	A	5.404e+00	2.009e-02	1.6570
1	snp36287-scaffold435-1410068	74864724	C	0.41010	0.384600	A	2.388e-01	6.251e-01	1.1120
1	snp36286-scaffold435-1380639	74894153	G	0.42090	0.369200	A	9.804e-01	3.221e-01	1.2410
1	snp36285-scaffold435-1310291	74964501	G	0.28780	0.223100	A	1.893e+00	1.688e-01	1.4070
1	snp36283-scaffold435-1234335	75040457	A	0.06475	0.038460	G	1.151e+00	2.834e-01	1.7310
1	snp36281-scaffold435-1124054	75150738	A	0.28780	0.392300	G	4.441e+00	3.509e-02	0.6259
1	snp36280-scaffold435-1091169	75183623	A	0.22660	0.184600	G	9.315e-01	3.345e-01	1.2940
1	snp36279-scaffold435-1057460	75217332	G	0.18710	0.146200	A	1.031e+00	3.100e-01	1.3440
1	snp36278-scaffold435-997259	75277533	C	0.26620	0.253800	A	6.973e-02	7.917e-01	1.0660
1	snp36277-scaffold435-964120	75310672	A	0.26620	0.246200	G	1.849e-01	6.672e-01	1.1110
1	snp36276-scaffold435-924598	75350194	G	0.14750	0.123100	A	4.390e-01	5.076e-01	1.2330
1	snp36275-scaffold435-887698	75387094	A	0.11870	0.084620	C	1.070e+00	3.010e-01	1.4570
1	snp36274-scaffold435-824683	75450109	A	0.41300	0.453800	G	6.017e-01	4.379e-01	0.8468
1	snp36273-scaffold435-778554	75496238	A	0.09712	0.076920	G	4.383e-01	5.080e-01	1.2910
1	snp36272-scaffold435-745685	75529107	G	0.08633	0.084620	A	3.324e-03	9.540e-01	1.0220
1	snp36271-scaffold435-678113	75596679	G	0.39930	0.376900	A	1.857e-01	6.665e-01	1.0990
1	snp36269-scaffold435-592399	75682393	G	0.08993	0.107700	A	3.233e-01	5.696e-01	0.8187
1	snp36268-scaffold435-561994	75712798	C	0.30580	0.292300	A	7.607e-02	7.827e-01	1.0660
1	snp36267-scaffold435-498787	75776005	A	0.26620	0.242200	G	2.633e-01	6.079e-01	1.1350
1	snp36266-scaffold435-462459	75812333	A	0.23740	0.246200	G	3.711e-02	8.472e-01	0.9534
1	snp36265-scaffold435-422896	75851896	C	0.37690	0.398300	A	1.569e-01	6.920e-01	0.9138
1	snp36264-scaffold435-385208	75889584	C	0.23380	0.169200	A	2.202e+00	1.378e-01	1.4980
1	snp36263-scaffold435-342281	75932511	A	0.41730	0.438500	G	1.629e-01	6.865e-01	0.9170
1	snp36262-scaffold435-312771	75962021	A	0.44240	0.353800	G	2.866e+00	9.049e-02	1.4490
1	snp36261-scaffold435-279469	75995323	G	0.37050	0.446200	A	2.122e+00	1.452e-01	0.7306
1	snp36260-scaffold435-227736	76047056	G	0.44190	0.474600	A	3.499e-01	5.542e-01	0.8765
1	snp36259-scaffold435-171864	76102928	A	0.21380	0.254000	G	7.983e-01	3.716e-01	0.7987
1	snp36258-scaffold435-138438	76136354	A	0.07914	0.092310	G	2.012e-01	6.538e-01	0.8451
1	snp36257-scaffold435-79188	76195604	G	0.44960	0.353800	A	3.339e+00	6.767e-02	1.4920
1	snp40498-scaffold519-41547	76316438	G	0.20440	0.238500	A	6.061e-01	4.363e-01	0.8204
1	snp40499-scaffold519-84254	76359145	A	0.51440	0.325400	G	1.249e+01	4.099e-04	2.1960
1	snp40500-scaffold519-129509	76404400	A	0.31290	0.269200	G	8.077e-01	3.688e-01	1.2360
1	snp40501-scaffold519-159268	76434159	G	0.09353	0.179700	A	6.131e+00	1.328e-02	0.4710
1	snp40502-scaffold519-206654	76481545	G	0.11680	0.182500	A	3.146e+00	7.610e-02	0.5922
1	snp40503-scaffold519-235609	76510500	C	0.37410	0.430800	A	1.193e+00	2.747e-01	0.7898
1	snp40504-scaffold519-272372	76547263	G	0.24460	0.230200	A	9.916e-02	7.528e-01	1.0830
1	snp40505-scaffold519-327438	76602329	G	0.30830	0.277800	A	3.797e-01	5.378e-01	1.1590
1	snp40506-scaffold519-362012	76636903	A	0.24460	0.269200	G	2.847e-01	5.937e-01	0.8789
1	snp40507-scaffold519-390745	76665636	A	0.44240	0.437500	G	8.698e-03	9.257e-01	1.0200
1	snp40508-scaffold519-428138	76703029	G	0.28790	0.347500	A	1.362e+00	2.431e-01	0.7592
1	snp40511-scaffold519-580463	76855354	G	0.37590	0.341300	A	4.469e-01	5.038e-01	1.1630
1	snp40512-scaffold519-642765	76917656	A	0.37770	0.423100	C	7.652e-01	3.817e-01	0.8276
1	snp40513-scaffold519-681487	76956378	A	0.41010	0.438500	G	2.932e-01	5.882e-01	0.8902
1	snp40514-scaffold519-738890	77013781	C	0.37410	0.415400	A	6.362e-01	4.251e-01	0.8412
1	snp40515-scaffold519-795200	77070091	A	0.09712	0.069230	G	8.565e-01	3.547e-01	1.4460
1	snp40517-scaffold519-881449	77156340	G	0.26620	0.276900	A	5.185e-02	8.199e-01	0.9472
1	snp40520-scaffold519-982723	77257614	A	0.32370	0.269200	G	1.239e+00	2.658e-01	1.2990
1	snp40521-scaffold519-1028126	77303017	A	0.37040	0.390600	G	1.517e-01	6.969e-01	0.9176
1	snp40522-scaffold519-1077017	77351908	G	0.16550	0.184600	A	2.285e-01	6.326e-01	0.8757
1	snp40524-scaffold519-1193859	77468750	A	0.39930	0.438500	G	5.614e-01	4.537e-01	0.8512
1	snp40526-scaffold519-1264937	77539828	C	0.18610	0.234400	A	1.262e+00	2.613e-01	0.7471
1	snp40528-scaffold519-1333499	77608390	G	0.04317	0.069230	A	1.233e+00	2.669e-01	0.6065
1	snp40530-scaffold519-1439690	77714581	A	0.16550	0.123100	G	1.235e+00	2.664e-01	1.4130
1	snp40531-scaffold519-1471110	77746001	G	0.33450	0.446200	A	4.734e+00	2.957e-02	0.6240
1	snp40532-scaffold519-1512011	77786902	A	0.32730	0.300000	G	3.049e-01	5.808e-01	1.1350
1	snp40533-scaffold519-1543758	77818649	G	0.15110	0.176900	A	4.417e-01	5.063e-01	0.8279
1	snp40534-scaffold519-1594047	77868938	G	0.06835	0.061540	A	6.641e-02	7.966e-01	1.1190
1	snp40535-scaffold519-1630440	77905331	G	0.15830	0.203100	A	1.236e+00	2.663e-01	0.7377
1	snp40537-scaffold519-1710949	77985840	A	0.07554	0.061540	G	2.630e-01	6.081e-01	1.2460
1	snp40538-scaffold519-1751364	78026255	A	0.28470	0.349200	G	1.696e+00	1.928e-01	0.7417
1	snp40540-scaffold519-1834371	78109262	A	0.35870	0.400000	G	6.454e-01	4.217e-01	0.8390
1	snp40541-scaffold519-1885795	78160686	A	0.36690	0.469200	G	3.866e+00	4.928e-02	0.6556
1	snp40542-scaffold519-1941005	78215896	G	0.19490	0.166700	A	4.365e-01	5.088e-01	1.2100
1	snp40543-scaffold519-2003544	78278435	G	0.21580	0.184600	A	5.278e-01	4.675e-01	1.2160
1	snp40544-scaffold519-2054400	78329291	G	0.32820	0.319700	A	2.786e-02	8.674e-01	1.0400
1	snp40547-scaffold519-2161197	78436088	A	0.11870	0.132800	G	1.615e-01	6.877e-01	0.8795
1	snp40548-scaffold519-2193109	78468000	G	0.30430	0.382800	A	2.438e+00	1.184e-01	0.7054
1	snp40549-scaffold519-2256978	78531869	A	0.29140	0.207700	G	3.186e+00	7.426e-02	1.5690
1	snp40550-scaffold519-2309106	78583997	G	0.38410	0.390600	A	1.591e-02	8.996e-01	0.9727
1	snp40551-scaffold519-2337959	78612850	A	0.43330	0.508100	G	1.912e+00	1.667e-01	0.7404
1	snp40552-scaffold519-2386181	78661072	A	0.05474	0.127000	G	6.300e+00	1.207e-02	0.3982
1	snp40553-scaffold519-2429702	78704593	A	0.42450	0.330800	G	3.255e+00	7.122e-02	1.4920
1	snp40554-scaffold519-2467428	78742319	G	0.41150	0.262700	A	7.756e+00	5.354e-03	1.9630
1	snp40556-scaffold519-2556183	78831074	A	0.09712	0.053850	G	2.172e+00	1.406e-01	1.8900
1	snp40557-scaffold519-2601256	78876147	A	0.20500	0.250000	G	1.035e+00	3.089e-01	0.7738
1	snp40558-scaffold519-2649231	78924122	A	0.37050	0.361500	G	3.062e-02	8.611e-01	1.0390
1	snp40559-scaffold519-2695685	78970576	G	0.37230	0.406200	A	4.264e-01	5.137e-01	0.8667
1	snp40561-scaffold519-2784733	79059624	A	0.22660	0.130800	G	5.163e+00	2.308e-02	1.9480
1	snp40562-scaffold519-2850421	79125312	A	0.08273	0.138500	G	3.043e+00	8.107e-02	0.5612
1	snp40563-scaffold519-2879144	79154035	G	0.47840	0.453800	A	2.147e-01	6.431e-01	1.1040
1	snp40564-scaffold519-2914341	79189232	G	0.15110	0.200000	A	1.526e+00	2.167e-01	0.7119
1	snp40566-scaffold519-2998202	79273093	G	0.20000	0.172100	A	4.172e-01	5.183e-01	1.2020
1	snp40569-scaffold519-3145415	79420306	A	0.41730	0.415400	G	1.290e-03	9.713e-01	1.0080
1	snp40570-scaffold519-3205176	79480067	G	0.09353	0.084620	A	8.527e-02	7.703e-01	1.1160
1	snp40571-scaffold519-3270614	79545505	G	0.50000	0.476900	A	1.887e-01	6.640e-01	1.0970
1	snp40572-scaffold519-3326486	79601377	C	0.34310	0.369200	A	2.648e-01	6.068e-01	0.8921
1	snp40573-scaffold519-3356010	79630901	G	0.48200	0.492300	A	3.757e-02	8.463e-01	0.9596
1	snp40574-scaffold519-3401038	79675929	C	0.45320	0.415400	A	5.148e-01	4.731e-01	1.1670
1	snp40578-scaffold519-3551827	79826718	G	0.47120	0.423100	A	8.278e-01	3.629e-01	1.2150
1	snp40579-scaffold519-3603075	79877966	A	0.43170	0.476900	G	7.346e-01	3.914e-01	0.8330
1	snp40581-scaffold519-3673116	79948007	A	0.38410	0.307700	G	2.238e+00	1.347e-01	1.4030
1	snp40583-scaffold519-3769293	80044184	G	0.49630	0.429700	A	1.545e+00	2.139e-01	1.3080
1	snp13275-scaffold1510-59490	80111844	A	0.41370	0.346200	G	1.694e+00	1.931e-01	1.3330
1	snp13276-scaffold1510-96586	80148940	C	0.29140	0.384600	A	3.533e+00	6.015e-02	0.6579
1	snp13277-scaffold1510-127503	80179857	G	0.16910	0.179700	A	6.931e-02	7.923e-01	0.9289
1	snp13278-scaffold1510-179897	80232251	A	0.45320	0.415400	G	5.148e-01	4.731e-01	1.1670
1	snp13279-scaffold1510-227678	80280032	A	0.14750	0.187500	G	1.044e+00	3.069e-01	0.7496
1	snp13280-scaffold1510-271508	80323862	G	0.40650	0.392300	A	7.396e-02	7.857e-01	1.0610
1	snp13281-scaffold1510-303462	80355816	C	0.33090	0.230800	A	4.240e+00	3.948e-02	1.6490
1	snp13282-scaffold1510-338458	80390812	G	0.45590	0.359400	A	3.317e+00	6.855e-02	1.4940
1	snp13284-scaffold1510-446098	80498452	C	0.33330	0.320300	A	6.714e-02	7.956e-01	1.0610
1	snp13285-scaffold1510-495524	80547878	A	0.35610	0.438500	C	2.543e+00	1.108e-01	0.7083
1	snp13286-scaffold1510-542912	80595266	A	0.10430	0.069230	G	1.291e+00	2.559e-01	1.5660
1	snp13287-scaffold1510-580261	80632615	A	0.11150	0.115400	G	1.329e-02	9.082e-01	0.9622
1	snp13288-scaffold1510-626012	80678366	A	0.09712	0.161500	G	3.541e+00	5.988e-02	0.5583
1	snp47746-scaffold672-64929	80777028	G	0.12590	0.184600	A	2.469e+00	1.161e-01	0.6361
1	snp47747-scaffold672-95692	80807791	A	0.47460	0.438500	G	4.652e-01	4.952e-01	1.1570
1	snp47748-scaffold672-128904	80841003	G	0.17410	0.238100	A	2.248e+00	1.338e-01	0.6744
1	snp47749-scaffold672-215621	80927720	G	0.16790	0.216700	A	1.330e+00	2.488e-01	0.7294
1	snp47751-scaffold672-280700	80992799	A	0.11150	0.084620	G	6.939e-01	4.049e-01	1.3580
1	snp47752-scaffold672-342383	81054482	A	0.41730	0.500000	G	2.456e+00	1.170e-01	0.7160
1	snp47753-scaffold672-377445	81089544	G	0.36330	0.238500	A	6.309e+00	1.202e-02	1.8220
1	snp47754-scaffold672-412368	81124467	A	0.41730	0.484600	G	1.632e+00	2.015e-01	0.7615
1	snp47755-scaffold672-469199	81181298	G	0.31650	0.284600	A	4.250e-01	5.145e-01	1.1640
1	snp47761-scaffold672-736962	81449061	A	0.35250	0.346200	G	1.576e-02	9.001e-01	1.0280
1	snp47762-scaffold672-822164	81534263	G	0.41610	0.419400	A	3.815e-03	9.507e-01	0.9865
1	snp47765-scaffold672-948115	81660214	A	0.44600	0.476600	G	3.291e-01	5.662e-01	0.8844
1	snp47766-scaffold672-1002569	81714668	A	0.44600	0.469200	G	1.922e-01	6.611e-01	0.9108
1	snp47768-scaffold672-1120362	81832461	G	0.33810	0.376900	A	5.856e-01	4.441e-01	0.8445
1	snp47769-scaffold672-1148945	81861044	G	0.48200	0.500000	A	1.147e-01	7.349e-01	0.9306
1	snp47770-scaffold672-1239914	81952013	G	0.29860	0.307700	A	3.507e-02	8.514e-01	0.9577
1	snp47772-scaffold672-1322106	82034205	C	0.09058	0.103200	A	1.603e-01	6.889e-01	0.8658
1	snp47773-scaffold672-1372212	82084311	A	0.06115	0.177400	G	1.323e+01	2.751e-04	0.3020
1	snp47775-scaffold672-1474992	82187091	A	0.48190	0.507700	G	2.355e-01	6.274e-01	0.9019
1	snp47777-scaffold672-1577748	82289847	G	0.16550	0.153800	A	8.823e-02	7.664e-01	1.0910
1	snp47779-scaffold672-1641168	82353267	A	0.15830	0.238500	G	3.796e+00	5.137e-02	0.6005
1	snp47780-scaffold672-1675518	82387617	G	0.35970	0.323100	A	5.239e-01	4.692e-01	1.1770
1	snp47781-scaffold672-1721368	82433467	A	0.21740	0.184600	G	5.786e-01	4.469e-01	1.2270
1	snp47782-scaffold672-1753863	82465962	G	0.46400	0.523100	A	1.237e+00	2.661e-01	0.7894
1	snp47783-scaffold672-1798839	82510938	G	0.13670	0.107700	A	6.698e-01	4.131e-01	1.3120
1	snp47784-scaffold672-1838628	82550727	G	0.26620	0.230800	A	5.850e-01	4.443e-01	1.2090
1	snp47785-scaffold672-1873112	82585211	G	0.09353	0.084620	A	8.527e-02	7.703e-01	1.1160
1	snp47786-scaffold672-1903770	82615869	A	0.25540	0.261500	G	1.749e-02	8.948e-01	0.9685
1	snp47789-scaffold672-2035222	82747321	G	0.41730	0.365100	A	9.831e-01	3.214e-01	1.2450
1	snp47790-scaffold672-2076422	82788521	A	0.32370	0.292300	G	4.065e-01	5.238e-01	1.1590
1	snp32732-scaffold377-2118190	82894811	A	0.22300	0.153800	G	2.639e+00	1.042e-01	1.5790
1	snp32731-scaffold377-2079945	82933056	A	0.22790	0.174600	G	1.471e+00	2.251e-01	1.3960
1	snp32730-scaffold377-2049881	82963120	A	0.44240	0.412700	G	3.125e-01	5.762e-01	1.1290
1	snp32729-scaffold377-2002407	83010594	A	0.22660	0.138500	G	4.326e+00	3.752e-02	1.8230
1	snp32728-scaffold377-1966001	83047000	A	0.11230	0.153800	G	1.388e+00	2.388e-01	0.6959
1	snp32727-scaffold377-1934259	83078742	G	0.16910	0.109400	A	2.446e+00	1.178e-01	1.6570
1	snp32726-scaffold377-1873627	83139374	A	0.28060	0.215400	G	1.958e+00	1.618e-01	1.4210
1	snp32725-scaffold377-1844589	83168412	A	0.47480	0.484600	G	3.406e-02	8.536e-01	0.9615
1	snp32724-scaffold377-1783847	83229154	A	0.29140	0.361500	G	2.026e+00	1.546e-01	0.7261
1	snp32723-scaffold377-1745669	83267332	G	0.26620	0.269200	A	4.191e-03	9.484e-01	0.9846
1	snp32722-scaffold377-1706841	83306160	G	0.10430	0.046150	A	3.821e+00	5.062e-02	2.4070
1	snp32721-scaffold377-1639477	83373524	G	0.41010	0.376900	A	4.057e-01	5.241e-01	1.1490
1	snp32720-scaffold377-1606429	83406572	G	0.40650	0.461500	A	1.100e+00	2.943e-01	0.7990
1	snp32719-scaffold377-1576455	83436546	C	0.42090	0.300000	A	5.479e+00	1.924e-02	1.6960
1	snp32718-scaffold377-1546443	83466558	A	0.17270	0.161500	G	7.800e-02	7.800e-01	1.0830
1	snp32717-scaffold377-1514402	83498599	A	0.24630	0.241700	C	9.494e-03	9.224e-01	1.0250
1	snp32716-scaffold377-1472901	83540100	A	0.29350	0.346200	G	1.146e+00	2.845e-01	0.7846
1	snp32715-scaffold377-1437750	83575251	A	0.20140	0.253800	G	1.426e+00	2.323e-01	0.7415
1	snp32714-scaffold377-1370776	83642225	A	0.42810	0.570300	C	7.115e+00	7.642e-03	0.5639
1	snp32712-scaffold377-1250734	83762267	G	0.08273	0.092310	A	1.035e-01	7.476e-01	0.8869
1	snp32711-scaffold377-1222177	83790824	G	0.08993	0.092310	A	6.083e-03	9.378e-01	0.9717
1	snp32710-scaffold377-1179427	83833574	A	0.08633	0.084620	G	3.324e-03	9.540e-01	1.0220
1	snp32709-scaffold377-1115980	83897021	A	0.30950	0.387900	G	2.195e+00	1.385e-01	0.7073
1	snp32707-scaffold377-1012533	84000468	A	0.28060	0.346200	G	1.809e+00	1.786e-01	0.7367
1	snp32706-scaffold377-968493	84044508	G	0.22300	0.320300	A	4.382e+00	3.633e-02	0.6091
1	snp32705-scaffold377-939318	84073683	G	0.15830	0.161500	A	7.051e-03	9.331e-01	0.9760
1	snp32704-scaffold377-896227	84116774	G	0.33450	0.250000	A	2.939e+00	8.646e-02	1.5080
1	snp32701-scaffold377-734314	84278687	C	0.44960	0.369200	A	2.345e+00	1.257e-01	1.3960
1	snp32700-scaffold377-703633	84309368	G	0.05755	0.061540	A	2.540e-02	8.734e-01	0.9313
1	snp32699-scaffold377-647115	84365886	G	0.44570	0.468800	A	1.883e-01	6.644e-01	0.9111
1	snp32698-scaffold377-602324	84410677	A	0.39340	0.427400	G	4.098e-01	5.221e-01	0.8687
1	snp32697-scaffold377-564361	84448640	A	0.39490	0.418000	G	1.879e-01	6.647e-01	0.9087
1	snp32696-scaffold377-530544	84482457	G	0.21480	0.209700	A	1.337e-02	9.079e-01	1.0310
1	snp32693-scaffold377-373657	84639344	A	0.37780	0.379000	G	5.687e-04	9.810e-01	0.9947
1	snp32692-scaffold377-336820	84676181	G	0.37410	0.392300	A	1.246e-01	7.241e-01	0.9259
1	snp32691-scaffold377-286448	84726553	C	0.06835	0.084620	A	3.442e-01	5.574e-01	0.7936
1	snp32690-scaffold377-242757	84770244	A	0.12950	0.115400	G	1.613e-01	6.880e-01	1.1400
1	snp32688-scaffold377-175927	84837074	G	0.41010	0.384600	A	2.388e-01	6.251e-01	1.1120
1	snp32687-scaffold377-142039	84870962	G	0.41010	0.384600	A	2.388e-01	6.251e-01	1.1120
1	snp32686-scaffold377-106371	84906630	A	0.48200	0.500000	G	1.147e-01	7.349e-01	0.9306
1	snp32685-scaffold377-24190	84988811	A	0.44240	0.430800	C	4.905e-02	8.247e-01	1.0490
1	snp48461-scaffold689-60209	85073309	G	0.36400	0.390600	A	2.646e-01	6.070e-01	0.8927
1	snp48462-scaffold689-99592	85112692	A	0.25540	0.261500	G	1.749e-02	8.948e-01	0.9685
1	snp48464-scaffold689-188042	85201142	A	0.10430	0.115400	G	1.128e-01	7.370e-01	0.8929
1	snp48465-scaffold689-243932	85257032	A	0.43840	0.361500	G	2.153e+00	1.423e-01	1.3790
1	snp48466-scaffold689-273925	85287025	G	0.28780	0.269200	A	1.504e-01	6.982e-01	1.0970
1	snp48468-scaffold689-383640	85396740	A	0.30220	0.400000	G	3.816e+00	5.077e-02	0.6495
1	snp48470-scaffold689-494080	85507180	G	0.35970	0.361500	A	1.282e-03	9.714e-01	0.9921
1	snp48471-scaffold689-523548	85536648	A	0.34890	0.476900	G	6.102e+00	1.350e-02	0.5878
1	snp48472-scaffold689-555583	85568683	G	0.33810	0.315400	A	2.070e-01	6.491e-01	1.1090
1	snp48473-scaffold689-622519	85635619	G	0.47840	0.461500	A	1.012e-01	7.504e-01	1.0700
1	snp48474-scaffold689-659358	85672458	G	0.14960	0.111100	A	1.080e+00	2.987e-01	1.4080
1	snp48475-scaffold689-690181	85703281	A	0.37050	0.384600	G	7.526e-02	7.838e-01	0.9417
1	snp48476-scaffold689-737168	85750268	C	0.44240	0.476900	A	4.248e-01	5.145e-01	0.8703
1	snp48477-scaffold689-766883	85779983	C	0.43170	0.361500	A	1.801e+00	1.796e-01	1.3410
1	snp48479-scaffold689-833779	85846879	G	0.10070	0.184600	A	5.606e+00	1.790e-02	0.4947
1	snp48480-scaffold689-886546	85899646	A	0.30740	0.189700	G	5.681e+00	1.715e-02	1.8960
1	snp48482-scaffold689-967902	85981002	A	0.04676	0.125000	G	8.089e+00	4.455e-03	0.3434
1	snp48483-scaffold689-1007850	86020950	A	0.15110	0.161500	G	7.422e-02	7.853e-01	0.9237
1	snp48484-scaffold689-1037556	86050656	G	0.30220	0.246200	A	1.365e+00	2.426e-01	1.3260
1	snp48486-scaffold689-1135054	86148154	A	0.06569	0.079370	C	2.478e-01	6.186e-01	0.8156
1	snp48487-scaffold689-1191294	86204394	C	0.22830	0.192300	A	6.729e-01	4.120e-01	1.2420
1	snp48488-scaffold689-1244163	86257263	G	0.44240	0.607700	A	9.676e+00	1.867e-03	0.5123
1	snp48489-scaffold689-1274998	86288098	A	0.35400	0.584600	G	1.915e+01	1.209e-05	0.3894
1	snp48490-scaffold689-1304207	86317307	C	0.39550	0.582000	A	1.176e+01	6.061e-04	0.4700
1	snp48491-scaffold689-1336115	86349215	G	0.17270	0.192300	A	2.327e-01	6.295e-01	0.8765
1	snp48493-scaffold689-1412395	86425495	A	0.17880	0.187500	G	4.411e-02	8.337e-01	0.9437
1	snp48494-scaffold689-1472982	86486082	G	0.10510	0.031250	A	6.353e+00	1.172e-02	3.6400
1	snp48495-scaffold689-1503657	86516757	G	0.37410	0.384600	A	4.168e-02	8.382e-01	0.9563
1	snp48496-scaffold689-1532347	86545447	A	0.42090	0.615400	G	1.342e+01	2.486e-04	0.4542
1	snp48497-scaffold689-1584050	86597150	A	0.37050	0.253800	G	5.425e+00	1.986e-02	1.7300
1	snp48498-scaffold689-1614440	86627540	G	0.16910	0.300000	A	9.129e+00	2.516e-03	0.4747
1	snp48499-scaffold689-1648089	86661189	A	0.36690	0.400000	G	4.128e-01	5.205e-01	0.8693
1	snp48500-scaffold689-1704735	86717835	G	0.39930	0.407700	A	2.607e-02	8.717e-01	0.9657
1	snp48501-scaffold689-1741757	86754857	G	0.26620	0.292300	A	3.035e-01	5.817e-01	0.8782
1	snp48502-scaffold689-1771520	86784620	A	0.16910	0.192300	G	3.293e-01	5.661e-01	0.8545
1	snp48503-scaffold689-1802577	86815677	A	0.24090	0.234400	G	2.028e-02	8.867e-01	1.0370
1	snp48504-scaffold689-1839212	86852312	A	0.14390	0.107700	G	1.010e+00	3.148e-01	1.3930
1	snp48506-scaffold689-1930052	86943152	A	0.06835	0.053850	G	3.121e-01	5.764e-01	1.2890
1	snp48507-scaffold689-1981334	86994434	G	0.40290	0.430800	A	2.845e-01	5.938e-01	0.8916
1	snp48508-scaffold689-2022756	87035856	C	0.36230	0.265600	A	3.688e+00	5.479e-02	1.5710
1	snp48510-scaffold689-2089409	87102509	G	0.45680	0.390600	A	1.562e+00	2.113e-01	1.3120
1	snp48511-scaffold689-2133310	87146410	C	0.41920	0.327600	A	2.829e+00	9.256e-02	1.4820
1	snp48512-scaffold689-2165301	87178401	A	0.35610	0.453800	G	3.565e+00	5.899e-02	0.6656
1	snp48513-scaffold689-2219372	87232472	A	0.42090	0.407700	G	6.322e-02	8.015e-01	1.0560
1	snp48514-scaffold689-2272045	87285145	A	0.44190	0.393400	G	7.940e-01	3.729e-01	1.2200
1	snp48515-scaffold689-2312729	87325829	A	0.17990	0.238100	G	1.852e+00	1.736e-01	0.7018
1	snp48516-scaffold689-2371207	87384307	G	0.46400	0.446200	A	1.140e-01	7.356e-01	1.0750
1	snp48518-scaffold689-2446290	87459390	G	0.05396	0.084620	A	1.395e+00	2.375e-01	0.6170
1	snp48521-scaffold689-2577620	87590720	A	0.23020	0.230800	G	1.530e-04	9.901e-01	0.9969
1	snp48522-scaffold689-2619832	87632932	A	0.43170	0.484600	G	1.004e+00	3.162e-01	0.8077
1	snp48523-scaffold689-2664845	87677945	G	0.43380	0.515900	A	2.334e+00	1.266e-01	0.7191
1	snp48525-scaffold689-2745648	87758748	A	0.26620	0.200000	C	2.097e+00	1.476e-01	1.4510
1	snp48526-scaffold689-2789880	87802980	A	0.21940	0.169200	G	1.377e+00	2.406e-01	1.3800
1	snp48527-scaffold689-2824259	87837359	A	0.38850	0.407700	G	1.367e-01	7.116e-01	0.9230
1	snp48529-scaffold689-2898440	87911540	A	0.43880	0.387100	G	9.410e-01	3.320e-01	1.2380
1	snp48530-scaffold689-2927719	87940819	A	0.44960	0.492300	G	6.485e-01	4.206e-01	0.8425
1	snp48531-scaffold689-2960748	87973848	G	0.31160	0.375000	A	1.586e+00	2.079e-01	0.7544
1	snp48532-scaffold689-3000765	88013865	C	0.39930	0.423100	A	2.078e-01	6.485e-01	0.9064
1	snp48533-scaffold689-3051868	88064968	G	0.24460	0.223100	A	2.265e-01	6.341e-01	1.1280
1	snp48534-scaffold689-3085753	88098853	A	0.24460	0.230800	C	9.290e-02	7.605e-01	1.0790
1	snp48535-scaffold689-3115595	88128695	C	0.24100	0.230800	A	5.123e-02	8.209e-01	1.0580
1	snp48538-scaffold689-3241261	88254361	G	0.50370	0.450800	A	9.395e-01	3.324e-01	1.2370
1	snp48539-scaffold689-3275687	88288787	A	0.44240	0.415400	G	2.641e-01	6.073e-01	1.1170
1	snp48540-scaffold689-3318449	88331549	A	0.37410	0.376900	G	3.011e-03	9.562e-01	0.9880
1	snp48541-scaffold689-3364987	88378087	G	0.19420	0.161500	A	6.315e-01	4.268e-01	1.2510
1	snp48543-scaffold689-3459329	88472429	A	0.32010	0.269200	G	1.085e+00	2.975e-01	1.2780
1	snp48544-scaffold689-3503478	88516578	G	0.20140	0.215400	A	1.054e-01	7.455e-01	0.9189
1	snp48545-scaffold689-3536365	88549465	G	0.20500	0.246200	A	8.781e-01	3.487e-01	0.7899
1	snp26306-scaffold276-1558	88559852	A	0.44960	0.484600	G	4.361e-01	5.090e-01	0.8689
1	snp26308-scaffold276-72090	88630384	G	0.32010	0.407700	A	2.992e+00	8.367e-02	0.6841
1	snp26310-scaffold276-150962	88709256	A	0.05396	0.100000	G	2.938e+00	8.652e-02	0.5133
1	snp26311-scaffold276-208673	88766967	A	0.37050	0.453800	G	2.570e+00	1.089e-01	0.7083
1	snp26312-scaffold276-241495	88799789	A	0.06115	0.092310	G	1.302e+00	2.538e-01	0.6405
1	snp26314-scaffold276-354652	88912946	A	0.07895	0.057380	G	5.812e-01	4.458e-01	1.4080
1	snp26315-scaffold276-404944	88963238	G	0.08148	0.090160	A	8.216e-02	7.744e-01	0.8952
1	snp26316-scaffold276-438733	88997027	G	0.20860	0.238500	A	4.621e-01	4.966e-01	0.8419
1	snp26317-scaffold276-471177	89029471	A	0.10790	0.171900	G	3.211e+00	7.316e-02	0.5828
1	snp26320-scaffold276-628619	89186913	A	0.34000	0.283300	G	1.193e+00	2.747e-01	1.3030
1	snp26321-scaffold276-678179	89236473	A	0.24460	0.384600	G	8.447e+00	3.657e-03	0.5181
1	snp26322-scaffold276-718530	89276824	A	0.06475	0.107700	G	2.260e+00	1.327e-01	0.5736
1	snp26324-scaffold276-841587	89399881	A	0.34400	0.364400	C	1.466e-01	7.018e-01	0.9146
1	snp26325-scaffold276-892527	89450821	A	0.19260	0.218800	G	3.699e-01	5.430e-01	0.8519
1	snp26326-scaffold276-921288	89479582	A	0.13770	0.069230	G	4.045e+00	4.430e-02	2.1470
1	snp26327-scaffold276-953564	89511858	A	0.05797	0.056450	G	3.645e-03	9.519e-01	1.0290
1	snp26328-scaffold276-989859	89548153	G	0.25540	0.284600	A	3.886e-01	5.331e-01	0.8621
1	snp26329-scaffold276-1020325	89578619	G	0.21690	0.215400	A	1.210e-03	9.723e-01	1.0090
1	snp26330-scaffold276-1051500	89609794	A	0.11870	0.146200	G	6.001e-01	4.385e-01	0.7869
1	snp26331-scaffold276-1083515	89641809	G	0.21940	0.338500	A	6.567e+00	1.039e-02	0.5494
1	snp26332-scaffold276-1140768	89699062	A	0.19420	0.276900	G	3.522e+00	6.057e-02	0.6295
1	snp26333-scaffold276-1182172	89740466	G	0.34070	0.412700	A	1.922e+00	1.656e-01	0.7355
1	snp26335-scaffold276-1271201	89829495	C	0.40290	0.392300	A	4.125e-02	8.391e-01	1.0450
1	snp26336-scaffold276-1329202	89887496	G	0.30070	0.277800	A	2.197e-01	6.393e-01	1.1180
1	snp26337-scaffold276-1369133	89927427	G	0.35970	0.407700	A	8.700e-01	3.509e-01	0.8162
1	snp26340-scaffold276-1480398	90038692	G	0.43880	0.382800	A	1.129e+00	2.880e-01	1.2610
1	snp26341-scaffold276-1532358	90090652	A	0.45290	0.430800	C	1.752e-01	6.756e-01	1.0940
1	snp26342-scaffold276-1578688	90136982	A	0.11150	0.100000	G	1.220e-01	7.269e-01	1.1300
1	snp26343-scaffold276-1610853	90169147	A	0.44600	0.407700	G	5.304e-01	4.664e-01	1.1700
1	snp26344-scaffold276-1647933	90206227	G	0.48880	0.500000	A	4.297e-02	8.358e-01	0.9562
1	snp26346-scaffold276-1732684	90290978	A	0.37320	0.412700	G	5.700e-01	4.503e-01	0.8473
1	snp26347-scaffold276-1773754	90332048	G	0.31520	0.330800	A	9.820e-02	7.540e-01	0.9313
1	snp26348-scaffold276-1851205	90409499	G	0.06985	0.056450	A	2.493e-01	6.175e-01	1.2550
1	snp26349-scaffold276-1889858	90448152	C	0.08633	0.093750	A	5.970e-02	8.070e-01	0.9134
1	snp26350-scaffold276-1943327	90501621	A	0.20140	0.261500	G	1.861e+00	1.725e-01	0.7122
1	snp26351-scaffold276-1973601	90531895	G	0.17270	0.230800	A	1.934e+00	1.643e-01	0.6957
1	snp26352-scaffold276-2023836	90582130	A	0.39930	0.353800	C	7.724e-01	3.795e-01	1.2140
1	snp26353-scaffold276-2064331	90622625	A	0.49630	0.484100	G	5.055e-02	8.221e-01	1.0500
1	snp26354-scaffold276-2099154	90657448	A	0.15110	0.092310	G	2.664e+00	1.026e-01	1.7500
1	snp26355-scaffold276-2132089	90690383	A	0.40650	0.476900	G	1.795e+00	1.804e-01	0.7511
1	snp26356-scaffold276-2170066	90728360	G	0.06693	0.066670	A	9.001e-05	9.924e-01	1.0040
1	snp26363-scaffold276-2443453	91001747	G	0.14030	0.076920	A	3.366e+00	6.657e-02	1.9580
1	snp26364-scaffold276-2497439	91055733	G	0.50000	0.371000	A	5.546e+00	1.852e-02	1.6960
1	snp26365-scaffold276-2561656	91119950	A	0.16190	0.200000	G	8.959e-01	3.439e-01	0.7725
1	snp26366-scaffold276-2598859	91157153	G	0.28060	0.281200	A	1.974e-04	9.888e-01	0.9967
1	snp26367-scaffold276-2629074	91187368	A	0.30940	0.215400	G	3.885e+00	4.873e-02	1.6320
1	snp26368-scaffold276-2659907	91218201	G	0.30580	0.238500	A	1.971e+00	1.603e-01	1.4060
1	snp26369-scaffold276-2691363	91249657	A	0.13670	0.061540	G	5.001e+00	2.533e-02	2.4150
1	snp26370-scaffold276-2738036	91296330	G	0.47010	0.484100	A	6.715e-02	7.955e-01	0.9455
1	snp26372-scaffold276-2835226	91393520	A	0.28780	0.210900	G	2.666e+00	1.025e-01	1.5110
1	snp26373-scaffold276-2880032	91438326	A	0.35250	0.453800	G	3.842e+00	4.999e-02	0.6552
1	snp26374-scaffold276-2938522	91496816	C	0.48810	0.531700	A	6.402e-01	4.236e-01	0.8396
1	snp26376-scaffold276-3016550	91574844	A	0.29140	0.335900	G	8.207e-01	3.650e-01	0.8128
1	snp26377-scaffold276-3048277	91606571	G	0.40300	0.322600	A	2.332e+00	1.267e-01	1.4180
1	snp26379-scaffold276-3137571	91695865	G	0.12950	0.061540	A	4.252e+00	3.921e-02	2.2690
1	snp26380-scaffold276-3178572	91736866	A	0.30800	0.375000	G	1.779e+00	1.823e-01	0.7417
1	snp26381-scaffold276-3223117	91781411	G	0.30940	0.398400	A	3.111e+00	7.776e-02	0.6763
1	snp26382-scaffold276-3252186	91810480	A	0.14030	0.107700	G	8.326e-01	3.615e-01	1.3520
1	snp26383-scaffold276-3296025	91854319	G	0.21920	0.220300	A	5.817e-04	9.808e-01	0.9936
1	snp26384-scaffold276-3337591	91895885	A	0.41010	0.400000	G	3.723e-02	8.470e-01	1.0430
1	snp26387-scaffold276-3432545	91990839	G	0.44600	0.530800	A	2.551e+00	1.102e-01	0.7118
1	snp26389-scaffold276-3504723	92063017	G	0.38490	0.269800	A	5.051e+00	2.461e-02	1.6930
1	snp26390-scaffold276-3550380	92108674	G	0.42810	0.406200	A	1.710e-01	6.792e-01	1.0940
1	snp26395-scaffold276-3752775	92311069	A	0.33810	0.376900	G	5.856e-01	4.441e-01	0.8445
1	snp26396-scaffold276-3807326	92365620	G	0.45520	0.407700	A	8.028e-01	3.703e-01	1.2140
1	snp26397-scaffold276-3865649	92423943	A	0.08633	0.115400	G	8.649e-01	3.524e-01	0.7244
1	snp26398-scaffold276-3908276	92466570	G	0.28420	0.210900	A	2.437e+00	1.185e-01	1.4850
1	snp26400-scaffold276-4011669	92569963	A	0.07194	0.123100	G	2.879e+00	8.975e-02	0.5523
1	snp26402-scaffold276-4118256	92676550	G	0.40150	0.289100	A	4.752e+00	2.927e-02	1.6500
1	snp26404-scaffold276-4201627	92759921	A	0.35610	0.359400	G	4.057e-03	9.492e-01	0.9859
1	snp26406-scaffold276-4300468	92858762	C	0.35870	0.346200	A	6.073e-02	8.053e-01	1.0560
1	snp26408-scaffold276-4359734	92918028	C	0.47480	0.453100	A	1.657e-01	6.840e-01	1.0910
1	snp26409-scaffold276-4440247	92998541	G	0.30220	0.253800	A	1.011e+00	3.147e-01	1.2730
1	snp26410-scaffold276-4475730	93034024	A	0.14390	0.225000	G	3.855e+00	4.960e-02	0.5792
1	snp26411-scaffold276-4513150	93071444	A	0.36690	0.444400	G	2.189e+00	1.390e-01	0.7244
1	snp26412-scaffold276-4545649	93103943	C	0.47480	0.476900	A	1.571e-03	9.684e-01	0.9916
1	snp26413-scaffold276-4575013	93133307	G	0.08993	0.069230	A	4.967e-01	4.809e-01	1.3290
1	snp26414-scaffold276-4632064	93190358	A	0.30580	0.384600	G	2.488e+00	1.147e-01	0.7047
1	snp26415-scaffold276-4684324	93242618	A	0.20770	0.234400	G	3.600e-01	5.485e-01	0.8563
1	snp26416-scaffold276-4757628	93315922	A	0.21940	0.253800	G	5.919e-01	4.417e-01	0.8263
1	snp26417-scaffold276-4797203	93355497	G	0.03237	0.100000	A	7.941e+00	4.833e-03	0.3011
1	snp26418-scaffold276-4832968	93391262	G	0.46400	0.476900	A	5.915e-02	8.078e-01	0.9496
1	snp26419-scaffold276-4871267	93429561	A	0.30080	0.253800	C	9.421e-01	3.317e-01	1.2640
1	snp26420-scaffold276-4903534	93461828	A	0.29500	0.315400	G	1.754e-01	6.754e-01	0.9082
1	snp26421-scaffold276-4938369	93496663	G	0.47480	0.476900	A	1.571e-03	9.684e-01	0.9916
1	snp26423-scaffold276-5022940	93581234	A	0.45680	0.438500	G	1.208e-01	7.282e-01	1.0770
1	snp26424-scaffold276-5058463	93616757	A	0.25900	0.223100	C	6.134e-01	4.335e-01	1.2170
1	snp26425-scaffold276-5106872	93665166	A	0.46040	0.469200	G	2.758e-02	8.681e-01	0.9652
1	snp26426-scaffold276-5135518	93693812	G	0.44200	0.401600	A	5.632e-01	4.530e-01	1.1800
1	snp26427-scaffold276-5223607	93781901	G	0.41370	0.384600	A	3.104e-01	5.774e-01	1.1290
1	snp26430-scaffold276-5357305	93915599	G	0.49280	0.469200	A	1.971e-01	6.571e-01	1.0990
1	snp26431-scaffold276-5389396	93947690	A	0.21940	0.200000	G	1.992e-01	6.554e-01	1.1240
1	snp26432-scaffold276-5421749	93980043	A	0.22050	0.254100	C	5.240e-01	4.691e-01	0.8302
1	snp26433-scaffold276-5468529	94026823	A	0.51440	0.407700	G	4.040e+00	4.444e-02	1.5390
1	snp26436-scaffold276-5632568	94190862	C	0.19060	0.153800	A	8.166e-01	3.662e-01	1.2960
1	snp26437-scaffold276-5681100	94239394	A	0.08993	0.200000	G	9.812e+00	1.734e-03	0.3953
1	snp26438-scaffold276-5712672	94270966	G	0.09712	0.076920	A	4.383e-01	5.080e-01	1.2910
1	snp26441-scaffold276-5824575	94382869	G	0.40650	0.384600	A	1.764e-01	6.745e-01	1.0960
1	snp26442-scaffold276-5864964	94423258	A	0.23380	0.223100	G	5.758e-02	8.104e-01	1.0630
1	snp26444-scaffold276-5949209	94507503	A	0.05036	0.093750	G	2.753e+00	9.707e-02	0.5126
1	snp26446-scaffold276-6029619	94587913	G	0.14550	0.140600	A	1.686e-02	8.967e-01	1.0410
1	snp26447-scaffold276-6062132	94620426	G	0.05755	0.046150	A	2.257e-01	6.348e-01	1.2620
1	snp26448-scaffold276-6105599	94663893	G	0.14750	0.246200	A	5.870e+00	1.540e-02	0.5298
1	snp26449-scaffold276-6138113	94696407	G	0.27640	0.282300	A	1.397e-02	9.059e-01	0.9714
1	snp26451-scaffold276-6238530	94796824	A	0.43170	0.328100	G	3.917e+00	4.779e-02	1.5550
1	snp26452-scaffold276-6286620	94844914	G	0.20440	0.300000	A	4.482e+00	3.425e-02	0.5994
1	snp26453-scaffold276-6343157	94901451	G	0.38490	0.461500	A	2.152e+00	1.424e-01	0.7300
1	snp26455-scaffold276-6419953	94978247	G	0.33810	0.507800	A	1.059e+01	1.136e-03	0.4952
1	snp26456-scaffold276-6449616	95007910	G	0.30220	0.338500	A	5.422e-01	4.615e-01	0.8463
1	snp26457-scaffold276-6480289	95038583	G	0.45260	0.584600	A	6.151e+00	1.313e-02	0.5874
1	snp26459-scaffold276-6550428	95108722	G	0.26620	0.320300	A	1.265e+00	2.608e-01	0.7697
1	snp26460-scaffold276-6581890	95140184	G	0.21940	0.203100	A	1.383e-01	7.100e-01	1.1030
1	snp26463-scaffold276-6747017	95305311	A	0.29170	0.285700	G	1.468e-02	9.035e-01	1.0290
1	snp26465-scaffold276-6819557	95377851	A	0.39130	0.330800	G	1.386e+00	2.390e-01	1.3010
1	snp26467-scaffold276-6912234	95470528	A	0.23020	0.169200	G	1.980e+00	1.594e-01	1.4680
1	snp26469-scaffold276-6979011	95537305	G	0.30940	0.323100	A	7.749e-02	7.807e-01	0.9385
1	snp26470-scaffold276-7041211	95599505	A	0.27340	0.169200	C	5.265e+00	2.176e-02	1.8470
1	snp26471-scaffold276-7075584	95633878	A	0.35190	0.539700	G	1.251e+01	4.038e-04	0.4630
1	snp26473-scaffold276-7141017	95699311	G	0.39930	0.338500	A	1.391e+00	2.383e-01	1.2990
1	snp26474-scaffold276-7181027	95739321	A	0.43170	0.338500	G	3.200e+00	7.363e-02	1.4840
1	snp26475-scaffold276-7237791	95796085	A	0.24820	0.161500	G	3.869e+00	4.917e-02	1.7140
1	snp26476-scaffold276-7269141	95827435	G	0.16910	0.184600	A	1.490e-01	6.995e-01	0.8986
1	snp26477-scaffold276-7301972	95860266	A	0.37050	0.369200	C	6.156e-04	9.802e-01	1.0050
1	snp26478-scaffold276-7374042	95932336	A	0.18350	0.085940	G	6.441e+00	1.115e-02	2.3900
1	snp26479-scaffold276-7422057	95980351	G	0.07194	0.046150	A	9.873e-01	3.204e-01	1.6020
1	snp26481-scaffold276-7492745	96051039	A	0.37500	0.500000	G	5.659e+00	1.736e-02	0.6000
1	snp26482-scaffold276-7552428	96110722	G	0.26260	0.146200	A	6.876e+00	8.735e-03	2.0800
1	snp26483-scaffold276-7602725	96161019	A	0.14030	0.257800	G	8.298e+00	3.969e-03	0.4698
1	snp26485-scaffold276-7715356	96273650	G	0.26260	0.230800	A	4.753e-01	4.906e-01	1.1870
1	snp26486-scaffold276-7747380	96305674	A	0.19490	0.200000	G	1.476e-02	9.033e-01	0.9680
1	snp26488-scaffold276-7837545	96395839	G	0.23550	0.242200	A	2.154e-02	8.833e-01	0.9639
1	snp26489-scaffold276-7881906	96440200	A	0.34530	0.215400	C	7.069e+00	7.841e-03	1.9220
1	snp26490-scaffold276-7916993	96475287	A	0.15580	0.079370	G	4.415e+00	3.562e-02	2.1410
1	snp26491-scaffold276-7946702	96504996	G	0.36130	0.357100	A	6.517e-03	9.357e-01	1.0180
1	snp26492-scaffold276-7991301	96549595	A	0.33810	0.484400	C	7.923e+00	4.881e-03	0.5438
1	snp26493-scaffold276-8039202	96597496	G	0.32010	0.507700	A	1.323e+01	2.761e-04	0.4566
1	snp26494-scaffold276-8068860	96627154	G	0.25750	0.383900	A	6.078e+00	1.369e-02	0.5564
1	snp26495-scaffold276-8106894	96665188	A	0.42810	0.323100	G	4.086e+00	4.323e-02	1.5680
1	snp26496-scaffold276-8139152	96697446	A	0.28060	0.200000	G	3.028e+00	8.184e-02	1.5600
1	snp26498-scaffold276-8201892	96760186	G	0.24460	0.184600	A	1.825e+00	1.767e-01	1.4300
1	snp26499-scaffold276-8254250	96812544	G	0.30940	0.469200	A	9.824e+00	1.723e-03	0.5067
1	snp26503-scaffold276-8422057	96980351	A	0.42910	0.426200	G	2.839e-03	9.575e-01	1.0120
1	snp26505-scaffold276-8516509	97074803	G	0.50380	0.426200	A	2.008e+00	1.565e-01	1.3670
1	snp26507-scaffold276-8646227	97204521	A	0.20140	0.238500	G	7.237e-01	3.949e-01	0.8056
1	snp26508-scaffold276-8694040	97252334	G	0.44960	0.452400	A	2.631e-03	9.591e-01	0.9890
1	snp26509-scaffold276-8750998	97309292	A	0.40150	0.483600	G	2.298e+00	1.296e-01	0.7164
1	snp26510-scaffold276-8787659	97345953	G	0.05755	0.046150	A	2.257e-01	6.348e-01	1.2620
1	snp26511-scaffold276-8820339	97378633	A	0.20380	0.226600	C	2.656e-01	6.063e-01	0.8741
1	snp26512-scaffold276-8854550	97412844	A	0.53600	0.415400	G	5.152e+00	2.322e-02	1.6260
1	snp26517-scaffold276-9069421	97627715	C	0.47840	0.492300	A	6.844e-02	7.936e-01	0.9459
1	snp26518-scaffold276-9111920	97670214	G	0.42860	0.475800	A	7.645e-01	3.819e-01	0.8263
1	snp26519-scaffold276-9153817	97712111	A	0.48200	0.484600	G	2.400e-03	9.609e-01	0.9896
1	snp26520-scaffold276-9209135	97767429	G	0.40580	0.438500	A	3.881e-01	5.333e-01	0.8746
1	snp26521-scaffold276-9239395	97797689	A	0.44600	0.312500	G	6.492e+00	1.084e-02	1.7710
1	snp26522-scaffold276-9305132	97863426	G	0.34890	0.423100	A	2.084e+00	1.489e-01	0.7308
1	snp26523-scaffold276-9362834	97921128	C	0.06115	0.070310	A	1.227e-01	7.261e-01	0.8612
1	snp26524-scaffold276-9393724	97952018	G	0.38490	0.484400	A	3.570e+00	5.884e-02	0.6661
1	snp26525-scaffold276-9437345	97995639	A	0.22930	0.209700	G	1.883e-01	6.643e-01	1.1220
1	snp26527-scaffold276-9544293	98102587	G	0.48160	0.476900	A	7.767e-03	9.298e-01	1.0190
1	snp26529-scaffold276-9638582	98196876	A	0.27170	0.273400	G	1.273e-03	9.715e-01	0.9915
1	snp26531-scaffold276-9704860	98263154	A	0.30580	0.307700	G	1.564e-03	9.685e-01	0.9909
1	snp30205-scaffold332-1463418	98300631	A	0.25900	0.179700	G	3.075e+00	7.949e-02	1.5960
1	snp30204-scaffold332-1433737	98330312	G	0.15350	0.229500	A	3.248e+00	7.152e-02	0.6090
1	snp30201-scaffold332-1306337	98457712	G	0.31650	0.246200	A	2.114e+00	1.459e-01	1.4180
1	snp30200-scaffold332-1252361	98511688	A	0.05036	0.079370	G	1.305e+00	2.532e-01	0.6152
1	snp30199-scaffold332-1217652	98546397	C	0.14390	0.184600	A	1.111e+00	2.918e-01	0.7423
1	snp30197-scaffold332-1143124	98620925	A	0.25000	0.225800	G	2.726e-01	6.016e-01	1.1430
1	snp30196-scaffold332-1090182	98673867	G	0.28620	0.261500	A	2.683e-01	6.045e-01	1.1320
1	snp30195-scaffold332-1060414	98703635	A	0.25200	0.241700	G	4.634e-02	8.296e-01	1.0570
1	snp30194-scaffold332-1014525	98749524	A	0.48920	0.453800	G	4.439e-01	5.052e-01	1.1530
1	snp30193-scaffold332-966780	98797269	G	0.34930	0.325400	A	2.181e-01	6.405e-01	1.1130
1	snp30190-scaffold332-824837	98939212	A	0.07576	0.104800	G	9.169e-01	3.383e-01	0.6999
1	snp30189-scaffold332-792630	98971419	G	0.19290	0.224100	A	4.804e-01	4.882e-01	0.8274
1	snp30187-scaffold332-700128	99063921	G	0.49280	0.469200	A	1.971e-01	6.571e-01	1.0990
1	snp30186-scaffold332-671107	99092942	A	0.38490	0.476900	G	3.092e+00	7.868e-02	0.6863
1	snp30184-scaffold332-604314	99159735	A	0.51440	0.453100	G	1.316e+00	2.513e-01	1.2780
1	snp30181-scaffold332-490100	99273949	A	0.31520	0.284600	G	3.901e-01	5.322e-01	1.1570
1	snp30179-scaffold332-418014	99346035	G	0.22660	0.346200	A	6.503e+00	1.077e-02	0.5535
1	snp30178-scaffold332-364856	99399193	G	0.16910	0.215400	A	1.267e+00	2.604e-01	0.7412
1	snp30176-scaffold332-271910	99492139	G	0.06985	0.119000	A	2.667e+00	1.024e-01	0.5557
1	snp30175-scaffold332-242146	99521903	A	0.11510	0.223100	G	8.121e+00	4.377e-03	0.4530
1	snp30174-scaffold332-192743	99571306	A	0.10790	0.085940	G	4.662e-01	4.947e-01	1.2870
1	snp30173-scaffold332-149036	99615013	A	0.41420	0.327900	G	2.632e+00	1.047e-01	1.4490
1	snp30170-scaffold332-3715	99760334	A	0.46010	0.476200	G	8.952e-02	7.648e-01	0.9376
1	snp11326-scaffold1409-832959	99790416	C	0.21580	0.250000	A	5.840e-01	4.447e-01	0.8257
1	snp11325-scaffold1409-774510	99848865	G	0.08633	0.069230	A	3.484e-01	5.550e-01	1.2700
1	snp11324-scaffold1409-732870	99890505	A	0.24820	0.184600	C	2.035e+00	1.537e-01	1.4580
1	snp11323-scaffold1409-700104	99923271	G	0.04962	0.127100	A	7.159e+00	7.457e-03	0.3585
1	snp11322-scaffold1409-671287	99952088	A	0.16060	0.218800	C	2.008e+00	1.565e-01	0.6832
1	snp11319-scaffold1409-535534	100087841	G	0.12410	0.095240	A	6.990e-01	4.031e-01	1.3450
1	snp11318-scaffold1409-487559	100135816	C	0.19200	0.253800	A	2.023e+00	1.550e-01	0.6986
1	snp11316-scaffold1409-409506	100213869	G	0.41110	0.434400	A	1.877e-01	6.648e-01	0.9089
1	snp11315-scaffold1409-331850	100291525	A	0.25570	0.293100	G	5.737e-01	4.488e-01	0.8287
1	snp11314-scaffold1409-294370	100329005	G	0.34890	0.330800	A	1.295e-01	7.190e-01	1.0840
1	snp11313-scaffold1409-232485	100390890	G	0.09353	0.092310	A	1.555e-03	9.685e-01	1.0150
1	snp11312-scaffold1409-190769	100432606	G	0.28420	0.230800	A	1.290e+00	2.560e-01	1.3230
1	snp11311-scaffold1409-116275	100507100	A	0.42090	0.353800	G	1.658e+00	1.978e-01	1.3270
1	snp16781-scaffold1758-299848	100625726	A	0.16190	0.200000	C	8.959e-01	3.439e-01	0.7725
1	snp16780-scaffold1758-256605	100668969	A	0.17390	0.261900	G	4.163e+00	4.132e-02	0.5933
1	snp16779-scaffold1758-205448	100720126	A	0.17630	0.133300	G	1.130e+00	2.877e-01	1.3910
1	snp16778-scaffold1758-173265	100752309	A	0.29140	0.369200	C	2.484e+00	1.150e-01	0.7024
1	snp16777-scaffold1758-144644	100780930	G	0.22830	0.207700	A	2.167e-01	6.416e-01	1.1280
1	snp16776-scaffold1758-103460	100822114	G	0.44240	0.400000	A	6.515e-01	4.196e-01	1.1900
1	snp16775-scaffold1758-67457	100858117	G	0.41370	0.423100	A	3.226e-02	8.575e-01	0.9621
1	snp16774-scaffold1758-31204	100894370	A	0.29500	0.307700	G	6.846e-02	7.936e-01	0.9413
1	snp23567-scaffold2379-87684	101013357	G	0.16300	0.100000	A	2.678e+00	1.017e-01	1.7520
1	snp23568-scaffold2379-119877	101045550	A	0.13040	0.109400	G	3.576e-01	5.498e-01	1.2210
1	snp23569-scaffold2379-162517	101088190	A	0.05882	0.061540	C	1.155e-02	9.144e-01	0.9531
1	snp23570-scaffold2379-194474	101120147	C	0.26620	0.200000	A	2.097e+00	1.476e-01	1.4510
1	snp6965-scaffold1257-239	101176005	A	0.49260	0.404800	G	2.664e+00	1.026e-01	1.4280
1	snp6966-scaffold1257-90626	101266392	C	0.20860	0.284600	A	2.863e+00	9.064e-02	0.6627
1	snp6967-scaffold1257-142879	101318645	C	0.08633	0.023080	A	5.735e+00	1.663e-02	4.0000
1	snp6968-scaffold1257-195716	101371482	G	0.12230	0.030770	A	8.787e+00	3.035e-03	4.3890
1	snp6969-scaffold1257-224382	101400148	A	0.44600	0.392300	G	1.044e+00	3.069e-01	1.2470
1	snp6970-scaffold1257-270846	101446612	G	0.48200	0.469200	A	5.802e-02	8.097e-01	1.0530
1	snp6971-scaffold1257-339758	101515524	A	0.19420	0.169200	C	3.656e-01	5.454e-01	1.1830
1	snp6972-scaffold1257-382661	101558427	C	0.45320	0.500000	A	7.780e-01	3.778e-01	0.8289
1	snp6973-scaffold1257-422119	101597885	A	0.08993	0.107700	G	3.233e-01	5.696e-01	0.8187
1	snp6974-scaffold1257-459805	101635571	A	0.50360	0.461500	G	6.270e-01	4.285e-01	1.1840
1	snp6975-scaffold1257-492684	101668450	A	0.27700	0.253800	G	2.407e-01	6.237e-01	1.1260
1	snp6977-scaffold1257-581704	101757470	A	0.08712	0.096770	G	9.579e-02	7.569e-01	0.8907
1	snp6978-scaffold1257-637290	101813056	A	0.18250	0.183300	G	3.428e-04	9.852e-01	0.9947
1	snp6979-scaffold1257-667055	101842821	G	0.14030	0.153800	A	1.316e-01	7.167e-01	0.8975
1	snp6981-scaffold1257-734324	101910090	A	0.47120	0.492300	G	1.578e-01	6.912e-01	0.9190
1	snp6982-scaffold1257-770177	101945943	A	0.41220	0.300000	G	4.413e+00	3.567e-02	1.6360
1	snp6985-scaffold1257-924855	102100621	A	0.17990	0.130800	G	1.555e+00	2.124e-01	1.4580
1	snp6986-scaffold1257-965636	102141402	G	0.06767	0.024190	A	3.138e+00	7.650e-02	2.9270
1	snp6988-scaffold1257-1110728	102286494	G	0.12590	0.061540	A	3.892e+00	4.853e-02	2.1970
1	snp6989-scaffold1257-1143579	102319345	A	0.28060	0.261500	G	1.612e-01	6.881e-01	1.1010
1	snp6991-scaffold1257-1213780	102389546	C	0.25180	0.184600	A	2.247e+00	1.338e-01	1.4870
1	snp6992-scaffold1257-1260144	102435910	G	0.44600	0.300000	A	7.875e+00	5.012e-03	1.8790
1	snp6993-scaffold1257-1318233	102493999	A	0.38850	0.384600	C	5.602e-03	9.403e-01	1.0160
1	snp6994-scaffold1257-1350265	102526031	A	0.26280	0.277800	G	9.916e-02	7.528e-01	0.9267
1	snp6995-scaffold1257-1393664	102569430	G	0.42860	0.431000	A	1.967e-03	9.646e-01	0.9900
1	snp46637-scaffold65-82482	102610519	A	0.15500	0.087720	G	3.080e+00	7.927e-02	1.9080
1	snp46639-scaffold65-169122	102697159	G	0.24100	0.146200	A	4.791e+00	2.861e-02	1.8550
1	snp46640-scaffold65-246768	102774805	G	0.06884	0.023080	A	3.611e+00	5.739e-02	3.1300
1	snp46641-scaffold65-275341	102803378	A	0.40650	0.438500	G	3.729e-01	5.414e-01	0.8771
1	snp46642-scaffold65-317002	102845039	G	0.44930	0.484400	A	4.336e-01	5.102e-01	0.8684
1	snp46643-scaffold65-346972	102875009	G	0.18360	0.129300	A	1.694e+00	1.931e-01	1.5140
1	snp46647-scaffold65-503925	103031962	A	0.50000	0.465500	G	3.878e-01	5.335e-01	1.1480
1	snp46649-scaffold65-565888	103093925	A	0.43010	0.483900	C	9.945e-01	3.186e-01	0.8052
1	snp46650-scaffold65-605003	103133040	A	0.30580	0.292300	C	7.607e-02	7.827e-01	1.0660
1	snp46652-scaffold65-692363	103220400	G	0.20860	0.171900	A	7.485e-01	3.870e-01	1.2700
1	snp46653-scaffold65-722627	103250664	G	0.10140	0.119000	A	2.805e-01	5.964e-01	0.8355
1	snp46654-scaffold65-759307	103287344	A	0.11870	0.179700	C	2.741e+00	9.779e-02	0.6149
1	snp46655-scaffold65-824631	103352668	A	0.19780	0.161500	C	7.702e-01	3.802e-01	1.2800
1	snp46656-scaffold65-870394	103398431	A	0.11290	0.125000	G	1.147e-01	7.349e-01	0.8909
1	snp46658-scaffold65-938963	103467000	G	0.33330	0.420600	A	2.838e+00	9.206e-02	0.6887
1	snp46659-scaffold65-980926	103508963	G	0.23740	0.238500	A	5.404e-04	9.815e-01	0.9942
1	snp46660-scaffold65-1021250	103549287	A	0.26300	0.301600	G	6.425e-01	4.228e-01	0.8262
1	snp46661-scaffold65-1052281	103580318	A	0.38260	0.395200	G	5.635e-02	8.124e-01	0.9484
1	snp46662-scaffold65-1104569	103632606	G	0.31850	0.289100	A	3.528e-01	5.525e-01	1.1500
1	snp46663-scaffold65-1136704	103664741	A	0.30680	0.366700	C	1.346e+00	2.460e-01	0.7645
1	snp46664-scaffold65-1190831	103718868	A	0.43530	0.546200	G	4.373e+00	3.651e-02	0.6404
1	snp46665-scaffold65-1241569	103769606	A	0.11760	0.101600	C	2.255e-01	6.349e-01	1.1790
1	snp46666-scaffold65-1273194	103801231	A	0.42090	0.500000	C	2.245e+00	1.340e-01	0.7267
1	snp46667-scaffold65-1302019	103830056	G	0.11960	0.140600	A	3.516e-01	5.532e-01	0.8299
1	snp46668-scaffold65-1334803	103862840	A	0.39710	0.476200	G	2.210e+00	1.371e-01	0.7244
1	snp46670-scaffold65-1409389	103937426	G	0.09712	0.107700	A	1.095e-01	7.407e-01	0.8913
1	snp46672-scaffold65-1476025	104004062	A	0.35610	0.330800	G	2.508e-01	6.165e-01	1.1190
1	snp46673-scaffold65-1524596	104052633	G	0.35870	0.362900	A	6.574e-03	9.354e-01	0.9819
1	snp46674-scaffold65-1559355	104087392	A	0.50000	0.423100	G	2.102e+00	1.471e-01	1.3640
1	snp46675-scaffold65-1592154	104120191	G	0.44600	0.469200	A	1.922e-01	6.611e-01	0.9108
1	snp46678-scaffold65-1734425	104262462	A	0.26260	0.292300	C	3.950e-01	5.297e-01	0.8621
1	snp46679-scaffold65-1781430	104309467	G	0.38850	0.309500	A	2.336e+00	1.264e-01	1.4170
1	snp46680-scaffold65-1822178	104350215	G	0.40650	0.476900	A	1.795e+00	1.804e-01	0.7511
1	snp46681-scaffold65-1892737	104420774	G	0.31290	0.330800	A	1.296e-01	7.189e-01	0.9216
1	snp46682-scaffold65-1922506	104450543	G	0.45320	0.400000	A	1.021e+00	3.123e-01	1.2430
1	snp46683-scaffold65-1960743	104488780	A	0.23380	0.215400	G	1.709e-01	6.793e-01	1.1120
1	snp46684-scaffold65-2021692	104549729	A	0.43120	0.328100	G	3.873e+00	4.907e-02	1.5520
1	snp46685-scaffold65-2083912	104611949	G	0.28060	0.192300	A	3.657e+00	5.584e-02	1.6380
1	snp46686-scaffold65-2131347	104659384	A	0.21580	0.176900	G	8.273e-01	3.630e-01	1.2800
1	snp46687-scaffold65-2222418	104750455	C	0.27780	0.285700	A	2.682e-02	8.699e-01	0.9615
1	snp46688-scaffold65-2255932	104783969	G	0.14750	0.130800	A	2.029e-01	6.524e-01	1.1500
1	snp46689-scaffold65-2302839	104830876	A	0.45220	0.379000	G	1.861e+00	1.725e-01	1.3520
1	snp46690-scaffold65-2347264	104875301	A	0.46400	0.507700	G	6.768e-01	4.107e-01	0.8395
1	snp46691-scaffold65-2383588	104911625	A	0.46400	0.507700	C	6.768e-01	4.107e-01	0.8395
1	snp46692-scaffold65-2418283	104946320	A	0.47100	0.415400	G	1.104e+00	2.935e-01	1.2530
1	snp46693-scaffold65-2451428	104979465	G	0.46990	0.430800	A	5.395e-01	4.626e-01	1.1710
1	snp46695-scaffold65-2535408	105063445	A	0.35830	0.314500	G	7.069e-01	4.005e-01	1.2170
1	snp46697-scaffold65-2627738	105155775	A	0.16190	0.234400	G	3.059e+00	8.028e-02	0.6309
1	snp46698-scaffold65-2680572	105208609	A	0.06835	0.069230	G	1.087e-03	9.737e-01	0.9863
1	snp46699-scaffold65-2734128	105262165	A	0.46760	0.400000	G	1.639e+00	2.004e-01	1.3180
1	snp46700-scaffold65-2777729	105305766	G	0.24820	0.269200	A	2.062e-01	6.497e-01	0.8961
1	snp46701-scaffold65-2815397	105343434	A	0.21220	0.203100	G	4.390e-02	8.340e-01	1.0570
1	snp46702-scaffold65-2862743	105390780	A	0.26980	0.238500	G	4.519e-01	5.014e-01	1.1800
1	snp46703-scaffold65-2892597	105420634	A	0.29230	0.291700	G	1.632e-04	9.898e-01	1.0030
1	snp46705-scaffold65-3007430	105535467	A	0.33090	0.392300	G	1.466e+00	2.260e-01	0.7662
1	snp46707-scaffold65-3100072	105628109	A	0.07554	0.084620	G	1.009e-01	7.507e-01	0.8840
1	snp46708-scaffold65-3131961	105659998	A	0.22460	0.238500	G	9.563e-02	7.571e-01	0.9252
1	snp46709-scaffold65-3187160	105715197	A	0.05755	0.084620	G	1.050e+00	3.056e-01	0.6607
1	snp46710-scaffold65-3228373	105756410	G	0.13310	0.140600	A	4.245e-02	8.368e-01	0.9382
1	snp46711-scaffold65-3302252	105830289	A	0.39210	0.476900	G	2.619e+00	1.056e-01	0.7074
1	snp46712-scaffold65-3344210	105872247	G	0.28420	0.338500	A	1.240e+00	2.655e-01	0.7759
1	snp46713-scaffold65-3378372	105906409	A	0.47840	0.382800	C	3.239e+00	7.190e-02	1.4790
1	snp46714-scaffold65-3409464	105937501	G	0.44600	0.446200	A	4.391e-06	9.983e-01	0.9996
1	snp46715-scaffold65-3440034	105968071	A	0.22390	0.266100	G	8.362e-01	3.605e-01	0.7955
1	snp46716-scaffold65-3473747	106001784	G	0.07914	0.100000	A	4.916e-01	4.832e-01	0.7734
1	snp46717-scaffold65-3529757	106057794	A	0.21580	0.274200	G	1.631e+00	2.016e-01	0.7285
1	snp46718-scaffold65-3586661	106114698	A	0.44240	0.476900	G	4.248e-01	5.145e-01	0.8703
1	snp46719-scaffold65-3623277	106151314	A	0.05797	0.076920	G	5.296e-01	4.668e-01	0.7385
1	snp46720-scaffold65-3674123	106202160	G	0.15470	0.184600	A	5.785e-01	4.469e-01	0.8082
1	snp46721-scaffold65-3722664	106250701	A	0.39570	0.400000	C	6.894e-03	9.338e-01	0.9821
1	snp46722-scaffold65-3751176	106279213	G	0.24820	0.218800	A	4.181e-01	5.179e-01	1.1790
1	snp46723-scaffold65-3801555	106329592	A	0.46380	0.539100	G	1.984e+00	1.589e-01	0.7395
1	snp46724-scaffold65-3848464	106376501	G	0.20000	0.250000	A	1.256e+00	2.625e-01	0.7500
1	snp46725-scaffold65-3894787	106422824	A	0.21900	0.195300	G	2.931e-01	5.883e-01	1.1550
1	snp58241-scaffold945-12446	106480604	A	0.49280	0.492200	G	1.340e-04	9.908e-01	1.0020
1	snp58242-scaffold945-43439	106511597	A	0.32370	0.261500	G	1.620e+00	2.031e-01	1.3520
1	snp58243-scaffold945-90384	106558542	G	0.37770	0.415400	A	5.290e-01	4.670e-01	0.8542
1	snp58245-scaffold945-176263	106644421	G	0.32370	0.307700	A	1.051e-01	7.458e-01	1.0770
1	snp58246-scaffold945-205503	106673661	A	0.42030	0.300000	G	5.418e+00	1.993e-02	1.6920
1	snp58247-scaffold945-235121	106703279	A	0.30940	0.269200	C	6.835e-01	4.084e-01	1.2160
1	snp58249-scaffold945-310358	106778516	A	0.36690	0.265600	G	4.036e+00	4.454e-02	1.6020
1	snp58250-scaffold945-367890	106836048	G	0.31290	0.307700	A	1.142e-02	9.149e-01	1.0250
1	snp58251-scaffold945-424974	106893132	A	0.46040	0.584600	G	5.464e+00	1.941e-02	0.6063
1	snp58252-scaffold945-497532	106965690	A	0.19420	0.215400	C	2.465e-01	6.195e-01	0.8782
1	snp58253-scaffold945-531098	106999256	G	0.24100	0.276900	A	6.055e-01	4.365e-01	0.8291
1	snp58255-scaffold945-612558	107080716	G	0.16140	0.209700	A	1.331e+00	2.487e-01	0.7255
1	snp58256-scaffold945-673929	107142087	A	0.18350	0.223100	G	8.823e-01	3.476e-01	0.7825
1	snp58257-scaffold945-708714	107176872	G	0.10070	0.138500	A	1.261e+00	2.614e-01	0.6969
1	snp58258-scaffold945-767193	107235351	A	0.24100	0.215400	C	3.256e-01	5.683e-01	1.1570
1	snp58259-scaffold945-809509	107277667	G	0.26260	0.284600	A	2.182e-01	6.404e-01	0.8951
1	snp58260-scaffold945-853419	107321577	G	0.26620	0.292300	A	3.035e-01	5.817e-01	0.8782
1	snp58261-scaffold945-908837	107376995	G	0.17630	0.115400	A	2.482e+00	1.152e-01	1.6400
1	snp58263-scaffold945-1017242	107485400	G	0.29500	0.246200	A	1.048e+00	3.059e-01	1.2810
1	snp58266-scaffold945-1174775	107642933	A	0.15830	0.207700	C	1.505e+00	2.199e-01	0.7173
1	snp58267-scaffold945-1207289	107675447	A	0.32960	0.343800	G	7.781e-02	7.803e-01	0.9387
1	snp58268-scaffold945-1248191	107716349	G	0.34420	0.289100	A	1.209e+00	2.716e-01	1.2910
1	snp58269-scaffold945-1283581	107751739	A	0.33700	0.392300	G	1.183e+00	2.768e-01	0.7872
1	snp58270-scaffold945-1313726	107781884	A	0.44960	0.415400	G	4.221e-01	5.159e-01	1.1500
1	snp58271-scaffold945-1355736	107823894	A	0.22660	0.261500	G	5.960e-01	4.401e-01	0.8274
1	snp58272-scaffold945-1407839	107875997	G	0.41010	0.423100	A	6.174e-02	8.038e-01	0.9479
1	snp58275-scaffold945-1534155	108002313	A	0.21580	0.223100	C	2.730e-02	8.688e-01	0.9586
1	snp58276-scaffold945-1593256	108061414	A	0.42090	0.453800	G	3.928e-01	5.308e-01	0.8745
1	snp58277-scaffold945-1623787	108091945	A	0.35970	0.315400	G	7.696e-01	3.803e-01	1.2200
1	snp58279-scaffold945-1697505	108165663	G	0.11400	0.147500	A	8.716e-01	3.505e-01	0.7432
1	snp38090-scaffold4745-95947	108227014	G	0.14550	0.218800	A	3.305e+00	6.909e-02	0.6082
1	snp38089-scaffold4745-60834	108262127	A	0.37410	0.384600	G	4.168e-02	8.382e-01	0.9563
1	snp38088-scaffold4745-30811	108292150	A	0.33090	0.281200	G	1.002e+00	3.168e-01	1.2640
1	snp25508-scaffold263-5156	108328216	G	0.25540	0.192300	A	1.959e+00	1.616e-01	1.4410
1	snp25509-scaffold263-55911	108378971	A	0.22660	0.307700	C	3.085e+00	7.901e-02	0.6593
1	snp25511-scaffold263-157820	108480880	A	0.24820	0.292300	G	8.906e-01	3.453e-01	0.7993
1	snp25512-scaffold263-195674	108518734	A	0.21740	0.206300	G	6.272e-02	8.022e-01	1.0680
1	snp25513-scaffold263-264845	108587905	A	0.21220	0.192300	G	2.150e-01	6.428e-01	1.1320
1	snp25514-scaffold263-339512	108662572	G	0.20140	0.184600	A	1.590e-01	6.900e-01	1.1140
1	snp25515-scaffold263-377981	108701041	A	0.20140	0.184600	G	1.590e-01	6.900e-01	1.1140
1	snp25516-scaffold263-413920	108736980	A	0.20140	0.184600	G	1.590e-01	6.900e-01	1.1140
1	snp25517-scaffold263-480097	108803157	A	0.25180	0.207700	C	9.509e-01	3.295e-01	1.2840
1	snp25519-scaffold263-567651	108890711	G	0.19420	0.200000	A	1.861e-02	8.915e-01	0.9643
1	snp25520-scaffold263-596556	108919616	A	0.25540	0.253800	C	1.120e-03	9.733e-01	1.0080
1	snp25521-scaffold263-637067	108960127	A	0.09353	0.146200	G	2.500e+00	1.138e-01	0.6028
1	snp25523-scaffold263-732508	109055568	A	0.38850	0.292300	G	3.566e+00	5.898e-02	1.5380
1	snp25524-scaffold263-773374	109096434	G	0.45260	0.406200	A	7.600e-01	3.833e-01	1.2080
1	snp25526-scaffold263-887499	109210559	A	0.15930	0.225000	G	2.438e+00	1.184e-01	0.6525
1	snp25527-scaffold263-933437	109256497	A	0.43170	0.438500	G	1.671e-02	8.971e-01	0.9727
1	snp25528-scaffold263-962158	109285218	G	0.16180	0.214300	A	1.621e+00	2.030e-01	0.7076
1	snp25529-scaffold263-1005860	109328920	A	0.10430	0.100000	G	1.787e-02	8.936e-01	1.0480
1	snp25531-scaffold263-1103994	109427054	A	0.11400	0.095240	G	3.136e-01	5.755e-01	1.2220
1	snp25532-scaffold263-1142842	109465902	G	0.46400	0.569200	A	3.921e+00	4.767e-02	0.6552
1	snp25533-scaffold263-1192855	109515915	G	0.38150	0.330600	A	9.470e-01	3.305e-01	1.2490
1	snp25534-scaffold263-1240884	109563944	A	0.34670	0.423100	C	2.202e+00	1.378e-01	0.7237
1	snp25535-scaffold263-1276634	109599694	A	0.17630	0.300000	G	8.018e+00	4.633e-03	0.4993
1	snp25536-scaffold263-1305180	109628240	G	0.28060	0.261500	A	1.612e-01	6.881e-01	1.1010
1	snp25537-scaffold263-1373107	109696167	G	0.25900	0.207700	A	1.269e+00	2.600e-01	1.3330
1	snp25539-scaffold263-1459489	109782549	A	0.23360	0.281200	G	1.061e+00	3.030e-01	0.7788
1	snp25543-scaffold263-1607356	109930416	G	0.19780	0.230800	A	5.823e-01	4.454e-01	0.8221
1	snp25544-scaffold263-1645564	109968624	G	0.08993	0.138500	A	2.213e+00	1.369e-01	0.6148
1	snp25545-scaffold263-1682893	110005953	A	0.24410	0.203100	G	8.057e-01	3.694e-01	1.2670
1	snp25547-scaffold263-1761462	110084522	G	0.34890	0.276900	A	2.090e+00	1.483e-01	1.3990
1	snp25548-scaffold263-1800081	110123141	G	0.11230	0.140600	A	6.574e-01	4.175e-01	0.7732
1	snp25549-scaffold263-1845390	110168450	G	0.20500	0.184600	A	2.321e-01	6.299e-01	1.1390
1	snp25550-scaffold263-1891896	110214956	G	0.32370	0.300000	A	2.309e-01	6.308e-01	1.1170
1	snp25551-scaffold263-1940514	110263574	A	0.05396	0.084620	G	1.395e+00	2.375e-01	0.6170
1	snp25553-scaffold263-2003977	110327037	G	0.29500	0.276900	A	1.402e-01	7.080e-01	1.0920
1	snp25554-scaffold263-2040367	110363427	G	0.06835	0.076920	A	9.871e-02	7.534e-01	0.8803
1	snp25555-scaffold263-2081867	110404927	G	0.07914	0.053850	A	8.581e-01	3.543e-01	1.5100
1	snp25556-scaffold263-2120840	110443900	A	0.38130	0.338500	G	6.990e-01	4.031e-01	1.2050
1	snp25557-scaffold263-2171095	110494155	A	0.12950	0.095240	G	9.719e-01	3.242e-01	1.4130
1	snp25558-scaffold263-2216915	110539975	G	0.33450	0.384600	A	9.760e-01	3.232e-01	0.8043
1	snp25559-scaffold263-2248510	110571570	G	0.08029	0.100000	A	4.111e-01	5.214e-01	0.7857
1	snp25560-scaffold263-2282847	110605907	G	0.41540	0.492200	A	2.081e+00	1.492e-01	0.7333
1	snp25561-scaffold263-2340637	110663697	A	0.10240	0.103400	G	1.019e-03	9.745e-01	0.9883
1	snp25565-scaffold263-2546950	110870010	G	0.46400	0.492300	A	2.842e-01	5.940e-01	0.8928
1	snp25567-scaffold263-2633600	110956660	A	0.23020	0.223100	G	2.565e-02	8.728e-01	1.0420
1	snp25569-scaffold263-2734403	111057463	G	0.28620	0.277800	A	3.043e-02	8.615e-01	1.0430
1	snp25570-scaffold263-2803875	111126935	G	0.18980	0.225800	A	6.899e-01	4.062e-01	0.8031
1	snp25571-scaffold263-2836358	111159418	A	0.21940	0.269200	G	1.221e+00	2.691e-01	0.7630
1	snp25572-scaffold263-2870497	111193557	A	0.17990	0.146200	G	7.160e-01	3.975e-01	1.2810
1	snp25573-scaffold263-2921692	111244752	A	0.19060	0.215400	C	3.407e-01	5.595e-01	0.8581
1	snp25575-scaffold263-2993872	111316932	G	0.14390	0.100000	A	1.509e+00	2.192e-01	1.5130
1	snp25576-scaffold263-3023993	111347053	G	0.07194	0.092310	A	5.083e-01	4.759e-01	0.7623
1	snp25577-scaffold263-3061857	111384917	A	0.23020	0.230800	G	1.530e-04	9.901e-01	0.9969
1	snp25578-scaffold263-3093909	111416969	A	0.14130	0.107700	G	8.797e-01	3.483e-01	1.3630
1	snp25580-scaffold263-3202507	111525567	G	0.45290	0.476900	A	2.053e-01	6.505e-01	0.9079
1	snp25581-scaffold263-3254595	111577655	A	0.07194	0.046150	G	9.873e-01	3.204e-01	1.6020
1	snp25584-scaffold263-3375982	111699042	G	0.10790	0.107700	A	4.511e-05	9.946e-01	1.0020
1	snp25585-scaffold263-3405911	111728971	A	0.35290	0.305100	G	8.418e-01	3.589e-01	1.2420
1	snp25586-scaffold263-3440621	111763681	A	0.15470	0.153800	G	4.675e-04	9.828e-01	1.0060
1	snp25588-scaffold263-3525739	111848799	A	0.25180	0.330800	G	2.759e+00	9.674e-02	0.6809
1	snp25589-scaffold263-3590417	111913477	A	0.25360	0.238500	G	1.087e-01	7.416e-01	1.0850
1	snp25591-scaffold263-3677260	112000320	A	0.46400	0.484600	G	1.507e-01	6.979e-01	0.9207
1	snp25592-scaffold263-3708075	112031135	G	0.18480	0.230800	A	1.170e+00	2.794e-01	0.7556
1	snp23439-scaffold236-4492	112070197	A	0.08993	0.103200	G	1.785e-01	6.726e-01	0.8589
1	snp23440-scaffold236-67007	112132712	A	0.42030	0.446200	G	2.414e-01	6.232e-01	0.9000
1	snp23441-scaffold236-99482	112165187	G	0.28060	0.323100	A	7.707e-01	3.800e-01	0.8171
1	snp23444-scaffold236-235435	112301140	A	0.05474	0.070310	G	3.767e-01	5.394e-01	0.7658
1	snp23445-scaffold236-283036	112348741	G	0.37220	0.366700	A	1.078e-02	9.173e-01	1.0240
1	snp23446-scaffold236-311924	112377629	G	0.23020	0.246200	A	1.251e-01	7.236e-01	0.9159
1	snp23447-scaffold236-348858	112414563	C	0.10470	0.058330	A	2.147e+00	1.429e-01	1.8870
1	snp23449-scaffold236-425257	112490962	A	0.06159	0.038460	G	9.227e-01	3.368e-01	1.6410
1	snp403-scaffold1009-1550238	112574839	A	0.19780	0.200000	G	2.593e-03	9.594e-01	0.9865
1	snp402-scaffold1009-1511050	112614027	G	0.12590	0.107700	A	2.779e-01	5.981e-01	1.1930
1	snp400-scaffold1009-1403183	112721894	C	0.07194	0.069230	A	9.865e-03	9.209e-01	1.0420
1	snp398-scaffold1009-1333513	112791564	G	0.38150	0.414100	A	3.868e-01	5.340e-01	0.8728
1	snp397-scaffold1009-1301673	112823404	A	0.30940	0.292300	G	1.216e-01	7.273e-01	1.0840
1	snp394-scaffold1009-1164506	112960571	A	0.22300	0.207700	G	1.220e-01	7.268e-01	1.0950
1	snp393-scaffold1009-1126682	112998395	C	0.08759	0.117200	A	8.723e-01	3.503e-01	0.7232
1	snp390-scaffold1009-978822	113146255	G	0.47100	0.530800	A	1.263e+00	2.611e-01	0.7872
1	snp389-scaffold1009-949628	113175449	A	0.44030	0.500000	C	1.217e+00	2.700e-01	0.7867
1	snp388-scaffold1009-917284	113207793	G	0.11150	0.030770	A	7.363e+00	6.657e-03	3.9530
1	snp386-scaffold1009-786486	113338591	A	0.30580	0.176900	G	7.554e+00	5.989e-03	2.0490
1	snp385-scaffold1009-746067	113379010	A	0.06115	0.046150	G	3.745e-01	5.405e-01	1.3460
1	snp384-scaffold1009-713078	113411999	A	0.19060	0.156200	G	7.032e-01	4.017e-01	1.2720
1	snp383-scaffold1009-659062	113466015	G	0.28060	0.226600	A	1.317e+00	2.511e-01	1.3310
1	snp382-scaffold1009-601913	113523164	G	0.09353	0.107700	A	2.011e-01	6.539e-01	0.8549
1	snp381-scaffold1009-543452	113581625	A	0.08633	0.076920	G	1.026e-01	7.487e-01	1.1340
1	snp379-scaffold1009-475028	113650049	A	0.24820	0.276900	G	3.823e-01	5.364e-01	0.8620
1	snp378-scaffold1009-428918	113696159	A	0.21010	0.184600	G	3.574e-01	5.500e-01	1.1750
1	snp377-scaffold1009-396425	113728652	G	0.51080	0.469200	A	6.120e-01	4.340e-01	1.1810
1	snp376-scaffold1009-360504	113764573	G	0.27520	0.232800	A	7.452e-01	3.880e-01	1.2520
1	snp374-scaffold1009-279487	113845590	G	0.10870	0.115400	A	4.012e-02	8.412e-01	0.9350
1	snp373-scaffold1009-223285	113901792	G	0.38490	0.415400	A	3.448e-01	5.571e-01	0.8807
1	snp372-scaffold1009-187446	113937631	G	0.17290	0.169600	A	5.989e-03	9.383e-01	1.0230
1	snp371-scaffold1009-149796	113975281	G	0.19780	0.125000	A	3.223e+00	7.262e-02	1.7260
1	snp370-scaffold1009-59435	114065642	G	0.23380	0.156200	A	3.185e+00	7.430e-02	1.6480
1	snp369-scaffold1009-9895	114115182	G	0.41150	0.445300	A	4.009e-01	5.266e-01	0.8711
1	snp26954-scaffold285-1840835	114196154	C	0.47760	0.436500	A	5.822e-01	4.455e-01	1.1800
1	snp26952-scaffold285-1766110	114270879	A	0.30940	0.323100	G	7.749e-02	7.807e-01	0.9385
1	snp26950-scaffold285-1700604	114336385	G	0.35610	0.423100	A	1.690e+00	1.936e-01	0.7542
1	snp26946-scaffold285-1551825	114485164	A	0.16190	0.123100	C	1.048e+00	3.059e-01	1.3760
1	snp26942-scaffold285-1347763	114689226	A	0.48030	0.460300	G	1.351e-01	7.132e-01	1.0840
1	snp26941-scaffold285-1295381	114741608	A	0.51440	0.400000	G	4.645e+00	3.114e-02	1.5890
1	snp26940-scaffold285-1255991	114780998	G	0.34420	0.338500	A	1.294e-02	9.094e-01	1.0260
1	snp26939-scaffold285-1222860	114814129	A	0.44570	0.484400	G	5.282e-01	4.674e-01	0.8558
1	snp26938-scaffold285-1173210	114863779	G	0.21010	0.192300	A	1.729e-01	6.776e-01	1.1170
1	snp26937-scaffold285-1136716	114900273	G	0.23160	0.148400	A	3.695e+00	5.457e-02	1.7290
1	snp26936-scaffold285-1097883	114939106	A	0.35970	0.376900	G	1.132e-01	7.366e-01	0.9287
1	snp26935-scaffold285-1065474	114971515	A	0.43170	0.414100	C	1.109e-01	7.391e-01	1.0750
1	snp26934-scaffold285-1031088	115005901	G	0.06475	0.084620	A	5.295e-01	4.668e-01	0.7490
1	snp26933-scaffold285-964876	115072113	A	0.14390	0.176900	G	7.405e-01	3.895e-01	0.7819
1	snp26932-scaffold285-935650	115101339	A	0.16190	0.184600	G	3.261e-01	5.680e-01	0.8530
1	snp26931-scaffold285-854009	115182980	G	0.38060	0.420600	A	5.757e-01	4.480e-01	0.8463
1	snp26930-scaffold285-804378	115232611	A	0.28350	0.306500	G	2.134e-01	6.441e-01	0.8953
1	snp26928-scaffold285-662753	115374236	A	0.29500	0.261500	C	4.864e-01	4.856e-01	1.1810
1	snp26927-scaffold285-628548	115408441	G	0.29010	0.270500	A	1.571e-01	6.919e-01	1.1020
1	snp26925-scaffold285-566447	115470542	A	0.06835	0.076920	G	9.871e-02	7.534e-01	0.8803
1	snp26923-scaffold285-488038	115548951	A	0.25000	0.207700	G	8.762e-01	3.493e-01	1.2720
1	snp26922-scaffold285-435788	115601201	A	0.39210	0.423100	G	3.539e-01	5.519e-01	0.8795
1	snp26920-scaffold285-366464	115670525	A	0.08273	0.084620	G	4.105e-03	9.489e-01	0.9758
1	snp26918-scaffold285-235651	115801338	A	0.25720	0.234400	G	2.440e-01	6.214e-01	1.1310
1	snp26916-scaffold285-133410	115903579	A	0.30580	0.315400	G	3.848e-02	8.445e-01	0.9560
1	snp26915-scaffold285-70679	115966310	C	0.49630	0.468300	A	2.692e-01	6.038e-01	1.1190
1	snp27138-scaffold29-20030	116057118	A	0.09127	0.067800	G	5.769e-01	4.475e-01	1.3810
1	snp27140-scaffold29-88521	116125609	A	0.20370	0.218800	G	1.191e-01	7.300e-01	0.9136
1	snp27141-scaffold29-140792	116177880	G	0.36330	0.323100	A	6.298e-01	4.274e-01	1.1960
1	snp27142-scaffold29-180038	116217126	G	0.21940	0.246200	A	3.596e-01	5.487e-01	0.8609
1	snp27143-scaffold29-210732	116247820	A	0.33090	0.273400	G	1.348e+00	2.456e-01	1.3140
1	snp27144-scaffold29-264134	116301222	A	0.14440	0.258100	G	7.426e+00	6.430e-03	0.4854
1	snp27145-scaffold29-293555	116330643	A	0.16060	0.223100	G	2.326e+00	1.272e-01	0.6663
1	snp27146-scaffold29-324615	116361703	G	0.38130	0.507800	A	5.755e+00	1.645e-02	0.5973
1	snp27150-scaffold29-459178	116496266	G	0.45620	0.491900	A	4.378e-01	5.082e-01	0.8664
1	snp27151-scaffold29-488973	116526061	G	0.34890	0.384600	A	4.897e-01	4.841e-01	0.8575
1	snp27152-scaffold29-522364	116559452	A	0.21320	0.200000	G	8.604e-02	7.693e-01	1.0840
1	snp27153-scaffold29-558408	116595496	G	0.25000	0.204900	A	9.412e-01	3.320e-01	1.2930
1	snp27154-scaffold29-599721	116636809	G	0.09854	0.063490	A	1.328e+00	2.492e-01	1.6120
1	snp27155-scaffold29-630670	116667758	G	0.11870	0.146200	A	6.001e-01	4.385e-01	0.7869
1	snp27156-scaffold29-666705	116703793	G	0.34890	0.338500	A	4.285e-02	8.360e-01	1.0470
1	snp27157-scaffold29-698325	116735413	G	0.24100	0.246200	A	1.277e-02	9.100e-01	0.9725
1	snp27159-scaffold29-777456	116814544	C	0.26980	0.284600	A	9.783e-02	7.544e-01	0.9286
1	snp27160-scaffold29-827082	116864170	A	0.13040	0.193500	C	2.673e+00	1.021e-01	0.6250
1	snp27161-scaffold29-873811	116910899	A	0.29500	0.292300	C	3.011e-03	9.562e-01	1.0130
1	snp27162-scaffold29-910007	116947095	A	0.49640	0.453800	C	6.424e-01	4.228e-01	1.1860
1	snp27163-scaffold29-959102	116996190	A	0.43250	0.377000	G	1.043e+00	3.071e-01	1.2590
1	snp27164-scaffold29-1003889	117040977	G	0.14390	0.146200	A	3.687e-03	9.516e-01	0.9819
[truncated: 39,182 more rows]
