# Supplementary material for: Identifying Candidate Genes for Litter Size and Three Morphological Traits in Youzhou Dark Goats Based on Genome-Wide SNP Markers
Source: Genes (Basel). 2023 May 29;14(6):1183. doi: 10.3390/genes14061183 (PMC10298679; doi:10.3390/genes14061183)
Supplement: Supplementary file 1 [file genes-14-01183-s001.zip › Table S1-S10-20230403/Table S7 The SNPs obtatined with estimated iHS scores by selection signature analyses.xlsx]

## Sheet: result
Table S7.	The SNPs obtatined with estimated |iHS| scores by selection signature detection
CHR	SNP	BP	Start	End	Freq	Abs_iHS	region	Candidate gene (Gene Stable ID/Gene symbol)
1	snp26316-scaffold276-438733	88997027	88947027	89047027	0.219512	3.41216	1:88947027:89047027	ENSCHIG00000006039/0	ENSCHIG00000006030/0
1	snp58249-scaffold945-310358	106778516	106728516	106828516	0.334146	3.31859	1:106728516:106828516	ENSCHIG00000010005/C3orf80	ENSCHIG00000021362/0	ENSCHIG00000024872/IFT80
1	snp11314-scaffold1409-294370	100329005	100279005	100379005	0.341463	3.27644	1:100279005:100379005	Not_Found
1	snp6981-scaffold1257-734324	101910090	101860090	101960090	0.478049	3.24739	1:101860090:101960090	ENSCHIG00000010240/SI
1	snp6994-scaffold1257-1350265	102526031	102476031	102576031	0.263415	3.09468	1:102476031:102576031	Not_Found
1	snp37573-scaffold46-3129276	150190500	150140500	150240500	0.346341	3.03372	1:150140500:150240500	Not_Found
1	snp6972-scaffold1257-382661	101558427	101508427	101608427	0.468293	2.96352	1:101508427:101608427	ENSCHIG00000001800/RNaseP_nuc	ENSCHIG00000006083/0
1	snp36338-scaffold435-3595846	72678946	72628946	72728946	0.0609756	2.91078	1:72628946:72728946	ENSCHIG00000015769/LSG1	ENSCHIG00000009140/TMEM44
1	snp16776-scaffold1758-103460	100822114	100772114	100872114	0.431707	2.86899	1:100772114:100872114	Not_Found
1	snp36278-scaffold435-997259	75277533	75227533	75327533	0.260976	2.80817	1:75227533:75327533	Not_Found
1	snp59789-scaffold993-361014	153680889	153630889	153730889	0.453659	2.788	1:153630889:153730889	ENSCHIG00000010205/PLCL2
1	snp45659-scaffold627-1649120	41351022	41301022	41401022	0.4	2.7828	1:41301022:41401022	ENSCHIG00000011448/0	ENSCHIG00000005790/0	ENSCHIG00000010330/0
1	snp48518-scaffold689-2446290	87459390	87409390	87509390	0.0658537	2.71951	1:87409390:87509390	ENSCHIG00000025519/ZNF639	ENSCHIG00000021326/MFN1
1	snp42340-scaffold559-46407	10928535	10878535	10978535	0.468293	2.71106	1:10878535:10978535	Not_Found
1	snp39658-scaffold504-3464237	32992808	32942808	33042808	0.221951	2.70901	1:32942808:33042808	Not_Found
1	snp18420-scaffold1864-579977	15458548	15408548	15508548	0.509756	2.70243	1:15408548:15508548	Not_Found
1	snp25850-scaffold266-3109944	122382460	122332460	122432460	0.458537	2.69651	1:122332460:122432460	Not_Found
1	snp37522-scaffold46-1033090	152286686	152236686	152336686	0.492683	2.69531	1:152236686:152336686	ENSCHIG00000024831/EAF1	ENSCHIG00000021242/METTL6	ENSCHIG00000012168/COLQ
2	snp35271-scaffold422-2472984	11951138	11901138	12001138	0.407317	4.47941	2:11901138:12001138	Not_Found
2	snp44980-scaffold614-16023	45610184	45560184	45660184	0.173171	4.24926	2:45560184:45660184	ENSCHIG00000009588/CDK15	ENSCHIG00000023750/ALS2
2	snp28997-scaffold312-2496100	63535592	63485592	63585592	0.395122	4.23594	2:63485592:63585592	ENSCHIG00000017600/GLI2
2	snp35838-scaffold430-4726846	42608189	42558189	42658189	0.482927	4.21837	2:42558189:42658189	Not_Found
2	snp35835-scaffold430-4633039	42514382	42464382	42564382	0.468293	4.19454	2:42464382:42564382	Not_Found
2	snp28972-scaffold312-1497689	64534003	64484003	64584003	0.297561	3.85162	2:64484003:64584003	ENSCHIG00000012348/PTPN4
2	snp37697-scaffold464-1962221	100739526	100689526	100789526	0.382927	3.63212	2:100689526:100789526	Not_Found
2	snp35885-scaffold430-6814791	44696134	44646134	44746134	0.429268	3.51282	2:44646134:44746134	ENSCHIG00000023655/CARF	ENSCHIG00000013077/ICA1L	ENSCHIG00000009469/WDR12
2	snp21072-scaffold2062-275396	4570173	4520173	4620173	0.456098	3.48506	2:4520173:4620173	Not_Found
2	snp28981-scaffold312-1854320	64177372	64127372	64227372	0.34878	3.45082	2:64127372:64227372	ENSCHIG00000012850/TMEM185B	ENSCHIG00000019125/RALB	ENSCHIG00000009337/0
2	snp35263-scaffold422-2188765	12235357	12185357	12285357	0.470732	3.14983	2:12185357:12285357	Not_Found
2	snp35845-scaffold430-4954888	42836231	42786231	42886231	0.421951	3.14589	2:42786231:42886231	Not_Found
2	snp29000-scaffold312-2612349	63419343	63369343	63469343	0.463415	3.14361	2:63369343:63469343	Not_Found
2	snp20534-scaffold202-7260962	37037705	36987705	37087705	0.317073	3.10984	2:36987705:37087705	Not_Found
2	snp35803-scaffold430-3193749	41075092	41025092	41125092	0.509756	3.04697	2:41025092:41125092	ENSCHIG00000011689/ADAM23
2	snp20387-scaffold202-948699	30725442	30675442	30775442	0.126829	3.02058	2:30675442:30775442	ENSCHIG00000006284/0
2	snp20528-scaffold202-7032275	36809018	36759018	36859018	0.387805	2.97212	2:36759018:36859018	Not_Found
2	snp7464-scaffold127-3608504	110431871	110381871	110481871	0.0536585	2.97136	2:110381871:110481871	ENSCHIG00000005107/U6	ENSCHIG00000012494/MYO3B
2	snp38146-scaffold477-527269	11284903	11234903	11334903	0.380488	2.94443	2:11234903:11334903	ENSCHIG00000022985/YTHDF2	ENSCHIG00000016495/OPRD1
2	snp35846-scaffold430-5021571	42902914	42852914	42952914	0.412195	2.92109	2:42852914:42952914	Not_Found
2	snp1813-scaffold1050-47318	133273009	133223009	133323009	0.34878	2.91736	2:133223009:133323009	ENSCHIG00000000784/0
2	snp40316-scaffold515-741525	87228879	87178879	87278879	0.473171	2.88009	2:87178879:87278879	ENSCHIG00000000653/0
2	snp29002-scaffold312-2670942	63360750	63310750	63410750	0.482927	2.82457	2:63310750:63410750	Not_Found
2	snp33257-scaffold390-147052	102908817	102858817	102958817	0.331707	2.78796	2:102858817:102958817	Not_Found
2	snp38137-scaffold477-164306	10921940	10871940	10971940	0.443902	2.75587	2:10871940:10971940	ENSCHIG00000020083/MED18	ENSCHIG00000001283/0	ENSCHIG00000017217/PHACTR4
2	snp35841-scaffold430-4825730	42707073	42657073	42757073	0.273171	2.74248	2:42657073:42757073	Not_Found
2	snp35796-scaffold430-2904044	40785387	40735387	40835387	0.414634	2.73592	2:40735387:40835387	ENSCHIG00000003872/0	ENSCHIG00000006365/0
2	snp19010-scaffold1910-2938	4040490	3990490	4090490	0.463415	2.72983	2:3990490:4090490	Not_Found
3	snp14491-scaffold158-245482	101381542	101331542	101431542	0.236585	3.05515	3:101331542:101431542	ENSCHIG00000009013/U1	ENSCHIG00000023394/0
3	snp23592-scaffold238-914208	99668575	99618575	99718575	0.331707	3.05178	3:99618575:99718575	ENSCHIG00000022413/PLEKHO1	ENSCHIG00000010595/VPS45
3	snp47953-scaffold675-3695471	28929732	28879732	28979732	0.358537	2.86553	3:28879732:28979732	ENSCHIG00000024076/SSBP3
3	snp46909-scaffold654-1735895	34569642	34519642	34619642	0.207317	2.79765	3:34519642:34619642	ENSCHIG00000018971/0	ENSCHIG00000022252/FGGY
3	snp29585-scaffold321-597791	49886261	49836261	49936261	0.246341	2.72788	3:49836261:49936261	Not_Found
3	snp37605-scaffold460-1116183	30490449	30440449	30540449	0.126829	2.69947	3:30440449:30540449	Not_Found
3	snp7995-scaffold129-1472152	86704834	86654834	86754834	0.47561	2.68672	3:86654834:86754834	ENSCHIG00000009549/MIR197	ENSCHIG00000014165/GNAT2	ENSCHIG00000012802/AMPD2	ENSCHIG00000006923/0	ENSCHIG00000024481/GNAI3
3	snp48382-scaffold687-1679847	78181406	78131406	78231406	0.407317	2.66468	3:78131406:78231406	ENSCHIG00000004845/U6	ENSCHIG00000022866/DPH5	ENSCHIG00000008776/SLC30A7
4	snp58469-scaffold950-1936581	39439529	39389529	39489529	0.485366	4.17468	4:39389529:39489529	ENSCHIG00000017599/SUGCT
4	snp58478-scaffold950-2304981	39807929	39757929	39857929	0.426829	4.15939	4:39757929:39857929	Not_Found
4	snp58488-scaffold950-2746025	40248973	40198973	40298973	0.47561	4.00857	4:40198973:40298973	Not_Found
4	snp31178-scaffold345-1939347	53453189	53403189	53503189	0.282927	3.4111	4:53403189:53503189	ENSCHIG00000022390/0
4	snp58442-scaffold950-789461	38292409	38242409	38342409	0.329268	3.34639	4:38242409:38342409	Not_Found
4	snp49183-scaffold701-1492390	44185014	44135014	44235014	0.256098	3.30206	4:44135014:44235014	Not_Found
4	snp811-scaffold1021-894242	86244084	86194084	86294084	0.136585	3.22756	4:86194084:86294084	ENSCHIG00000007487/0
4	snp58494-scaffold950-3005781	40508729	40458729	40558729	0.402439	3.14515	4:40458729:40558729	ENSCHIG00000007293/0
4	snp58489-scaffold950-2778348	40281296	40231296	40331296	0.446341	3.062	4:40231296:40331296	Not_Found
4	snp38962-scaffold494-3281408	77082001	77032001	77132001	0.0804878	3.05167	4:77032001:77132001	ENSCHIG00000013149/MAGI2
4	snp38940-scaffold494-2224228	78139181	78089181	78189181	0.117073	3.01639	4:78089181:78189181	Not_Found
4	snp31154-scaffold345-923552	54468984	54418984	54518984	0.219512	2.92346	4:54418984:54518984	ENSCHIG00000026902/0	ENSCHIG00000016912/GARS1
4	snp27597-scaffold295-1980724	71581996	71531996	71631996	0.343902	2.83754	4:71531996:71631996	ENSCHIG00000013567/BCAP29	ENSCHIG00000025998/SLC26A4
4	snp58471-scaffold950-2008864	39511812	39461812	39561812	0.431707	2.82516	4:39461812:39561812	Not_Found
4	snp56809-scaffold9-2438684	59732173	59682173	59782173	0.407317	2.77848	4:59682173:59782173	ENSCHIG00000020902/ELMO1
4	snp5789-scaffold1204-323162	110930872	110880872	110980872	0.44878	2.75956	4:110880872:110980872	ENSCHIG00000026782/ANKIB1
4	snp4501-scaffold1145-523632	94245769	94195769	94295769	0.107317	2.74185	4:94195769:94295769	ENSCHIG00000014483/SNX13
4	snp49391-scaffold704-497893	31974506	31924506	32024506	0.387805	2.70734	4:31924506:32024506	ENSCHIG00000004075/5S_rRNA	ENSCHIG00000020486/0	ENSCHIG00000003866/HYAL4	ENSCHIG00000020009/0
4	snp31143-scaffold345-473740	54918796	54868796	54968796	0.170732	2.6821	4:54868796:54968796	ENSCHIG00000016817/GHRHR	ENSCHIG00000006461/ADCYAP1R1
4	snp31536-scaffold350-750324	36184470	36134470	36234470	0.482927	2.66592	4:36134470:36234470	Not_Found
4	snp34399-scaffold404-885581	3063464	3013464	3113464	0.0658537	2.66398	4:3013464:3113464	Not_Found
5	snp43251-scaffold576-10875	31366644	31316644	31416644	0.12439	3.54243	5:31316644:31416644	ENSCHIG00000009579/0
5	snp42473-scaffold562-698742	58373095	58323095	58423095	0.317073	3.34573	5:58323095:58423095	ENSCHIG00000010533/0	ENSCHIG00000025268/0	ENSCHIG00000011726/0
5	snp37643-scaffold463-637924	47203683	47153683	47253683	0.263415	2.93305	5:47153683:47253683	Not_Found
5	snp28816-scaffold310-4817123	66876251	66826251	66926251	0.460976	2.92424	5:66826251:66926251	ENSCHIG00000015554/CHST11
5	snp47345-scaffold665-1927526	34745541	34695541	34795541	0.217073	2.79781	5:34695541:34795541	Not_Found
5	snp6044-scaffold1213-372595	5790406	5740406	5840406	0.456098	2.77147	5:5740406:5840406	Not_Found
5	snp34446-scaffold405-601413	13029227	12979227	13079227	0.3	2.73671	5:12979227:13079227	ENSCHIG00000001397/0
5	snp15804-scaffold1657-303114	109089389	109039389	109139389	0.34878	2.72832	5:109039389:109139389	ENSCHIG00000014466/KDELR3	ENSCHIG00000021332/DDX17	ENSCHIG00000025073/DMC1
5	snp48890-scaffold698-867474	101875068	101825068	101925068	0.0853659	2.72137	5:101825068:101925068	ENSCHIG00000008296/0	ENSCHIG00000012795/0
5	snp38433-scaffold486-2727100	22565432	22515432	22615432	0.14878	2.71874	5:22515432:22615432	ENSCHIG00000021418/EEA1	ENSCHIG00000001436/0
5	snp18729-scaffold1895-413818	4369651	4319651	4419651	0.443902	2.70442	5:4319651:4419651	Not_Found
5	snp8930-scaffold1322-50984	85404815	85354815	85454815	0.468293	2.68384	5:85354815:85454815	Not_Found
5	snp33571-scaffold394-1990500	43711427	43661427	43761427	0.317073	2.6771	5:43661427:43761427	ENSCHIG00000024463/0	ENSCHIG00000022325/0	ENSCHIG00000003761/U5	ENSCHIG00000010988/0	ENSCHIG00000006608/0
6	snp59468-scaffold980-522581	82906006	82856006	82956006	0.297561	5.44833	6:82856006:82956006	Not_Found
6	snp59434-scaffold980-322977	82706402	82656402	82756402	0.270732	3.7114	6:82656402:82756402	Not_Found
6	snp59439-scaffold980-324311	82707736	82657736	82757736	0.270732	3.65032	6:82657736:82757736	Not_Found
6	snp59441-scaffold980-325353	82708778	82658778	82758778	0.270732	3.65032	6:82658778:82758778	Not_Found
6	snp48571-scaffold690-1194013	103870631	103820631	103920631	0.190244	3.21692	6:103820631:103920631	Not_Found
6	snp59479-scaffold980-756733	83140158	83090158	83190158	0.3	3.06054	6:83090158:83190158	Not_Found
6	snp54015-scaffold821-1251869	38722193	38672193	38772193	0.32439	3.02855	6:38672193:38772193	Not_Found
6	snp59438-scaffold980-323773	82707198	82657198	82757198	0.295122	2.96832	6:82657198:82757198	Not_Found
6	snp59465-scaffold980-522477	82905902	82855902	82955902	0.134146	2.9355	6:82855902:82955902	Not_Found
6	snp41613-scaffold541-1930108	52070615	52020615	52120615	0.431707	2.82191	6:52020615:52120615	Not_Found
6	snp30799-scaffold340-130164	13404668	13354668	13454668	0.470732	2.77795	6:13354668:13454668	ENSCHIG00000006855/NEUROG2	ENSCHIG00000007259/0	ENSCHIG00000009660/0
6	snp48572-scaffold690-1223556	103841088	103791088	103891088	0.178049	2.76758	6:103791088:103891088	Not_Found
6	snp48566-scaffold690-977849	104086795	104036795	104136795	0.417073	2.75304	6:104036795:104136795	ENSCHIG00000007492/0	ENSCHIG00000021477/STK32B
6	snp18674-scaffold1887-149893	13752968	13702968	13802968	0.417073	2.69481	6:13702968:13802968	Not_Found
6	snp30865-scaffold340-2918245	10616587	10566587	10666587	0.373171	2.67554	6:10566587:10666587	Not_Found
6	snp27067-scaffold289-530061	54586820	54536820	54636820	0.397561	2.64713	6:54536820:54636820	Not_Found
7	snp55230-scaffold85-1981640	16673383	16623383	16723383	0.465854	3.45168	7:16623383:16723383	ENSCHIG00000016143/KIAA0825
7	snp24876-scaffold254-3785210	61413426	61363426	61463426	0.32439	3.25715	7:61363426:61463426	ENSCHIG00000002261/MIR874	ENSCHIG00000013138/KLHL3
7	snp59688-scaffold989-682781	80605685	80555685	80655685	0.265854	3.01258	7:80555685:80655685	Not_Found
7	snp24854-scaffold254-2819543	60447759	60397759	60497759	0.121951	2.92841	7:60397759:60497759	ENSCHIG00000005836/CTNNA1
7	snp20104-scaffold2-4007558	88366652	88316652	88416652	0.192683	2.87997	7:88316652:88416652	ENSCHIG00000011646/PDLIM4	ENSCHIG00000021007/P4HA2
7	snp21509-scaffold210-443486	104773254	104723254	104823254	0.32439	2.87526	7:104723254:104823254	ENSCHIG00000003449/0	ENSCHIG00000009497/TM6SF2	ENSCHIG00000002121/U6	ENSCHIG00000017398/HAPLN4	ENSCHIG00000024169/SUGP1	ENSCHIG00000018574/MAU2	ENSCHIG00000023523/NCAN
7	snp2734-scaffold1079-1224285	15529555	15479555	15579555	0.497561	2.87162	7:15479555:15579555	ENSCHIG00000023389/RHOBTB3	ENSCHIG00000018546/SPATA9
7	snp7331-scaffold1269-2949850	55545584	55495584	55595584	0.482927	2.85343	7:55495584:55595584	Not_Found
7	snp4355-scaffold1137-661136	99977265	99927265	100027265	0.456098	2.84582	7:99927265:100027265	ENSCHIG00000014489/0	ENSCHIG00000001390/0	ENSCHIG00000013130/0
7	snp7291-scaffold1269-1446777	54042511	53992511	54092511	0.197561	2.78532	7:53992511:54092511	Not_Found
7	snp35147-scaffold420-2056958	62241140	62191140	62291140	0.47561	2.7241	7:62191140:62291140	Not_Found
8	snp7778-scaffold128-589559	54229034	54179034	54279034	0.121951	3.6198	8:54179034:54279034	Not_Found
8	snp32843-scaffold38-3658288	90871893	90821893	90921893	0.207317	3.53895	8:90821893:90921893	ENSCHIG00000016152/ZNF189	ENSCHIG00000024836/0	ENSCHIG00000024449/BAAT	ENSCHIG00000015308/MRPL50	ENSCHIG00000010910/PLPPR1
8	snp28015-scaffold300-686009	35471091	35421091	35521091	0.0682927	3.28215	8:35421091:35521091	ENSCHIG00000023085/0
8	snp57836-scaffold932-752770	75774785	75724785	75824785	0.307317	3.19117	8:75724785:75824785	ENSCHIG00000008020/0	ENSCHIG00000006046/RPP25L	ENSCHIG00000016886/ARID3C	ENSCHIG00000014829/DCTN3	ENSCHIG00000010514/CNTFR
8	snp52654-scaffold788-455467	34672650	34622650	34722650	0.0756098	3.17392	8:34622650:34722650	ENSCHIG00000007880/0
8	snp43678-scaffold585-2123504	77002820	76952820	77052820	0.317073	3.16272	8:76952820:77052820	ENSCHIG00000014738/HNRNPK	ENSCHIG00000009504/MIR7	ENSCHIG00000021421/C9orf64	ENSCHIG00000012948/RMI1	ENSCHIG00000008078/KIF27
8	snp19568-scaffold1972-287889	65033285	64983285	65083285	0.392683	3.0941	8:64983285:65083285	ENSCHIG00000025187/0
8	snp7777-scaffold128-552174	54266419	54216419	54316419	0.0853659	2.92978	8:54216419:54316419	Not_Found
8	snp7770-scaffold128-299168	54519425	54469425	54569425	0.407317	2.8749	8:54469425:54569425	Not_Found
8	snp58882-scaffold964-108223	64637074	64587074	64687074	0.353659	2.86006	8:64587074:64687074	ENSCHIG00000015032/STX17
8	snp16429-scaffold1732-74933	106916506	106866506	106966506	0.334146	2.76756	8:106866506:106966506	Not_Found
8	snp7772-scaffold128-378150	54440443	54390443	54490443	0.397561	2.71439	8:54390443:54490443	Not_Found
8	snp24577-scaffold25-698444	18426279	18376279	18476279	0.146341	2.70943	8:18376279:18476279	Not_Found
8	snp12921-scaffold1499-1301109	67226424	67176424	67276424	0.370732	2.68847	8:67176424:67276424	ENSCHIG00000025219/0
8	snp28023-scaffold300-1044974	35830056	35780056	35880056	0.231707	2.68232	8:35780056:35880056	ENSCHIG00000007886/0	ENSCHIG00000017325/PTPRD
8	snp32789-scaffold38-1146619	93383562	93333562	93433562	0.178049	2.65552	8:93333562:93433562	Not_Found
9	snp59753-scaffold992-1160457	36815138	36765138	36865138	0.153659	3.96382	9:36765138:36865138	ENSCHIG00000010900/SIM1
9	snp43422-scaffold579-2739544	63079881	63029881	63129881	0.314634	3.65202	9:63029881:63129881	ENSCHIG00000026696/ARFGEF3
9	snp8420-scaffold1304-333946	71501466	71451466	71551466	0.234146	3.63586	9:71451466:71551466	Not_Found
9	snp43412-scaffold579-2287706	63531719	63481719	63581719	0.182927	3.0372	9:63481719:63581719	ENSCHIG00000002792/0	ENSCHIG00000016534/NHSL1
9	snp36862-scaffold447-3038870	80366564	80316564	80416564	0.112195	3.03635	9:80316564:80416564	ENSCHIG00000013322/0
9	snp36878-scaffold447-3718787	79686647	79636647	79736647	0.15122	2.89785	9:79636647:79736647	Not_Found
9	snp345-scaffold1008-2188512	47141083	47091083	47191083	0.468293	2.88173	9:47091083:47191083	Not_Found
9	snp59733-scaffold992-240025	37735570	37685570	37785570	0.331707	2.78937	9:37685570:37785570	ENSCHIG00000010184/0
9	snp8432-scaffold1304-835820	70999592	70949592	71049592	0.292683	2.7885	9:70949592:71049592	ENSCHIG00000025488/ADGB
9	snp3911-scaffold1122-1743555	23588802	23538802	23638802	0.429268	2.73575	9:23538802:23638802	ENSCHIG00000019513/HS3ST5
9	snp43407-scaffold579-2018752	63800673	63750673	63850673	0.236585	2.68253	9:63750673:63850673	ENSCHIG00000012266/ECT2L	ENSCHIG00000022601/REPS1
10	snp31480-scaffold349-1282904	39704724	39654724	39754724	0.236585	3.82881	10:39654724:39754724	Not_Found
10	snp1510-scaffold104-3871768	70623308	70573308	70673308	0.314634	3.4705	10:70573308:70673308	ENSCHIG00000015768/CDIN1
10	snp47215-scaffold662-390	60622391	60572391	60672391	0.287805	3.03567	10:60572391:60672391	Not_Found
10	snp26061-scaffold271-13404	83945062	83895062	83995062	0.5	3.00354	10:83895062:83995062	Not_Found
10	snp10195-scaffold1366-340002	46918765	46868765	46968765	0.331707	2.9026	10:46868765:46968765	Not_Found
10	snp49279-scaffold703-2742538	10627738	10577738	10677738	0.368293	2.7917	10:10577738:10677738	ENSCHIG00000005245/0	ENSCHIG00000012344/GTF2A1	ENSCHIG00000018424/TSHR
10	snp57081-scaffold908-577270	90285431	90235431	90335431	0.0780488	2.76437	10:90235431:90335431	ENSCHIG00000024483/THBS4	ENSCHIG00000023759/MTX3
10	snp49268-scaffold703-2276421	10161621	10111621	10211621	0.107317	2.74823	10:10111621:10211621	Not_Found
10	snp23468-scaffold2367-130046	60022434	59972434	60072434	0.409756	2.70628	10:59972434:60072434	ENSCHIG00000012137/VCPKMT	ENSCHIG00000000963/0	ENSCHIG00000025588/SOS2
10	snp56248-scaffold88-206887	61651301	61601301	61701301	0.458537	2.68582	10:61601301:61701301	Not_Found
10	snp25081-scaffold259-166524	59418469	59368469	59468469	0.314634	2.68416	10:59368469:59468469	ENSCHIG00000024159/NIN
10	snp38098-scaffold475-342353	61101962	61051962	61151962	0.317073	2.65883	10:61051962:61151962	Not_Found
11	snp45241-scaffold618-488412	17407042	17357042	17457042	0.378049	3.50998	11:17357042:17457042	Not_Found
11	snp15184-scaffold1621-112283	60201467	60151467	60251467	0.24878	3.49603	11:60151467:60251467	ENSCHIG00000014125/0	ENSCHIG00000017790/COMMD1
11	snp17971-scaffold185-7056276	66002888	65952888	66052888	0.107317	3.44066	11:65952888:66052888	ENSCHIG00000004695/0	ENSCHIG00000004690/0
11	snp24401-scaffold247-9172226	46525359	46475359	46575359	0.390244	3.41293	11:46475359:46575359	Not_Found
11	snp15199-scaffold1621-700344	59613406	59563406	59663406	0.197561	3.40924	11:59563406:59663406	ENSCHIG00000015071/USP34
11	snp45253-scaffold618-973273	17891903	17841903	17941903	0.495122	3.25895	11:17841903:17941903	Not_Found
11	snp31793-scaffold3559-38562	9004789	8954789	9054789	0.436585	3.13629	11:8954789:9054789	Not_Found
11	snp18098-scaffold185-12562590	60496574	60446574	60546574	0.241463	3.12673	11:60446574:60546574	Not_Found
11	snp45243-scaffold618-564904	17483534	17433534	17533534	0.380488	2.92383	11:17433534:17533534	Not_Found
11	snp9756-scaffold135-2282666	25053466	25003466	25103466	0.421951	2.87576	11:25003466:25103466	ENSCHIG00000004529/0	ENSCHIG00000014147/HAAO
11	snp37465-scaffold457-443718	35886163	35836163	35936163	0.317073	2.86979	11:35836163:35936163	Not_Found
11	snp24403-scaffold247-9268934	46622067	46572067	46672067	0.2	2.81626	11:46572067:46672067	Not_Found
11	snp18101-scaffold185-12683122	60376042	60326042	60426042	0.170732	2.7891	11:60326042:60426042	ENSCHIG00000017790/COMMD1
11	snp33692-scaffold395-3041181	16604324	16554324	16654324	0.0634146	2.78509	11:16554324:16654324	Not_Found
11	snp33943-scaffold4-2611837	94954591	94904591	95004591	0.465854	2.78417	11:94904591:95004591	ENSCHIG00000016023/PSMB7	ENSCHIG00000014014/NEK6
11	snp15195-scaffold1621-559577	59754173	59704173	59804173	0.0536585	2.78102	11:59704173:59804173	ENSCHIG00000015071/USP34
11	snp20188-scaffold20-1186922	56689108	56639108	56739108	0.280488	2.77003	11:56639108:56739108	ENSCHIG00000005995/5S_rRNA	ENSCHIG00000003525/0
11	snp15186-scaffold1621-243095	60070655	60020655	60120655	0.197561	2.66822	11:60020655:60120655	ENSCHIG00000013966/FAM161A
11	snp18060-scaffold185-10803188	62255976	62205976	62305976	0.163415	2.65846	11:62205976:62305976	ENSCHIG00000003100/0	ENSCHIG00000022027/PELI1
12	snp13616-scaffold1526-686344	72457197	72407197	72507197	0.434146	3.73207	12:72407197:72507197	ENSCHIG00000023585/0	ENSCHIG00000005141/CCDC122
12	snp50186-scaffold717-4934533	25319474	25269474	25369474	0.458537	3.69832	12:25269474:25369474	ENSCHIG00000011218/SLITRK6
12	snp50175-scaffold717-4447356	24832297	24782297	24882297	0.473171	3.4467	12:24782297:24882297	Not_Found
12	snp38275-scaffold481-1734121	38882855	38832855	38932855	0.358537	3.4243	12:38832855:38932855	ENSCHIG00000013971/0	ENSCHIG00000015396/DIS3	ENSCHIG00000007738/BORA	ENSCHIG00000009253/PIBF1
12	snp50172-scaffold717-4328533	24713474	24663474	24763474	0.473171	3.41886	12:24663474:24763474	Not_Found
12	snp3097-scaffold1095-402051	32695292	32645292	32745292	0.380488	3.16355	12:32645292:32745292	Not_Found
12	snp11158-scaffold140-1428042	37185506	37135506	37235506	0.109756	3.02053	12:37135506:37235506	Not_Found
12	snp26857-scaffold2827-732532	81603093	81553093	81653093	0.165854	2.96811	12:81553093:81653093	Not_Found
12	snp18548-scaffold1873-275602	1391171	1341171	1441171	0.336585	2.94394	12:1341171:1441171	Not_Found
12	snp13646-scaffold1526-1962882	73733735	73683735	73783735	0.443902	2.9187	12:73683735:73783735	Not_Found
12	snp41067-scaffold531-1161947	19056655	19006655	19106655	0.343902	2.91789	12:19006655:19106655	Not_Found
12	snp3112-scaffold1095-1079813	32017530	31967530	32067530	0.0829268	2.82421	12:31967530:32067530	Not_Found
12	snp38244-scaffold481-425170	40191806	40141806	40241806	0.402439	2.79421	12:40141806:40241806	ENSCHIG00000003476/DACH1
12	snp6813-scaffold125-881584	44246762	44196762	44296762	0.441463	2.74036	12:44196762:44296762	Not_Found
12	snp50179-scaffold717-4583525	24968466	24918466	25018466	0.478049	2.6679	12:24918466:25018466	ENSCHIG00000005824/0
12	snp13621-scaffold1526-961102	72731955	72681955	72781955	0.363415	2.65852	12:72681955:72781955	ENSCHIG00000017754/0	ENSCHIG00000021948/ENOX1
13	snp6524-scaffold1231-179272	61484339	61434339	61534339	0.336585	4.82507	13:61434339:61534339	ENSCHIG00000019380/0	ENSCHIG00000023232/0	ENSCHIG00000006391/DNMT3B
13	snp15106-scaffold1613-287766	41509304	41459304	41559304	0.153659	4.02135	13:41459304:41559304	ENSCHIG00000017766/0	ENSCHIG00000025947/0	ENSCHIG00000009930/0	ENSCHIG00000022173/0	ENSCHIG00000009090/CST3	ENSCHIG00000001999/0	ENSCHIG00000021829/0
13	snp48659-scaffold691-944258	59567303	59517303	59617303	0.3	3.95996	13:59517303:59617303	Not_Found
13	snp6538-scaffold1231-784814	60878797	60828797	60928797	0.22439	3.63667	13:60828797:60928797	ENSCHIG00000019648/CCM2L	ENSCHIG00000021802/HCK
13	snp49072-scaffold7-4673088	27718906	27668906	27768906	0.119512	3.47502	13:27668906:27768906	ENSCHIG00000011717/FRMD4A
13	snp6533-scaffold1231-581545	61082066	61032066	61132066	0.182927	3.14235	13:61032066:61132066	Not_Found
13	snp6532-scaffold1231-540159	61123452	61073452	61173452	0.182927	3.14235	13:61073452:61173452	Not_Found
13	snp32531-scaffold371-1658306	39015930	38965930	39065930	0.431707	3.07316	13:38965930:39065930	ENSCHIG00000013171/CRNKL1	ENSCHIG00000022048/CFAP61
13	snp6529-scaffold1231-400642	61262969	61212969	61312969	0.246341	2.99489	13:61212969:61312969	ENSCHIG00000025689/NOL4L
13	snp48642-scaffold691-163083	60348478	60298478	60398478	0.446341	2.92491	13:60298478:60398478	ENSCHIG00000022051/0	ENSCHIG00000003257/0	ENSCHIG00000022925/DEFB124	ENSCHIG00000015039/REM1	ENSCHIG00000026115/0	ENSCHIG00000021148/0
13	snp49101-scaffold7-6002940	26389054	26339054	26439054	0.421951	2.89509	13:26339054:26439054	Not_Found
13	snp56336-scaffold881-2245251	45826946	45776946	45876946	0.292683	2.87748	13:45776946:45876946	ENSCHIG00000003418/U6	ENSCHIG00000008510/0	ENSCHIG00000013543/LARP4B
13	snp48658-scaffold691-871881	59639680	59589680	59689680	0.458537	2.87578	13:59589680:59689680	Not_Found
13	snp49077-scaffold7-4887922	27504072	27454072	27554072	0.156098	2.80158	13:27454072:27554072	ENSCHIG00000018500/BEND7
13	snp58721-scaffold958-776977	21469623	21419623	21519623	0.312195	2.79904	13:21419623:21519623	ENSCHIG00000023193/0
13	snp49125-scaffold7-6940970	25451024	25401024	25501024	0.0926829	2.76725	13:25401024:25501024	ENSCHIG00000025773/GPR158
13	snp49042-scaffold7-3428591	28963403	28913403	29013403	0.258537	2.7291	13:28913403:29013403	ENSCHIG00000021538/MEIG1	ENSCHIG00000023426/ACBD7	ENSCHIG00000012484/RPP38	ENSCHIG00000017557/NMT2
14	snp52-scaffold10-633370	6215979	6165979	6265979	0.487805	3.1744	14:6165979:6265979	Not_Found
14	snp44819-scaffold61-620921	4442611	4392611	4492611	0.382927	3.02355	14:4392611:4492611	Not_Found
14	snp43167-scaffold574-1313646	22901159	22851159	22951159	0.0804878	3.00272	14:22851159:22951159	ENSCHIG00000001194/0
14	snp66-scaffold10-1227636	6810245	6760245	6860245	0.334146	2.93753	14:6760245:6860245	Not_Found
14	snp43160-scaffold574-990605	23224200	23174200	23274200	0.173171	2.92333	14:23174200:23274200	ENSCHIG00000001197/0
14	snp76-scaffold10-1633060	7215669	7165669	7265669	0.22439	2.90334	14:7165669:7265669	Not_Found
15	snp36712-scaffold445-1205909	33661183	33611183	33711183	0.368293	3.20048	15:33611183:33711183	ENSCHIG00000004341/0	ENSCHIG00000008643/0
15	snp54759-scaffold837-3479220	53422590	53372590	53472590	0.382927	2.85052	15:53372590:53472590	ENSCHIG00000018524/MPZL2	ENSCHIG00000009533/MPZL3	ENSCHIG00000016062/JAML	ENSCHIG00000026170/SCN2B
15	snp11212-scaffold1400-809410	64733088	64683088	64783088	0.221951	2.79147	15:64683088:64783088	ENSCHIG00000023581/CUL5
15	snp42019-scaffold548-3435198	29615685	29565685	29665685	0.273171	2.77606	15:29565685:29665685	ENSCHIG00000016684/UCP2	ENSCHIG00000014945/DNAJB13	ENSCHIG00000021029/UCP3	ENSCHIG00000001205/PAAF1	ENSCHIG00000010366/C2CD3
16	snp17267-scaffold18-1893444	25925358	25875358	25975358	0.307317	3.37925	16:25875358:25975358	Not_Found
16	snp17265-scaffold18-1828562	25860476	25810476	25910476	0.329268	3.07601	16:25810476:25910476	Not_Found
16	snp4950-scaffold1167-977806	12470371	12420371	12520371	0.241463	2.9336	16:12420371:12520371	Not_Found
16	snp27826-scaffold299-598339	73018464	72968464	73068464	0.114634	2.86454	16:72968464:73068464	Not_Found
16	snp18354-scaffold186-215	67643302	67593302	67693302	0.173171	2.84266	16:67593302:67693302	ENSCHIG00000012476/CENPF
16	snp39365-scaffold500-13708	21653842	21603842	21703842	0.341463	2.83405	16:21603842:21703842	ENSCHIG00000000901/0
16	snp55927-scaffold869-2503619	32401585	32351585	32451585	0.095122	2.77424	16:32351585:32451585	ENSCHIG00000004251/5S_rRNA	ENSCHIG00000017782/SDCCAG8	ENSCHIG00000026612/CEP170
17	snp9940-scaffold1354-1007533	69123957	69073957	69173957	0.480488	3.30873	17:69073957:69173957	Not_Found
17	snp3967-scaffold1126-2951	46173733	46123733	46223733	0.492683	2.99103	17:46123733:46223733	Not_Found
17	snp163-scaffold1001-670504	69211700	69161700	69261700	0.485366	2.92073	17:69161700:69261700	Not_Found
17	snp35580-scaffold428-3447969	31211845	31161845	31261845	0.204878	2.74569	17:31161845:31261845	ENSCHIG00000025560/RAPGEF2
17	snp12104-scaffold1448-38293	61071864	61021864	61121864	0.143902	2.69989	17:61021864:61121864	ENSCHIG00000021047/0
18	snp7199-scaffold1266-1795127	35401901	35351901	35451901	0.414634	4.44435	18:35351901:35451901	ENSCHIG00000015547/CDH5
18	snp42170-scaffold550-492504	51737736	51687736	51787736	0.119512	2.98025	18:51687736:51787736	ENSCHIG00000007384/0	ENSCHIG00000020815/LIPE
18	snp3051-scaffold1093-361774	31611063	31561063	31661063	0.385366	2.82592	18:31561063:31661063	Not_Found
18	snp40168-scaffold512-469885	15609142	15559142	15659142	0.463415	2.69756	18:15559142:15659142	ENSCHIG00000012787/ACSF3
18	snp37882-scaffold467-527344	28929634	28879634	28979634	0.44878	2.66757	18:28879634:28979634	Not_Found
19	snp56651-scaffold896-767657	38023216	37973216	38073216	0.282927	3.05401	19:37973216:38073216	Not_Found
19	snp56650-scaffold896-738170	38052703	38002703	38102703	0.282927	3.05401	19:38002703:38102703	Not_Found
19	snp4869-scaffold1163-198740	16116943	16066943	16166943	0.365854	2.99666	19:16066943:16166943	Not_Found
19	snp56657-scaffold896-1015072	37775801	37725801	37825801	0.170732	2.97135	19:37725801:37825801	Not_Found
19	snp56658-scaffold896-1062306	37728567	37678567	37778567	0.112195	2.7685	19:37678567:37778567	Not_Found
19	snp28386-scaffold303-1148085	30670421	30620421	30720421	0.265854	2.74635	19:30620421:30720421	Not_Found
20	snp57370-scaffold913-1466947	8087133	8037133	8137133	0.285366	2.9432	20:8037133:8137133	Not_Found
20	snp57384-scaffold913-2095440	8715626	8665626	8765626	0.468293	2.87635	20:8665626:8765626	Not_Found
20	snp25974-scaffold269-428510	53957701	53907701	54007701	0.370732	2.81688	20:53907701:54007701	ENSCHIG00000020499/CDH18
20	snp57374-scaffold913-1662237	8282423	8232423	8332423	0.263415	2.77073	20:8232423:8332423	Not_Found
20	snp49813-scaffold711-1595891	19692854	19642854	19742854	0.287805	2.72099	20:19642854:19742854	ENSCHIG00000009536/chi-mir-582	ENSCHIG00000007320/0
20	snp45359-scaffold62-953378	28163867	28113867	28213867	0.121951	2.6491	20:28113867:28213867	Not_Found
21	snp38804-scaffold492-1758433	39619473	39569473	39669473	0.334146	3.43764	21:39569473:39669473	ENSCHIG00000017644/PRKD1
21	snp14983-scaffold160-3087932	27906547	27856547	27956547	0.131707	3.19081	21:27856547:27956547	ENSCHIG00000002977/U6	ENSCHIG00000022699/FAM189A1
21	snp57682-scaffold926-22649	64695102	64645102	64745102	0.141463	3.16799	21:64645102:64745102	ENSCHIG00000005598/0	ENSCHIG00000018382/BEGAIN	ENSCHIG00000012244/WDR25
21	snp7648-scaffold1276-837684	64897809	64847809	64947809	0.436585	3.14519	21:64847809:64947809	ENSCHIG00000018116/DLK1
21	snp8913-scaffold1320-107633	28312048	28262048	28362048	0.163415	3.03308	21:28262048:28362048	ENSCHIG00000005406/0
21	snp38802-scaffold492-1654805	39723101	39673101	39773101	0.0926829	2.92138	21:39673101:39773101	Not_Found
21	snp7638-scaffold1276-293702	65441791	65391791	65491791	0.417073	2.91214	21:65391791:65491791	Not_Found
21	snp38800-scaffold492-1591907	39785999	39735999	39835999	0.419512	2.89904	21:39735999:39835999	Not_Found
21	snp15630-scaffold165-1666883	52820046	52770046	52870046	0.243902	2.86811	21:52770046:52870046	Not_Found
21	snp6502-scaffold1230-1000716	30640029	30590029	30690029	0.0560976	2.72536	21:30590029:30690029	ENSCHIG00000014447/CHRNA3	ENSCHIG00000011910/CHRNB4
21	snp51500-scaffold754-2880354	18436361	18386361	18486361	0.42439	2.64692	21:18386361:18486361	ENSCHIG00000010670/NTRK3
22	snp53644-scaffold816-2786582	34193606	34143606	34243606	0.37561	4.46185	22:34143606:34243606	ENSCHIG00000003287/5S_rRNA
22	snp10-scaffold1-352655	26872268	26822268	26922268	0.360976	2.97841	22:26822268:26922268	ENSCHIG00000004250/U6
22	snp22769-scaffold2271-73924	27449831	27399831	27499831	0.258537	2.97716	22:27399831:27499831	Not_Found
22	snp3022-scaffold1091-866051	28777482	28727482	28827482	0.302439	2.94552	22:28727482:28827482	ENSCHIG00000011713/GXYLT2	ENSCHIG00000012271/SHQ1
22	snp19051-scaffold1912-791625	54453320	54403320	54503320	0.439024	2.80298	22:54403320:54503320	ENSCHIG00000001158/MIR885	ENSCHIG00000017389/ATP2B2
22	snp30-scaffold1-1289970	25934953	25884953	25984953	0.290244	2.74072	22:25884953:25984953	ENSCHIG00000015409/CHL1
22	snp13807-scaffold154-687631	33324980	33274980	33374980	0.173171	2.73105	22:33274980:33374980	Not_Found
22	snp13805-scaffold154-601155	33411456	33361456	33461456	0.0682927	2.72078	22:33361456:33461456	Not_Found
22	snp50700-scaffold730-1614669	19070954	19020954	19120954	0.121951	2.64913	22:19020954:19120954	ENSCHIG00000000474/GRM7
23	snp27808-scaffold2989-73834	28498975	28448975	28548975	0.15122	3.57481	23:28448975:28548975	ENSCHIG00000026271/TNFRSF21
23	snp32140-scaffold3636-36009	14837860	14787860	14887860	0.25122	2.67679	23:14787860:14887860	Not_Found
24	snp27271-scaffold290-1278507	37378363	37328363	37428363	0.270732	3.08003	24:37328363:37428363	ENSCHIG00000000392/SMCHD1
24	snp40935-scaffold526-3659053	46612751	46562751	46662751	0.253659	3.04823	24:46562751:46662751	ENSCHIG00000019780/LOXHD1	ENSCHIG00000021775/ST8SIA5
24	snp3505-scaffold1109-303897	13119273	13069273	13169273	0.468293	2.94072	24:13069273:13169273	Not_Found
24	snp3502-scaffold1109-166154	12981530	12931530	13031530	0.482927	2.80458	24:12931530:13031530	Not_Found
24	snp34941-scaffold417-218292	54197997	54147997	54247997	0.412195	2.73413	24:54147997:54247997	ENSCHIG00000009672/0
24	snp40923-scaffold526-3123308	46077006	46027006	46127006	0.097561	2.70334	24:46027006:46127006	ENSCHIG00000014708/0	ENSCHIG00000027208/HAUS1	ENSCHIG00000019291/PSTPIP2
24	snp54608-scaffold833-3371047	42118106	42068106	42168106	0.202439	2.67113	24:42068106:42168106	ENSCHIG00000017595/PPP4R1	ENSCHIG00000002714/0	ENSCHIG00000000146/RAB31
24	snp657-scaffold102-1055435	19948867	19898867	19998867	0.25122	2.65485	24:19898867:19998867	ENSCHIG00000010673/0	ENSCHIG00000007169/CELF4
25	snp9549-scaffold1343-2186137	30605766	30555766	30655766	0.419512	3.8022	25:30555766:30655766	ENSCHIG00000005225/0
25	snp9538-scaffold1343-1707575	30127204	30077204	30177204	0.402439	3.5095	25:30077204:30177204	ENSCHIG00000005216/0
25	snp9553-scaffold1343-2330570	30750199	30700199	30800199	0.414634	3.36157	25:30700199:30800199	ENSCHIG00000026324/0	ENSCHIG00000000858/SNORD14	ENSCHIG00000005230/0
25	snp9545-scaffold1343-2017177	30436806	30386806	30486806	0.453659	2.94361	25:30386806:30486806	ENSCHIG00000016157/0	ENSCHIG00000005216/0
25	snp23707-scaffold239-2465894	21185565	21135565	21235565	0.141463	2.76615	25:21135565:21235565	ENSCHIG00000022512/EARS2	ENSCHIG00000015077/UBFD1	ENSCHIG00000011229/NDUFAB1	ENSCHIG00000010148/PALB2
27	snp26281-scaffold275-2559213	16969240	16919240	17019240	0.197561	4.06595	27:16919240:17019240	ENSCHIG00000002290/NRG1
27	snp7024-scaffold126-42706	31772741	31722741	31822741	0.263415	2.92913	27:31722741:31822741	ENSCHIG00000011185/TENM3
27	snp24081-scaffold2457-169032	14758273	14708273	14808273	0.0902439	2.90645	27:14708273:14808273	Not_Found
28	snp16614-scaffold175-1047281	22846309	22796309	22896309	0.309756	3.07057	28:22796309:22896309	ENSCHIG00000016083/CTNNA3
28	snp10915-scaffold1390-438198	33049733	32999733	33099733	0.173171	2.83445	28:32999733:33099733	Not_Found
29	snp38185-scaffold48-31385	18938286	18888286	18988286	0.182927	3.19559	29:18888286:18988286	Not_Found
29	snp254-scaffold1006-1331191	9090535	9040535	9140535	0.307317	3.03583	29:9040535:9140535	Not_Found
29	snp46754-scaffold652-317452	7232193	7182193	7282193	0.0560976	2.71453	29:7182193:7282193	Not_Found
30	snp3516-scaffold111-530127	96637775	96587775	96687775	0.404878	3.18453	30:96587775:96687775	Not_Found
30	snp9167-scaffold1334-406640	16593064	16543064	16643064	0.190244	3.12034	30:16543064:16643064	Not_Found
30	snp32897-scaffold380-2159201	114798850	114748850	114848850	0.243902	2.93247	30:114748850:114848850	Not_Found
30	snp32910-scaffold380-2752931	115392580	115342580	115442580	0.434146	2.84304	30:115342580:115442580	Not_Found
30	snp43811-scaffold589-1691694	104492985	104442985	104542985	0.185366	2.76767	30:104442985:104542985	Not_Found
30	snp38695-scaffold491-1569508	46320931	46270931	46370931	0.37561	2.6774	30:46270931:46370931	Not_Found
30	snp8124-scaffold1299-252012	92607102	92557102	92657102	0.4	2.66451	30:92557102:92657102	Not_Found
