# Supplementary material for: Identifying Candidate Genes for Litter Size and Three Morphological Traits in Youzhou Dark Goats Based on Genome-Wide SNP Markers
Source: Genes (Basel). 2023 May 29;14(6):1183. doi: 10.3390/genes14061183 (PMC10298679; doi:10.3390/genes14061183)
Supplement: Supplementary file 1 [file genes-14-01183-s001.zip › Table S1-S10-20230403/Table S8 A summary of genes from iHS in YZD goats.xlsx]

## Sheet: Sheet1
Table S8. A summary of genes from iHS in YZD goats
CHR	Gene stable ID	Gene name	Gene start (bp)	Gene end (bp)	Gene description
1	ENSCHIG00000011448		41344227	41344616
1	ENSCHIG00000005790		41370580	41377845
1	ENSCHIG00000010330		41398899	41399654
1	ENSCHIG00000015769	LSG1	72614016	72640462	large 60S subunit nuclear export GTPase 1 [Source:HGNC Symbol;Acc:HGNC:25652]
1	ENSCHIG00000009140	TMEM44	72651648	72693617	transmembrane protein 44 [Source:HGNC Symbol;Acc:HGNC:25120]
1	ENSCHIG00000021326	MFN1	87382152	87415731	mitofusin 1 [Source:HGNC Symbol;Acc:HGNC:18262]
1	ENSCHIG00000025519	ZNF639	87433222	87437871	zinc finger protein 639 [Source:HGNC Symbol;Acc:HGNC:30950]
1	ENSCHIG00000006030		88935064	89004939
1	ENSCHIG00000006039		88946582	88957681
1	ENSCHIG00000006083		101509817	101699978
1	ENSCHIG00000001800	RNaseP_nuc	101561367	101561688	Nuclear RNase P [Source:RFAM;Acc:RF00009]
1	ENSCHIG00000010240	SI	101808101	101922994	sucrase-isomaltase [Source:HGNC Symbol;Acc:HGNC:10856]
1	ENSCHIG00000024872	IFT80	106625362	106738971	intraflagellar transport 80 [Source:HGNC Symbol;Acc:HGNC:29262]
1	ENSCHIG00000010005	C3orf80	106759382	106760122	chromosome 3 open reading frame 80 [Source:HGNC Symbol;Acc:HGNC:40048]
1	ENSCHIG00000021362		106759842	106763737
1	ENSCHIG00000021242	METTL6	152273138	152290083	methyltransferase 6, methylcytidine [Source:HGNC Symbol;Acc:HGNC:28343]
1	ENSCHIG00000024831	EAF1	152290977	152304333	ELL associated factor 1 [Source:HGNC Symbol;Acc:HGNC:20907]
1	ENSCHIG00000012168	COLQ	152314011	152379387	collagen like tail subunit of asymmetric acetylcholinesterase [Source:HGNC Symbol;Acc:HGNC:2226]
1	ENSCHIG00000010205	PLCL2	153722206	153934958	phospholipase C like 2 [Source:HGNC Symbol;Acc:HGNC:9064]
10	ENSCHIG00000012344	GTF2A1	10571575	10610199	general transcription factor IIA subunit 1 [Source:HGNC Symbol;Acc:HGNC:4646]
10	ENSCHIG00000005245		10584539	10584682
10	ENSCHIG00000018424	TSHR	10656946	10834001	thyroid stimulating hormone receptor [Source:HGNC Symbol;Acc:HGNC:12373]
10	ENSCHIG00000024159	NIN	59368119	59458709	ninein [Source:HGNC Symbol;Acc:HGNC:14906]
10	ENSCHIG00000025588	SOS2	59890309	59990704	SOS Ras/Rho guanine nucleotide exchange factor 2 [Source:HGNC Symbol;Acc:HGNC:11188]
10	ENSCHIG00000012137	VCPKMT	59992527	59995286	valosin containing protein lysine methyltransferase [Source:HGNC Symbol;Acc:HGNC:20352]
10	ENSCHIG00000000963		60037902	60039650
10	ENSCHIG00000015768	CDIN1	70562104	70793629	CDAN1 interacting nuclease 1 [Source:HGNC Symbol;Acc:HGNC:26929]
10	ENSCHIG00000024483	THBS4	90222480	90276594	thrombospondin 4 [Source:HGNC Symbol;Acc:HGNC:11788]
10	ENSCHIG00000023759	MTX3	90317133	90337217	metaxin 3 [Source:HGNC Symbol;Acc:HGNC:24812]
11	ENSCHIG00000004472		8968596	8972406
11	ENSCHIG00000022475	MRPS9	8985971	9023185	mitochondrial ribosomal protein S9 [Source:HGNC Symbol;Acc:HGNC:14501]
11	ENSCHIG00000025798		9000545	9005909
11	ENSCHIG00000014147	HAAO	24994538	25008279	3-hydroxyanthranilate 3,4-dioxygenase [Source:HGNC Symbol;Acc:HGNC:4796]
11	ENSCHIG00000004529		25073806	25081925
11	ENSCHIG00000009696	IL1RN	46487521	46493904	interleukin 1 receptor antagonist [Source:HGNC Symbol;Acc:HGNC:6000]
11	ENSCHIG00000025022	PSD4	46515224	46558328	pleckstrin and Sec7 domain containing 4 [Source:HGNC Symbol;Acc:HGNC:19096]
11	ENSCHIG00000001449	5S_rRNA	46561805	46561924	5S ribosomal RNA [Source:RFAM;Acc:RF00001]
11	ENSCHIG00000019864	PAX8	46575267	46639419	paired box 8 [Source:HGNC Symbol;Acc:HGNC:8622]
11	ENSCHIG00000003525		56700341	56705240
11	ENSCHIG00000005995	5S_rRNA	56706097	56706222	5S ribosomal RNA [Source:RFAM;Acc:RF00001]
11	ENSCHIG00000015071	USP34	59556791	59747470	ubiquitin specific peptidase 34 [Source:HGNC Symbol;Acc:HGNC:20066]
11	ENSCHIG00000013966	FAM161A	60108360	60120641	FAM161 centrosomal protein A [Source:HGNC Symbol;Acc:HGNC:25808]
11	ENSCHIG00000014125		60149580	60160934
11	ENSCHIG00000017790	COMMD1	60179817	60350608	copper metabolism domain containing 1 [Source:HGNC Symbol;Acc:HGNC:23024]
11	ENSCHIG00000003100		62222907	62223377
11	ENSCHIG00000022027	PELI1	62243343	62257428	pellino E3 ubiquitin protein ligase 1 [Source:HGNC Symbol;Acc:HGNC:8827]
11	ENSCHIG00000004690		65851873	65953717
11	ENSCHIG00000004695		65961476	65994133
11	ENSCHIG00000014014	NEK6	94836515	94920660	NIMA related kinase 6 [Source:HGNC Symbol;Acc:HGNC:7749]
11	ENSCHIG00000016023	PSMB7	94922744	94979682	proteasome 20S subunit beta 7 [Source:HGNC Symbol;Acc:HGNC:9544]
12	ENSCHIG00000022125	COL4A1	1350027	1430721	collagen type IV alpha 1 chain [Source:HGNC Symbol;Acc:HGNC:2202]
12	ENSCHIG00000005824		24911149	24934879
12	ENSCHIG00000011218	SLITRK6	25333840	25336368	SLIT and NTRK like family member 6 [Source:HGNC Symbol;Acc:HGNC:23503]
12	ENSCHIG00000009253	PIBF1	38648778	38877792	progesterone immunomodulatory binding factor 1 [Source:HGNC Symbol;Acc:HGNC:23352]
12	ENSCHIG00000013971		38872880	38874628
12	ENSCHIG00000015396	DIS3	38878586	38907232	DIS3 homolog, exosome endoribonuclease and 3'-5' exoribonuclease [Source:HGNC Symbol;Acc:HGNC:20604]
12	ENSCHIG00000007738	BORA	38907242	38932661	BORA aurora kinase A activator [Source:HGNC Symbol;Acc:HGNC:24724]
12	ENSCHIG00000003476	DACH1	39868952	40331084	dachshund family transcription factor 1 [Source:HGNC Symbol;Acc:HGNC:2663]
12	ENSCHIG00000023585		72458812	72469399
12	ENSCHIG00000005141	CCDC122	72477069	72498208	coiled-coil domain containing 122 [Source:HGNC Symbol;Acc:HGNC:26478]
12	ENSCHIG00000021948	ENOX1	72674666	73187840	ecto-NOX disulfide-thiol exchanger 1 [Source:HGNC Symbol;Acc:HGNC:25474]
12	ENSCHIG00000017754		72689135	72693988
13	ENSCHIG00000023193		21485341	21866072
13	ENSCHIG00000025773	GPR158	25324890	25626626	G protein-coupled receptor 158 [Source:HGNC Symbol;Acc:HGNC:23689]
13	ENSCHIG00000018500	BEND7	27450925	27535634	BEN domain containing 7 [Source:HGNC Symbol;Acc:HGNC:23514]
13	ENSCHIG00000011717	FRMD4A	27667690	28053541	FERM domain containing 4A [Source:HGNC Symbol;Acc:HGNC:25491]
13	ENSCHIG00000021538	MEIG1	28926139	28930608	meiosis/spermiogenesis associated 1 [Source:HGNC Symbol;Acc:HGNC:23429]
13	ENSCHIG00000023426	ACBD7	28980792	28981233	acyl-CoA binding domain containing 7 [Source:HGNC Symbol;Acc:HGNC:17715]
13	ENSCHIG00000012484	RPP38	29007334	29008182	ribonuclease P/MRP subunit p38 [Source:HGNC Symbol;Acc:HGNC:30329]
13	ENSCHIG00000017557	NMT2	29011839	29066408	N-myristoyltransferase 2 [Source:HGNC Symbol;Acc:HGNC:7858]
13	ENSCHIG00000013171	CRNKL1	38968369	38988824	crooked neck pre-mRNA splicing factor 1 [Source:HGNC Symbol;Acc:HGNC:15762]
13	ENSCHIG00000022048	CFAP61	38994253	39231741	cilia and flagella associated protein 61 [Source:HGNC Symbol;Acc:HGNC:15872]
13	ENSCHIG00000017766		41461502	41466394
13	ENSCHIG00000025947		41472654	41482050
13	ENSCHIG00000021829		41498473	41506038
13	ENSCHIG00000009930		41511226	41513396
13	ENSCHIG00000022173		41517253	41519974
13	ENSCHIG00000009090	CST3	41536094	41542300	cystatin C [Source:HGNC Symbol;Acc:HGNC:2475]
13	ENSCHIG00000001999		41555174	41562082
13	ENSCHIG00000003418	U6	45789248	45789339	U6 spliceosomal RNA [Source:RFAM;Acc:RF00026]
13	ENSCHIG00000013543	LARP4B	45828474	45885709	La ribonucleoprotein 4B [Source:HGNC Symbol;Acc:HGNC:28987]
13	ENSCHIG00000008510		45859537	45859938
13	ENSCHIG00000018246	ANGPT4	59493880	59538063	angiopoietin 4 [Source:HGNC Symbol;Acc:HGNC:487]
13	ENSCHIG00000001856	FAM110A	59564083	59564970	family with sequence similarity 110 member A [Source:HGNC Symbol;Acc:HGNC:16188]
13	ENSCHIG00000020719	SLC52A3	59592204	59612462	solute carrier family 52 member 3 [Source:HGNC Symbol;Acc:HGNC:16187]
13	ENSCHIG00000022051		60313475	60314775
13	ENSCHIG00000026115		60324927	60329754
13	ENSCHIG00000003257		60335945	60340698
13	ENSCHIG00000021148		60354671	60359018
13	ENSCHIG00000022925	DEFB124	60375362	60378549	defensin beta 124 [Source:HGNC Symbol;Acc:HGNC:18104]
13	ENSCHIG00000015039	REM1	60382214	60390995	RRAD and GEM like GTPase 1 [Source:HGNC Symbol;Acc:HGNC:15922]
13	ENSCHIG00000019648	CCM2L	60834727	60853093	CCM2 like scaffold protein [Source:HGNC Symbol;Acc:HGNC:16153]
13	ENSCHIG00000021802	HCK	60870179	60917208	HCK proto-oncogene, Src family tyrosine kinase [Source:HGNC Symbol;Acc:HGNC:4840]
13	ENSCHIG00000027020	KIF3B	61052794	61088140	kinesin family member 3B [Source:HGNC Symbol;Acc:HGNC:6320]
13	ENSCHIG00000025369		61110190	61197682
13	ENSCHIG00000016821		61139420	61143250
13	ENSCHIG00000025689	NOL4L	61206755	61334866	nucleolar protein 4 like [Source:HGNC Symbol;Acc:HGNC:16106]
13	ENSCHIG00000019380		61430558	61456127
13	ENSCHIG00000006391	DNMT3B	61467502	61502404	DNA methyltransferase 3 beta [Source:HGNC Symbol;Acc:HGNC:2979]
13	ENSCHIG00000023232		61512875	61536063
14	ENSCHIG00000011948		4331424	4461120
14	ENSCHIG00000001130		4436626	4491810
14	ENSCHIG00000013099	CNGB3	5871085	6278127	cyclic nucleotide gated channel subunit beta 3 [Source:HGNC Symbol;Acc:HGNC:2153]
14	ENSCHIG00000010091	CNBD1	6412273	6940255	cyclic nucleotide binding domain containing 1 [Source:HGNC Symbol;Acc:HGNC:26663]
14	ENSCHIG00000001194		22931417	23101978
14	ENSCHIG00000001197		23267609	23273003
15	ENSCHIG00000010366	C2CD3	29459945	29582250	C2 domain containing 3 centriole elongation regulator [Source:HGNC Symbol;Acc:HGNC:24564]
15	ENSCHIG00000021029	UCP3	29583379	29596396	uncoupling protein 3 [Source:HGNC Symbol;Acc:HGNC:12519]
15	ENSCHIG00000016684	UCP2	29615253	29620625	uncoupling protein 2 [Source:NCBI gene (formerly Entrezgene);Acc:102184455]
15	ENSCHIG00000014945	DNAJB13	29624185	29636828	DnaJ heat shock protein family (Hsp40) member B13 [Source:HGNC Symbol;Acc:HGNC:30718]
15	ENSCHIG00000001205	PAAF1	29644623	29686520	proteasomal ATPase associated factor 1 [Source:HGNC Symbol;Acc:HGNC:25687]
15	ENSCHIG00000004341		33613697	33614656
15	ENSCHIG00000008643		33679829	33680788
15	ENSCHIG00000018524	MPZL2	53385974	53393779	myelin protein zero like 2 [Source:HGNC Symbol;Acc:HGNC:3496]
15	ENSCHIG00000009533	MPZL3	53398288	53423792	myelin protein zero like 3 [Source:HGNC Symbol;Acc:HGNC:27279]
15	ENSCHIG00000016062	JAML	53428331	53453256	junction adhesion molecule like [Source:HGNC Symbol;Acc:HGNC:19084]
15	ENSCHIG00000026170	SCN2B	53464313	53479284	sodium voltage-gated channel beta subunit 2 [Source:HGNC Symbol;Acc:HGNC:10589]
15	ENSCHIG00000023581	CUL5	64618598	64741415	cullin 5 [Source:HGNC Symbol;Acc:HGNC:2556]
16	ENSCHIG00000000901		21581823	21685351
16	ENSCHIG00000014707		25797256	25821986
16	ENSCHIG00000021163	DEGS1	25857875	25889043	delta 4-desaturase, sphingolipid 1 [Source:HGNC Symbol;Acc:HGNC:13709]
16	ENSCHIG00000001224	NVL	25903911	25991970	nuclear VCP like [Source:HGNC Symbol;Acc:HGNC:8070]
16	ENSCHIG00000006584	U6	25910739	25910845	U6 spliceosomal RNA [Source:RFAM;Acc:RF00026]
16	ENSCHIG00000017782	SDCCAG8	32159362	32401666	SHH signaling and ciliogenesis regulator SDCCAG8 [Source:HGNC Symbol;Acc:HGNC:10671]
16	ENSCHIG00000004251	5S_rRNA	32411118	32411230	5S ribosomal RNA [Source:RFAM;Acc:RF00001]
16	ENSCHIG00000026612	CEP170	32440534	32538289	centrosomal protein 170 [Source:HGNC Symbol;Acc:HGNC:28920]
16	ENSCHIG00000012476	CENPF	67571326	67632199	centromere protein F [Source:HGNC Symbol;Acc:HGNC:1857]
17	ENSCHIG00000025560	RAPGEF2	31168695	31433691	Rap guanine nucleotide exchange factor 2 [Source:HGNC Symbol;Acc:HGNC:16854]
17	ENSCHIG00000021047		60873877	61096193
17	ENSCHIG00000009018	KLHL2	69018545	69180256	kelch like family member 2 [Source:HGNC Symbol;Acc:HGNC:6353]
17	ENSCHIG00000012999	MSMO1	69189918	69206911	methylsterol monooxygenase 1 [Source:HGNC Symbol;Acc:HGNC:10545]
17	ENSCHIG00000025090	CPE	69249771	69399268	carboxypeptidase E [Source:HGNC Symbol;Acc:HGNC:2303]
18	ENSCHIG00000012787	ACSF3	15613731	15655914	acyl-CoA synthetase family member 3 [Source:HGNC Symbol;Acc:HGNC:27288]
18	ENSCHIG00000015547	CDH5	35395229	35433654	cadherin 5 [Source:HGNC Symbol;Acc:HGNC:1764]
18	ENSCHIG00000007384		51711608	51726534
18	ENSCHIG00000020815	LIPE	51780001	51796711	lipase E, hormone sensitive type [Source:HGNC Symbol;Acc:HGNC:6621]
19	ENSCHIG00000015920		37692388	37810822
19	ENSCHIG00000006490	U6	37710265	37710368	U6 spliceosomal RNA [Source:RFAM;Acc:RF00026]
19	ENSCHIG00000026878		37942394	37991468
19	ENSCHIG00000017547	SNX11	38004478	38008243	sorting nexin 11 [Source:HGNC Symbol;Acc:HGNC:14975]
19	ENSCHIG00000010985		38039417	38043485
19	ENSCHIG00000015427	NFE2L1	38052444	38061426	nuclear factor, erythroid 2 like 1 [Source:HGNC Symbol;Acc:HGNC:7781]
19	ENSCHIG00000026544	COPZ2	38070631	38083010	COPI coat complex subunit zeta 2 [Source:HGNC Symbol;Acc:HGNC:19356]
19	ENSCHIG00000002367	MIR152	38073198	38073283	microRNA 152 [Source:HGNC Symbol;Acc:HGNC:31538]
2	ENSCHIG00000015354	DDOST	3981183	3997029	dolichyl-diphosphooligosaccharide--protein glycosyltransferase non-catalytic subunit [Source:HGNC Symbol;Acc:HGNC:2728]
2	ENSCHIG00000023700	KIF17	3997558	4046105	kinesin family member 17 [Source:HGNC Symbol;Acc:HGNC:19167]
2	ENSCHIG00000020671	SH2D5	4050328	4053806	SH2 domain containing 5 [Source:HGNC Symbol;Acc:HGNC:28819]
2	ENSCHIG00000010885	HP1BP3	4066333	4102109	heterochromatin protein 1 binding protein 3 [Source:HGNC Symbol;Acc:HGNC:24973]
2	ENSCHIG00000023984	ECE1	4511189	4576198	endothelin converting enzyme 1 [Source:HGNC Symbol;Acc:HGNC:3146]
2	ENSCHIG00000020083	MED18	10896437	10900051	mediator complex subunit 18 [Source:HGNC Symbol;Acc:HGNC:25944]
2	ENSCHIG00000001283		10906970	10907090
2	ENSCHIG00000017217	PHACTR4	10962244	11044410	phosphatase and actin regulator 4 [Source:HGNC Symbol;Acc:HGNC:25793]
2	ENSCHIG00000022985	YTHDF2	11218106	11247287	YTH N6-methyladenosine RNA binding protein 2 [Source:HGNC Symbol;Acc:HGNC:31675]
2	ENSCHIG00000016495	OPRD1	11286879	11329672	opioid receptor delta 1 [Source:HGNC Symbol;Acc:HGNC:8153]
2	ENSCHIG00000006284		30601406	30770945
2	ENSCHIG00000003872		40750873	40751368
2	ENSCHIG00000006365		40788230	40814548
2	ENSCHIG00000011689	ADAM23	41016060	41207314	ADAM metallopeptidase domain 23 [Source:HGNC Symbol;Acc:HGNC:202]
2	ENSCHIG00000007723	PARD3B	41957198	42585743	par-3 family cell polarity regulator beta [Source:HGNC Symbol;Acc:HGNC:14446]
2	ENSCHIG00000006388		42601713	42632253
2	ENSCHIG00000023655	CARF	44616971	44672459	calcium responsive transcription factor [Source:HGNC Symbol;Acc:HGNC:14435]
2	ENSCHIG00000009469	WDR12	44682676	44707619	WD repeat domain 12 [Source:HGNC Symbol;Acc:HGNC:14098]
2	ENSCHIG00000013077	ICA1L	44715988	44771721	islet cell autoantigen 1 like [Source:HGNC Symbol;Acc:HGNC:14442]
2	ENSCHIG00000009588	CDK15	45505205	45602914	cyclin dependent kinase 15 [Source:HGNC Symbol;Acc:HGNC:14434]
2	ENSCHIG00000023750	ALS2	45636566	45689431	alsin Rho guanine nucleotide exchange factor ALS2 [Source:HGNC Symbol;Acc:HGNC:443]
2	ENSCHIG00000017600	GLI2	63378813	63569458	GLI family zinc finger 2 [Source:HGNC Symbol;Acc:HGNC:4318]
2	ENSCHIG00000019125	RALB	64122846	64191004	RAS like proto-oncogene B [Source:HGNC Symbol;Acc:HGNC:9840]
2	ENSCHIG00000012850	TMEM185B	64196885	64197937	transmembrane protein 185B [Source:HGNC Symbol;Acc:HGNC:18896]
2	ENSCHIG00000009337		64224600	64262236
2	ENSCHIG00000012348	PTPN4	64408405	64582394	protein tyrosine phosphatase non-receptor type 4 [Source:HGNC Symbol;Acc:HGNC:9656]
2	ENSCHIG00000000653		87098806	87228241
2	ENSCHIG00000012494	MYO3B	110072746	110577889	myosin IIIB [Source:HGNC Symbol;Acc:HGNC:15576]
2	ENSCHIG00000005107	U6	110432888	110432991	U6 spliceosomal RNA [Source:RFAM;Acc:RF00026]
2	ENSCHIG00000000784		133268763	133274409
20	ENSCHIG00000013942	ARHGEF28	7707167	8053012	Rho guanine nucleotide exchange factor 28 [Source:HGNC Symbol;Acc:HGNC:30322]
20	ENSCHIG00000016936	UTP15	8075204	8090791	UTP15 small subunit processome component [Source:HGNC Symbol;Acc:HGNC:25758]
20	ENSCHIG00000021257	ANKRA2	8098315	8106466	ankyrin repeat family A member 2 [Source:HGNC Symbol;Acc:HGNC:13208]
20	ENSCHIG00000015443		8125978	8126258
20	ENSCHIG00000001798	U6	8234496	8234597	U6 spliceosomal RNA [Source:RFAM;Acc:RF00026]
20	ENSCHIG00000003674		8260272	8285487
20	ENSCHIG00000012241	FCHO2	8573104	8694551	FCH and mu domain containing endocytic adaptor 2 [Source:HGNC Symbol;Acc:HGNC:25180]
20	ENSCHIG00000023462	TNPO1	8747758	8832050	transportin 1 [Source:HGNC Symbol;Acc:HGNC:6401]
20	ENSCHIG00000007320		19575828	19670254
20	ENSCHIG00000009536	chi-mir-582	19653475	19653572	chi-mir-582 [Source:miRBase;Acc:MI0030823]
20	ENSCHIG00000020499	CDH18	53298859	53908044	cadherin 18 [Source:HGNC Symbol;Acc:HGNC:1757]
21	ENSCHIG00000010670	NTRK3	18130059	18546956	neurotrophic receptor tyrosine kinase 3 [Source:HGNC Symbol;Acc:HGNC:8033]
21	ENSCHIG00000022699	FAM189A1	27728573	27968541	family with sequence similarity 189 member A1 [Source:HGNC Symbol;Acc:HGNC:29075]
21	ENSCHIG00000002977	U6	27876467	27876564	U6 spliceosomal RNA [Source:RFAM;Acc:RF00026]
21	ENSCHIG00000005406		28272462	28324861
21	ENSCHIG00000014447	CHRNA3	30577574	30593638	cholinergic receptor nicotinic alpha 3 subunit [Source:HGNC Symbol;Acc:HGNC:1957]
21	ENSCHIG00000011910	CHRNB4	30597638	30613603	cholinergic receptor nicotinic beta 4 subunit [Source:HGNC Symbol;Acc:HGNC:1964]
21	ENSCHIG00000017644	PRKD1	39572923	39920082	protein kinase D1 [Source:HGNC Symbol;Acc:HGNC:9407]
21	ENSCHIG00000012244	WDR25	64545351	64688375	WD repeat domain 25 [Source:HGNC Symbol;Acc:HGNC:21064]
21	ENSCHIG00000018382	BEGAIN	64693395	64721173	brain enriched guanylate kinase associated [Source:HGNC Symbol;Acc:HGNC:24163]
21	ENSCHIG00000005598		64738378	64749110
21	ENSCHIG00000018116	DLK1	64899117	64910127	delta like non-canonical Notch ligand 1 [Source:NCBI gene (formerly Entrezgene);Acc:102180161]
22	ENSCHIG00000000474	GRM7	18490653	19092744	glutamate metabotropic receptor 7 [Source:HGNC Symbol;Acc:HGNC:4599]
22	ENSCHIG00000015409	CHL1	25871329	26229795	cell adhesion molecule L1 like [Source:HGNC Symbol;Acc:HGNC:1939]
22	ENSCHIG00000004250	U6	26866724	26866822	U6 spliceosomal RNA [Source:RFAM;Acc:RF00026]
22	ENSCHIG00000011713	GXYLT2	28682165	28761515	glucoside xylosyltransferase 2 [Source:HGNC Symbol;Acc:HGNC:33383]
22	ENSCHIG00000012271	SHQ1	28786367	28884814	SHQ1, H/ACA ribonucleoprotein assembly factor [Source:HGNC Symbol;Acc:HGNC:25543]
22	ENSCHIG00000000724		33372327	33423810
22	ENSCHIG00000003287	5S_rRNA	34160187	34160298	5S ribosomal RNA [Source:RFAM;Acc:RF00001]
22	ENSCHIG00000017389	ATP2B2	54361471	54479256	ATPase plasma membrane Ca2+ transporting 2 [Source:HGNC Symbol;Acc:HGNC:815]
22	ENSCHIG00000001158	MIR885	54432866	54432939	microRNA 885 [Source:HGNC Symbol;Acc:HGNC:33659]
23	ENSCHIG00000026271	TNFRSF21	28413132	28480197	TNF receptor superfamily member 21 [Source:HGNC Symbol;Acc:HGNC:13469]
24	ENSCHIG00000007169	CELF4	19789210	20103349	CUGBP Elav-like family member 4 [Source:HGNC Symbol;Acc:HGNC:14015]
24	ENSCHIG00000010673		19940028	19941242
24	ENSCHIG00000000392	SMCHD1	37309676	37424422	structural maintenance of chromosomes flexible hinge domain containing 1 [Source:HGNC Symbol;Acc:HGNC:29090]
24	ENSCHIG00000017595	PPP4R1	42022908	42071108	protein phosphatase 4 regulatory subunit 1 [Source:HGNC Symbol;Acc:HGNC:9320]
24	ENSCHIG00000002714		42104398	42119483
24	ENSCHIG00000000146	RAB31	42148146	42230459	RAB31, member RAS oncogene family [Source:HGNC Symbol;Acc:HGNC:9771]
24	ENSCHIG00000019291	PSTPIP2	45991606	46086955	proline-serine-threonine phosphatase interacting protein 2 [Source:HGNC Symbol;Acc:HGNC:9581]
24	ENSCHIG00000014708		46096807	46105271
24	ENSCHIG00000027208	HAUS1	46108782	46121091	HAUS augmin like complex subunit 1 [Source:HGNC Symbol;Acc:HGNC:25174]
24	ENSCHIG00000019780	LOXHD1	46431005	46629483	lipoxygenase homology PLAT domains 1 [Source:HGNC Symbol;Acc:HGNC:26521]
24	ENSCHIG00000021775	ST8SIA5	46650885	46717780	ST8 alpha-N-acetyl-neuraminide alpha-2,8-sialyltransferase 5 [Source:HGNC Symbol;Acc:HGNC:17827]
24	ENSCHIG00000009672		54220018	54228601
25	ENSCHIG00000022512	EARS2	21142377	21169869	glutamyl-tRNA synthetase 2, mitochondrial [Source:HGNC Symbol;Acc:HGNC:29419]
25	ENSCHIG00000015077	UBFD1	21170057	21186029	ubiquitin family domain containing 1 [Source:HGNC Symbol;Acc:HGNC:30565]
25	ENSCHIG00000011229	NDUFAB1	21192747	21202886	NADH:ubiquinone oxidoreductase subunit AB1 [Source:HGNC Symbol;Acc:HGNC:7694]
25	ENSCHIG00000010148	PALB2	21214275	21238525	partner and localizer of BRCA2 [Source:HGNC Symbol;Acc:HGNC:26144]
25	ENSCHIG00000005216		30099353	30447162
25	ENSCHIG00000016157		30409864	30410094
25	ENSCHIG00000005225		30512087	30695913
25	ENSCHIG00000026324		30704602	30707992
25	ENSCHIG00000005230		30745300	30810075
25	ENSCHIG00000000858	SNORD14	30755744	30755833	Small nucleolar RNA SNORD14 [Source:RFAM;Acc:RF00016]
27	ENSCHIG00000002290	NRG1	16989918	17222406	neuregulin 1 [Source:HGNC Symbol;Acc:HGNC:7997]
27	ENSCHIG00000011185	TENM3	31756132	31951634	teneurin transmembrane protein 3 [Source:HGNC Symbol;Acc:HGNC:29944]
28	ENSCHIG00000016083	CTNNA3	22400015	23282286	catenin alpha 3 [Source:HGNC Symbol;Acc:HGNC:2511]
29	ENSCHIG00000015634	PICALM	8945758	9042425	phosphatidylinositol binding clathrin assembly protein [Source:HGNC Symbol;Acc:HGNC:15514]
29	ENSCHIG00000022640		9042066	9042255
29	ENSCHIG00000013675	CCDC83	9064780	9121234	coiled-coil domain containing 83 [Source:HGNC Symbol;Acc:HGNC:28535]
29	ENSCHIG00000002196		9115560	9147880
3	ENSCHIG00000024076	SSBP3	28781829	28945801	single stranded DNA binding protein 3 [Source:HGNC Symbol;Acc:HGNC:15674]
3	ENSCHIG00000022252	FGGY	34082883	34586195	FGGY carbohydrate kinase domain containing [Source:HGNC Symbol;Acc:HGNC:25610]
3	ENSCHIG00000018971		34609510	34610748
3	ENSCHIG00000008776	SLC30A7	78094026	78186339	solute carrier family 30 member 7 [Source:HGNC Symbol;Acc:HGNC:19306]
3	ENSCHIG00000004845	U6	78176065	78176168	U6 spliceosomal RNA [Source:RFAM;Acc:RF00026]
3	ENSCHIG00000022866	DPH5	78204880	78244120	diphthamide biosynthesis 5 [Source:HGNC Symbol;Acc:HGNC:24270]
3	ENSCHIG00000024481	GNAI3	86636389	86679594	G protein subunit alpha i3 [Source:HGNC Symbol;Acc:HGNC:4387]
3	ENSCHIG00000009549	MIR197	86685175	86685249	microRNA mir-197 [Source:NCBI gene (formerly Entrezgene);Acc:104795759]
3	ENSCHIG00000014165	GNAT2	86689061	86697787	G protein subunit alpha transducin 2 [Source:HGNC Symbol;Acc:HGNC:4394]
3	ENSCHIG00000012802	AMPD2	86704993	86715729	adenosine monophosphate deaminase 2 [Source:HGNC Symbol;Acc:HGNC:469]
3	ENSCHIG00000006923		86726161	86761817
3	ENSCHIG00000010595	VPS45	99608296	99677861	vacuolar protein sorting 45 homolog [Source:HGNC Symbol;Acc:HGNC:14579]
3	ENSCHIG00000022413	PLEKHO1	99684184	99692687	pleckstrin homology domain containing O1 [Source:HGNC Symbol;Acc:HGNC:24310]
3	ENSCHIG00000009013	U1	101381048	101381211	U1 spliceosomal RNA [Source:RFAM;Acc:RF00003]
3	ENSCHIG00000023394		101390839	101391397
4	ENSCHIG00000006632	DPP6	2981444	3353010	dipeptidyl peptidase like 6 [Source:HGNC Symbol;Acc:HGNC:3010]
4	ENSCHIG00000019499		3075277	3075560
4	ENSCHIG00000020486		31909411	31928394
4	ENSCHIG00000020009		31974851	31982379
4	ENSCHIG00000004075	5S_rRNA	31977118	31977215	5S ribosomal RNA [Source:RFAM;Acc:RF00001]
4	ENSCHIG00000003866	HYAL4	32007264	32017648	hyaluronidase 4 [Source:HGNC Symbol;Acc:HGNC:5323]
4	ENSCHIG00000017599	SUGCT	39253620	39396498	succinyl-CoA:glutarate-CoA transferase [Source:HGNC Symbol;Acc:HGNC:16001]
4	ENSCHIG00000007289		40239482	40242391
4	ENSCHIG00000007293		40529848	40540843
4	ENSCHIG00000022390		53262757	53611922
4	ENSCHIG00000026902		54430836	54439395
4	ENSCHIG00000016912	GARS1	54487648	54561134	glycyl-tRNA synthetase 1 [Source:HGNC Symbol;Acc:HGNC:4162]
4	ENSCHIG00000016817	GHRHR	54852820	54870362	growth hormone releasing hormone receptor [Source:HGNC Symbol;Acc:HGNC:4266]
4	ENSCHIG00000006461	ADCYAP1R1	54956554	55002289	ADCYAP receptor type I [Source:HGNC Symbol;Acc:HGNC:242]
4	ENSCHIG00000020902	ELMO1	59752436	60219941	engulfment and cell motility 1 [Source:HGNC Symbol;Acc:HGNC:16286]
4	ENSCHIG00000025998	SLC26A4	71536661	71598634	solute carrier family 26 member 4 [Source:HGNC Symbol;Acc:HGNC:8818]
4	ENSCHIG00000013567	BCAP29	71625921	71677402	B cell receptor associated protein 29 [Source:HGNC Symbol;Acc:HGNC:24131]
4	ENSCHIG00000013149	MAGI2	77003888	77660118	membrane associated guanylate kinase, WW and PDZ domain containing 2 [Source:HGNC Symbol;Acc:HGNC:18957]
4	ENSCHIG00000007487		86208239	86235803
4	ENSCHIG00000014483	SNX13	94080245	94227053	sorting nexin 13 [Source:HGNC Symbol;Acc:HGNC:21335]
4	ENSCHIG00000026782	ANKIB1	110880792	110971794	ankyrin repeat and IBR domain containing 1 [Source:HGNC Symbol;Acc:HGNC:22215]
5	ENSCHIG00000010416	OSBPL8	5629026	5791853	oxysterol binding protein like 8 [Source:HGNC Symbol;Acc:HGNC:16396]
5	ENSCHIG00000001397		12970865	13043762
5	ENSCHIG00000021418	EEA1	22424000	22545931	early endosome antigen 1 [Source:HGNC Symbol;Acc:HGNC:3185]
5	ENSCHIG00000001436		22527086	22603322
5	ENSCHIG00000009579		31346018	31346949
5	ENSCHIG00000024463		43667950	43672399
5	ENSCHIG00000022325		43698512	43705006
5	ENSCHIG00000003761	U5	43707598	43707685	U5 spliceosomal RNA [Source:RFAM;Acc:RF00020]
5	ENSCHIG00000006608		43728498	43734784
5	ENSCHIG00000010988		43750956	43755944
5	ENSCHIG00000011726		58328495	58357783
5	ENSCHIG00000010533		58373482	58374438
5	ENSCHIG00000025268		58412381	58416839
5	ENSCHIG00000015554	CHST11	66739834	66999699	carbohydrate sulfotransferase 11 [Source:HGNC Symbol;Acc:HGNC:17422]
5	ENSCHIG00000012795		101810652	101878495
5	ENSCHIG00000008296		101890935	101921303
5	ENSCHIG00000014466	KDELR3	109069969	109083855	KDEL endoplasmic reticulum protein retention receptor 3 [Source:HGNC Symbol;Acc:HGNC:6306]
5	ENSCHIG00000021332	DDX17	109084097	109102473	DEAD-box helicase 17 [Source:HGNC Symbol;Acc:HGNC:2740]
5	ENSCHIG00000025073	DMC1	109115360	109152812	DNA meiotic recombinase 1 [Source:HGNC Symbol;Acc:HGNC:2927]
6	ENSCHIG00000009660		13352723	13409594
6	ENSCHIG00000006855	NEUROG2	13426187	13426999	neurogenin 2 [Source:HGNC Symbol;Acc:HGNC:13805]
6	ENSCHIG00000007259		13429301	13430728
6	ENSCHIG00000024455	EVC	103765293	103856554	EvC ciliary complex subunit 1 [Source:HGNC Symbol;Acc:HGNC:3497]
6	ENSCHIG00000014543	EVC2	103872870	104017000	EvC ciliary complex subunit 2 [Source:HGNC Symbol;Acc:HGNC:19747]
6	ENSCHIG00000007492		104040121	104042784
6	ENSCHIG00000021477	STK32B	104059828	104328855	serine/threonine kinase 32B [Source:HGNC Symbol;Acc:HGNC:14217]
7	ENSCHIG00000023389	RHOBTB3	15466575	15527393	Rho related BTB domain containing 3 [Source:HGNC Symbol;Acc:HGNC:18757]
7	ENSCHIG00000018546	SPATA9	15555842	15582901	spermatogenesis associated 9 [Source:HGNC Symbol;Acc:HGNC:22988]
7	ENSCHIG00000016143	KIAA0825	16640858	17037406	KIAA0825 [Source:HGNC Symbol;Acc:HGNC:28532]
7	ENSCHIG00000005836	CTNNA1	60241749	60566626	catenin alpha 1 [Source:HGNC Symbol;Acc:HGNC:2509]
7	ENSCHIG00000013138	KLHL3	61348599	61451040	kelch like family member 3 [Source:HGNC Symbol;Acc:HGNC:6354]
7	ENSCHIG00000002261	MIR874	61433647	61433722	microRNA mir-874 [Source:NCBI gene (formerly Entrezgene);Acc:104797284]
7	ENSCHIG00000021007	P4HA2	88319936	88390420	prolyl 4-hydroxylase subunit alpha 2 [Source:HGNC Symbol;Acc:HGNC:8547]
7	ENSCHIG00000011646	PDLIM4	88413035	88429917	PDZ and LIM domain 4 [Source:HGNC Symbol;Acc:HGNC:16501]
7	ENSCHIG00000014489		99965013	99971771
7	ENSCHIG00000001390		99999854	100000816
7	ENSCHIG00000013130		100011173	100030915
7	ENSCHIG00000023523	NCAN	104698728	104733604	neurocan [Source:HGNC Symbol;Acc:HGNC:2465]
7	ENSCHIG00000003449		104726015	104726137
7	ENSCHIG00000017398	HAPLN4	104739252	104744197	hyaluronan and proteoglycan link protein 4 [Source:HGNC Symbol;Acc:HGNC:31357]
7	ENSCHIG00000009497	TM6SF2	104747288	104753684	transmembrane 6 superfamily member 2 [Source:HGNC Symbol;Acc:HGNC:11861]
7	ENSCHIG00000024169	SUGP1	104756739	104790388	SURP and G-patch domain containing 1 [Source:HGNC Symbol;Acc:HGNC:18643]
7	ENSCHIG00000018574	MAU2	104789333	104821128	MAU2 sister chromatid cohesion factor [Source:HGNC Symbol;Acc:HGNC:29140]
7	ENSCHIG00000002121	U6	104802491	104802593	U6 spliceosomal RNA [Source:RFAM;Acc:RF00026]
8	ENSCHIG00000007880		34627778	35002785
8	ENSCHIG00000023085		35452851	35456932
8	ENSCHIG00000007886		35794678	35834356
8	ENSCHIG00000017325	PTPRD	35836790	36433380	protein tyrosine phosphatase receptor type D [Source:HGNC Symbol;Acc:HGNC:9668]
8	ENSCHIG00000015032	STX17	64610170	64675650	syntaxin 17 [Source:HGNC Symbol;Acc:HGNC:11432]
8	ENSCHIG00000025187		65013501	65029175
8	ENSCHIG00000025219		67219531	67220484
8	ENSCHIG00000010514	CNTFR	75696093	75782536	ciliary neurotrophic factor receptor [Source:HGNC Symbol;Acc:HGNC:2170]
8	ENSCHIG00000008020		75728730	75735949
8	ENSCHIG00000006046	RPP25L	75802117	75802608	ribonuclease P/MRP subunit p25 like [Source:HGNC Symbol;Acc:HGNC:19909]
8	ENSCHIG00000014829	DCTN3	75805120	75812724	dynactin subunit 3 [Source:HGNC Symbol;Acc:HGNC:2713]
8	ENSCHIG00000016886	ARID3C	75814367	75821046	AT-rich interaction domain 3C [Source:HGNC Symbol;Acc:HGNC:21209]
8	ENSCHIG00000008078	KIF27	76881431	76962878	kinesin family member 27 [Source:HGNC Symbol;Acc:HGNC:18632]
8	ENSCHIG00000021421	C9orf64	76983739	76994792	chromosome 9 open reading frame 64 [Source:HGNC Symbol;Acc:HGNC:28144]
8	ENSCHIG00000014738	HNRNPK	77009603	77021148	heteroous nuclear ribonucleoprotein K [Source:NCBI gene (formerly Entrezgene);Acc:100861302]
8	ENSCHIG00000009504	MIR7	77012731	77012839	microRNA mir-7 [Source:NCBI gene (formerly Entrezgene);Acc:104796582]
8	ENSCHIG00000012948	RMI1	77036089	77037963	RecQ mediated genome instability 1 [Source:HGNC Symbol;Acc:HGNC:25764]
8	ENSCHIG00000010910	PLPPR1	90551738	90835857	phospholipid phosphatase related 1 [Source:HGNC Symbol;Acc:HGNC:25993]
8	ENSCHIG00000024836		90847030	90861852
8	ENSCHIG00000024449	BAAT	90869859	90892831	bile acid-CoA:amino acid N-acyltransferase [Source:HGNC Symbol;Acc:HGNC:932]
8	ENSCHIG00000015308	MRPL50	90911711	90918823	mitochondrial ribosomal protein L50 [Source:HGNC Symbol;Acc:HGNC:16654]
8	ENSCHIG00000016152	ZNF189	90919383	90929656	zinc finger protein 189 [Source:HGNC Symbol;Acc:HGNC:12980]
9	ENSCHIG00000019513	HS3ST5	23520943	23701620	heparan sulfate-glucosamine 3-sulfotransferase 5 [Source:HGNC Symbol;Acc:HGNC:19419]
9	ENSCHIG00000010900	SIM1	36744821	36813596	SIM bHLH transcription factor 1 [Source:HGNC Symbol;Acc:HGNC:10882]
9	ENSCHIG00000010184		37692627	37761555
9	ENSCHIG00000026696	ARFGEF3	63072001	63242909	ARFGEF family member 3 [Source:HGNC Symbol;Acc:HGNC:21213]
9	ENSCHIG00000016534	NHSL1	63316193	63580450	NHS like 1 [Source:HGNC Symbol;Acc:HGNC:21021]
9	ENSCHIG00000002792		63491885	63553321
9	ENSCHIG00000012266	ECT2L	63692459	63757220	epithelial cell transforming 2 like [Source:HGNC Symbol;Acc:HGNC:21118]
9	ENSCHIG00000022601	REPS1	63759668	63848427	RALBP1 associated Eps domain containing 1 [Source:HGNC Symbol;Acc:HGNC:15578]
9	ENSCHIG00000025488	ADGB	70986398	71174014	androglobin [Source:HGNC Symbol;Acc:HGNC:21212]
9	ENSCHIG00000013322		80371236	80371721
