# Supplementary material for: Identifying Candidate Genes for Litter Size and Three Morphological Traits in Youzhou Dark Goats Based on Genome-Wide SNP Markers
Source: Genes (Basel). 2023 May 29;14(6):1183. doi: 10.3390/genes14061183 (PMC10298679; doi:10.3390/genes14061183)
Supplement: Supplementary file 1 [file genes-14-01183-s001.zip › Table S1-S10-20230403/Table S9 GO and KEGG enrichment analysis of selected genes by iHS in YZD goats.xlsx]

## Sheet: go-kegg
Table S9. GO and KEGG enrichment analysis of selected genes by iHS in YZD goats
Category	Term	Count	%	PValue	Genes	List Total	Pop Hits	Pop Total	Fold Enrichment	Bonferroni	Benjamini	FDR
GOTERM_BP_DIRECT	GO:0007605~sensory perception of sound	7	3.30189	0.00475453	LOXHD1, GRM7, MYO3B, SLC52A3, SLITRK6, ATP2B2, SLC26A4	196	154	19349	4.48724	0.996302	1	1
GOTERM_BP_DIRECT	GO:0035735~intraciliary transport involved in cilium assembly	4	1.88679	0.00757192	KIF3B, IFT80, TNPO1, KIF17	196	40	19349	9.87194	0.999868	1	1
GOTERM_BP_DIRECT	GO:0007171~activation of transmembrane receptor protein tyrosine kinase activity	3	1.41509	0.00849107	ANGPT4, CHRNA3, NRG1	196	14	19349	21.1542	0.999955	1	1
GOTERM_BP_DIRECT	GO:0021591~ventricular system development	3	1.41509	0.0124411	CENPF, RAPGEF2, KIF27	196	17	19349	17.4211	1	1	1
GOTERM_BP_DIRECT	GO:0008344~adult locomotory behavior	4	1.88679	0.0132192	OPRD1, CHL1, SLITRK6, TSHR	196	49	19349	8.05873	1	1	1
GOTERM_BP_DIRECT	GO:0006631~fatty acid metabolic process	5	2.35849	0.0135359	ACBD7, UCP3, MSMO1, BAAT, ACSF3	196	91	19349	5.42414	1	1	1
GOTERM_BP_DIRECT	GO:0042733~embryonic digit morphogenesis	4	1.88679	0.0180173	CHST11, C2CD3, ECE1, GLI2	196	55	19349	7.17959	1	1	1
GOTERM_BP_DIRECT	GO:0007188~adenylate cyclase-modulating G-protein coupled receptor signaling pathway	4	1.88679	0.0180173	GHRHR, ADCYAP1R1, GNAT2, GNAI3	196	55	19349	7.17959	1	1	1
GOTERM_BP_DIRECT	GO:0038194~thyroid-stimulating hormone signaling pathway	2	0.943396	0.020055	PAX8, TSHR	196	2	19349	98.7194	1	1	1
GOTERM_BP_DIRECT	GO:0090103~cochlea morphogenesis	3	1.41509	0.0280236	MYO3B, TSHR, GLI2	196	26	19349	11.3907	1	1	1
GOTERM_BP_DIRECT	GO:0060084~synaptic transmission involved in micturition	2	0.943396	0.029932	CHRNA3, CHRNB4	196	3	19349	65.8129	1	1	1
GOTERM_BP_DIRECT	GO:0007224~smoothened signaling pathway	4	1.88679	0.0301538	EVC2, EVC, IFT80, GLI2	196	67	19349	5.89369	1	1	1
GOTERM_BP_DIRECT	GO:0007585~respiratory gaseous exchange	3	1.41509	0.0343281	DACH1, CHST11, UCP3	196	29	19349	10.2124	1	1	1
GOTERM_BP_DIRECT	GO:0010976~positive regulation of neuron projection development	5	2.35849	0.0387673	TENM3, NTRK3, MAGI2, RAPGEF2, PRKD1	196	126	19349	3.91744	1	1	1
GOTERM_BP_DIRECT	GO:2001045~negative regulation of integrin-mediated signaling pathway	2	0.943396	0.0397099	CTNNA1, PHACTR4	196	4	19349	49.3597	1	1	1
GOTERM_BP_DIRECT	GO:0007399~nervous system development	9	4.24528	0.0421526	CNTFR, CHRNA3, PLPPR1, NTRK3, MAGI2, NRG1, PRKD1, SIM1, SCN2B	196	386	19349	2.30175	1	1	1
GOTERM_BP_DIRECT	GO:1905606~regulation of presynapse assembly	3	1.41509	0.0434947	PTPRD, NTRK3, SLITRK6	196	33	19349	8.97449	1	1	1
GOTERM_BP_DIRECT	GO:0006364~rRNA processing	6	2.83019	0.045233	UTP15, DDX17, NVL, DIS3, WDR12, RPP38	196	192	19349	3.08498	1	1	1
GOTERM_BP_DIRECT	GO:0019933~cAMP-mediated signaling	3	1.41509	0.0459135	GHRHR, ADCYAP1R1, RAPGEF2	196	34	19349	8.71053	1	1	1
GOTERM_BP_DIRECT	GO:0050790~regulation of catalytic activity	9	4.24528	0.0478682	PPP4R1, DIS3, ARHGEF28, PSD4, ELMO1, ECT2L, SOS2, DDOST, ARFGEF3	196	396	19349	2.24362	1	1	1
GOTERM_BP_DIRECT	GO:0000303~response to superoxide	2	0.943396	0.0493897	UCP3, UCP2	196	5	19349	39.4878	1	1	1
GOTERM_BP_DIRECT	GO:0046545~development of primary female sexual characteristics	2	0.943396	0.0493897	ADCYAP1R1, DACH1	196	5	19349	39.4878	1	1	1
GOTERM_BP_DIRECT	GO:0098971~anterograde dendritic transport of neurotransmitter receptor complex	2	0.943396	0.0493897	KIF3B, KIF17	196	5	19349	39.4878	1	1	1
GOTERM_CC_DIRECT	GO:0005923~bicellular tight junction	7	3.30189	0.00148687	CDH5, ADCYAP1R1, JAML, MAGI2, RAPGEF2, FRMD4A, PARD3B	196	127	20164	5.67042	0.370456	0.187661	0.187661
GOTERM_CC_DIRECT	GO:0005929~cilium	9	4.24528	0.00208971	EVC2, EVC, KIF3B, FAM161A, IFT80, TNPO1, KIF17, KIF27, GLI2	196	235	20164	3.93999	0.478257	0.187661	0.187661
GOTERM_CC_DIRECT	GO:0005813~centrosome	14	6.60377	0.00235241	C2CD3, NEK6, DCTN3, GNAI3, IFT80, HAUS1, CENPF, NIN, FAM161A, ALS2, KIF3B, CEP170, PIBF1, SDCCAG8	196	539	20164	2.67214	0.519276	0.187661	0.187661
GOTERM_CC_DIRECT	GO:0005856~cytoskeleton	14	6.60377	0.00241365	EVC2, RHOBTB3, KLHL3, FRMD4A, HCK, EVC, PSTPIP2, FCHO2, CTNNA1, CTNNA3, ANKRA2, PTPN4, PDLIM4, MPZL2	196	541	20164	2.66227	0.528366	0.187661	0.187661
GOTERM_CC_DIRECT	GO:0016020~membrane	39	18.3962	0.00322551	CNTFR, TENM3, STX17, NVL, GNAI3, ECE1, MSMO1, SNX11, GLI2, BEGAIN, EEA1, LIPE, CDH5, CHST11, KIF3B, PSTPIP2, PSD4, CTNNA1, BCAP29, DDX17, OSBPL8, DIS3, NTRK3, MAGI2, NRG1, LARP4B, DLK1, DDOST, LSG1, HNRNPK, ALS2, COL4A1, ELMO1, RAPGEF2, PLEKHO1, DEGS1, PRKD1, ANKRA2, PICALM	196	2511	20164	1.59786	0.633866	0.200627	0.200627
GOTERM_CC_DIRECT	GO:0036064~ciliary basal body	7	3.30189	0.00528741	CENPF, EVC, C2CD3, FAM161A, IFT80, KIF17, SDCCAG8	196	164	20164	4.39111	0.807709	0.263567	0.263567
GOTERM_CC_DIRECT	GO:0005912~adherens junction	7	3.30189	0.00593239	CDH5, CTNNA1, FRMD4A, CTNNA3, PDLIM4, CDH18, PARD3B	196	168	20164	4.28656	0.842836	0.263567	0.263567
GOTERM_CC_DIRECT	GO:0034451~centriolar satellite	5	2.35849	0.0202331	YTHDF2, C2CD3, NEK6, PIBF1, SDCCAG8	196	107	20164	4.80736	0.998265	0.786561	0.786561
GOTERM_CC_DIRECT	GO:0005930~axoneme	5	2.35849	0.0262747	CFAP61, CENPF, DNAJB13, KIF17, GLI2	196	116	20164	4.43438	0.999747	0.907937	0.907937
GOTERM_CC_DIRECT	GO:0000922~spindle pole	5	2.35849	0.0349858	FAM110A, CENPF, NIN, NEK6, HAUS1	196	127	20164	4.0503	0.999985	0.913132	0.913132
GOTERM_CC_DIRECT	GO:0030027~lamellipodium	6	2.83019	0.0376129	ALS2, CTNNA1, KLHL2, CTNNA3, PDLIM4, PHACTR4	196	190	20164	3.24876	0.999993	0.913132	0.913132
GOTERM_CC_DIRECT	GO:0005911~cell-cell junction	6	2.83019	0.0376129	CDH5, MAGI2, CTNNA1, RAPGEF2, PRKD1, SDCCAG8	196	190	20164	3.24876	0.999993	0.913132	0.913132
GOTERM_CC_DIRECT	GO:0016342~catenin complex	3	1.41509	0.0381695	CDH5, CTNNA1, CDH18	196	32	20164	9.64477	0.999994	0.913132	0.913132
GOTERM_MF_DIRECT	GO:0005515~protein binding	146	68.8679	0.00239919	CNTFR, IL1RN, MSMO1, CARF, FAM110A, LIPE, CDH5, SMCHD1, PPP4R1, DACH1, RPP38, DDX17, CHRNB4, BORA, MAGI2, DNAJB13, LARP4B, CRNKL1, C9ORF64, RPP25L, MAU2, RAB31, SHQ1, FAM161A, COL4A1, ELMO1, PRKD1, ANKRA2, CCDC83, CHRNA3, ADCYAP1R1, CUL5, RHOBTB3, GHRHR, KIF3B, ST8SIA5, PIBF1, ACBD7, OSBPL8, MEIG1, NEK6, SLC52A3, EAF1, PALB2, ACSF3, PTPRD, HNRNPK, CPE, NMT2, DEGS1, CDIN1, SIM1, KIAA0825, CDK15, N…	191	12518	18770	1.14617	0.582869	0.453353	0.453353
GOTERM_MF_DIRECT	GO:0005085~guanyl-nucleotide exchange factor activity	9	4.24528	0.00249095	ALS2, DIS3, ARHGEF28, PSD4, ELMO1, RAPGEF2, ECT2L, SOS2, ARFGEF3	191	231	18770	3.82879	0.596604	0.453353	0.453353
GOTERM_MF_DIRECT	GO:0004996~thyroid-stimulating hormone receptor activity	2	0.943396	0.0201431	PAX8, TSHR	191	2	18770	98.2723	0.999393	1	1
GOTERM_MF_DIRECT	GO:0050839~cell adhesion molecule binding	4	1.88679	0.0340842	PTPRD, TENM3, JAML, CPE	191	70	18770	5.61556	0.999997	1	1
GOTERM_MF_DIRECT	GO:0005525~GTP binding	9	4.24528	0.0490307	REM1, LSG1, NIN, RAB31, RALB, GNAT2, RHOBTB3, GNAI3, MFN1	191	397	18770	2.22783	1	1	1
GOTERM_MF_DIRECT	GO:0031697~beta-1 adrenergic receptor binding	2	0.943396	0.0496035	MAGI2, RAPGEF2	191	5	18770	39.3089	1	1	1
GOTERM_MF_DIRECT	GO:0017077~oxidative phosphorylation uncoupler activity	2	0.943396	0.0496035	UCP3, UCP2	191	5	18770	39.3089	1	1	1
KEGG_PATHWAY	hsa03008:Ribosome biogenesis in eukaryotes	5	2.35849	0.02423	UTP15, LSG1, NVL, RPP38, RPP25L	83	109	8112	4.48325	0.987299	1	1
